# Supplementary material for: The down‐regulation of MsWOX13‐2 promotes enhanced waterlogging resilience in alfalfa
Source: Plant J. 2025 Aug 20;123(4):e70411. doi: 10.1111/tpj.70411 (PMC12368323; doi:10.1111/tpj.70411)
Supplement: Supplementary file 2 — Data S1. List of differentially expressed genes (DEGs) between wild‐type and MsWOX13‐2 RNAi genotypes grown under normally watered (C) and waterlogged (W) conditions, respectively, and between normally watered (C) and waterlogged (W) conditions in MsWOX13‐2 RNAi and wild‐type genotypes, respectively. [file TPJ-123-0-s002.xlsx]

## Sheet: wt_C vs wt_W
Gene name	gene_start	gene_end	gene_strand	wt_W (mean value)	wt_C (mean value)	log2FoldChange	pvalue	padj	Gene annotation
medtr4g031800	11022931	11024756	+	0	3610.78	-14.6015	1.28031e-32	3.76462e-30	flavonoid glucosyltransferase
medtr6g011890	3572293	3573452	+	0	1809.79	-13.6049	2.30868e-10	3.04379e-09	light-harvesting complex I chlorophyll A/B-binding protein
medtr6g011880	3569245	3570411	+	1.37336	13297.7	-13.11	5.46035e-68	3.05056e-64	light-harvesting complex I chlorophyll A/B-binding protein
medtr6g012080	3575571	3576676	+	0.200404	2443.4	-13.076	7.51598e-23	6.77257e-21	light-harvesting complex I chlorophyll A/B-binding protein
medtr7g022840	7407373	7409769	-	0.374306	1853.53	-12.6779	2.81215e-24	3.19001e-22	hypothetical protein
medtr8g014650	4649758	4651673	-	0.929821	5241.8	-12.34	1.32996e-47	1.98137e-44	stem 28 kDa glycoprotein
medtr7g007210	1383567	1386475	+	0	586.608	-11.979	1.71646e-17	6.80103e-16	ribulose bisphosphate carboxylase small chain
medtr7g090590	35649513	35650637	-	5.48611	18156	-11.6271	1.3852e-53	3.09551e-50	GASA/GAST/Snakin
medtr6g011870	3563596	3564681	+	13.1383	40514.8	-11.5536	1.59335e-55	3.95629e-52	light-harvesting complex I chlorophyll A/B-binding protein
medtr1g090937	41043426	41044253	+	0	350.418	-11.237	6.54863e-19	3.25205e-17	legume lectin beta domain protein
medtr8g466370	23678585	23678935	+	0	345.571	-11.2169	6.32765e-19	3.14931e-17	acid phosphatase
medtr7g092580	36723169	36723438	-	0	304.956	-11.0359	2.94358e-19	1.56109e-17	transmembrane protein%2C putative
medtr4g079500	30729105	30732034	+	0.200404	459.314	-10.664	5.87072e-16	1.88767e-14	bZIP family transcription factor
medtr3g117485	54980448	54984731	+	0.200404	459.114	-10.6631	3.86275e-16	1.28073e-14	2OG-Fe(II) oxygenase family oxidoreductase
medtr1g103690	46935877	46938358	-	0.801617	1488.05	-10.6119	3.03509e-24	3.4083e-22	O-acetylserine (thiol) lyase
medtr6g059730	20493190	20494222	+	0	190.153	-10.3561	6.75388e-17	2.45413e-15	Kunitz type trypsin inhibitor / Alpha-fucosidase
medtr7g102790	41628028	41630409	-	0.243139	350.381	-10.273	1.01362e-16	3.61267e-15	PLATZ transcription factor family protein
medtr8g065010	27295111	27299002	-	0	172.641	-10.212	3.66062e-14	8.99933e-13	polygalacturonase plant-like protein
medtr3g466790	27487700	27489977	-	0.686682	867.403	-10.181	1.91469e-18	8.8587e-17	expansin A10
medtr3g037750	13878449	13880602	-	1.2157	1314.23	-10.012	5.87227e-31	1.38134e-28	gibberellin-regulated family protein
medtr7g007230	1393512	1395086	+	0.200404	241.104	-9.7328	1.50798e-13	3.37326e-12	ribulose bisphosphate carboxylase small chain
medtr7g007120	1349845	1358991	+	8.44059	6814.88	-9.61388	2.85298e-37	1.38599e-34	ribulose bisphosphate carboxylase small chain
medtr7g104050	42091020	42093749	+	0	108.492	-9.54396	1.14072e-13	2.59853e-12	growth-regulating factor
medtr7g010580	2636906	2638623	+	6.76674	4965	-9.52867	8.13211e-60	3.63456e-56	gibberellin-regulated family protein
medtr3g110172	51150267	51153619	+	2.38866	1739.56	-9.43383	1.57083e-39	1.03245e-36	bark storage-like protein
medtr8g037933	14083210	14084805	-	10.0467	6987.66	-9.39789	8.39934e-28	1.39399e-25	transmembrane protein%2C putative
medtr6g017165	6797730	6800407	+	0	92.9736	-9.32553	5.18538e-13	1.0631e-11	allene oxide cyclase
medtr6g059680	20475350	20476274	+	0	91.9045	-9.30326	1.20224e-13	2.7248e-12	Kunitz type trypsin inhibitor / Alpha-fucosidase
medtr4g485630	33395962	33397954	-	6.38078	3704.48	-9.29934	6.98471e-57	2.22982e-53	flavonoid glucosyltransferase
medtr2g103170	44407172	44410139	+	0.729417	466.777	-9.25422	6.40648e-18	2.72697e-16	plant/F18G18-200 protein
medtr2g008220	1361040	1362458	+	6.05786	3511.68	-9.08376	2.52928e-70	1.88406e-66	UDP-glucosyltransferase family protein
medtr1g011800	2282936	2288081	+	10.6156	5690.81	-9.03494	4.76733e-27	7.34728e-25	plant/F18G18-200 protein
medtr8g035880	13117744	13119789	-	1.10372	539.098	-9.01607	6.99299e-24	7.5131e-22	zinc-binding dehydrogenase family oxidoreductase
medtr4g107670	44609687	44613526	+	0	70.2862	-8.91255	8.18441e-11	1.15978e-09	peptide/nitrate transporter
medtr7g108250	44028079	44028466	+	0	69.2088	-8.89623	0.00056949	0.00206096	monothiol glutaredoxin-S2 protein
medtr3g104820	48315579	48317619	-	0	68.06	-8.86652	3.82841e-11	5.75343e-10	hypothetical protein
medtr6g017240	6893252	6897040	+	1.99377	915.115	-8.8208	4.80944e-42	3.83845e-39	LuxR family transcriptional regulator%2C putative
medtr7g007200	1373181	1374551	+	11.874	5288.25	-8.77231	3.04204e-25	3.84071e-23	ribulose bisphosphate carboxylase small chain
medtr8g035630	13007659	13009303	+	0.486278	212.848	-8.69998	1.82867e-14	4.69176e-13	zinc-binding dehydrogenase family oxidoreductase
medtr3g013440	3610109	3611617	+	0	59.3231	-8.67477	1.12004e-11	1.85818e-10	transcription factor radialis-like protein
medtr4g115360	47644558	47647810	-	2.81893	1261.47	-8.67256	8.19137e-34	2.8602e-31	Lipid transfer protein
medtr1g026740	8747237	8751027	-	0	57.6265	-8.63167	1.12634e-11	1.86723e-10	peptide/nitrate transporter plant
medtr4g087140	34141813	34143950	-	0	56.5314	-8.59905	3.57773e-11	5.4131e-10	senescence-associated nodulin
medtr7g065160	23754468	23755721	-	0	54.1161	-8.53878	2.79216e-11	4.32108e-10	Lipid transfer protein
medtr2g041260	18099433	18100563	+	0.617445	193.141	-8.52189	4.46092e-13	9.27332e-12	ultraviolet-B-repressible protein
medtr3g110175	51162648	51169446	+	0.200404	97.1287	-8.42615	1.73626e-11	2.78938e-10	bark storage-like protein
medtr8g068620	28651154	28652204	-	0	49.3185	-8.40714	1.99678e-09	2.2582e-08	caffeic acid O-methyltransferase
medtr1g038260	14194754	14195752	-	0	47.1271	-8.34213	4.08097e-10	5.15531e-09	transmembrane protein%2C putative
medtr8g068120	28388856	28396258	+	0	45.3378	-8.28037	2.8426e-10	3.69969e-09	rhamnogalacturonate lyase B-like protein
medtr5g097280	42601906	42603573	+	2189.65	675497	-8.26878	8.55762e-44	7.64948e-41	light-harvesting complex I chlorophyll A/B-binding protein
medtr3g072160	32416265	32418035	-	0	43.3796	-8.21819	7.25966e-10	8.83133e-09	BTB/POZ domain protein
medtr2g435930	13918911	13920806	+	0	42.7271	-8.1925	1.76987e-08	1.70701e-07	MATE efflux family protein
medtr1g090930	41037355	41038396	+	0.801617	282.162	-8.1591	1.33079e-21	1.0047e-19	legume lectin beta domain protein
medtr4g078885	30509284	30509954	-	0	39.1369	-8.07398	2.066e-07	1.61769e-06	disease resistance-responsive%2C dirigent domain protein
medtr3g466760	27476444	27478431	-	3.59108	1005.26	-8.0615	1.71891e-18	8.06984e-17	expansin A10
medtr1g492700	41545563	41548566	+	0	38.7995	-8.05653	1.88487e-09	2.14139e-08	cellulose synthase-like protein A1
medtr2g017965	5591860	5593500	-	1.53103	458.239	-8.04802	5.67e-30	1.24223e-27	GDSL-like lipase/acylhydrolase
medtr1g052120	21006594	21007175	-	0	38.109	-8.03692	5.59623e-09	5.86856e-08	transmembrane protein%2C putative
medtr8g007140	1297994	1301596	+	0	37.8268	-8.02724	3.39203e-09	3.70487e-08	patatin-like phospholipase
medtr4g104320	43130399	43132759	+	16.1152	4192.21	-8.012	2.5295e-35	1.04679e-32	pectate lyase family protein
medtr2g081110	34012170	34016270	+	0	37.3627	-7.998	2.33381e-08	2.20429e-07	cyclic nucleotide-gated ion channel-like protein
medtr4g088390	35005990	35008379	-	0.200404	70.2837	-7.9613	9.05363e-10	1.086e-08	hypothetical protein
medtr3g084220	38036746	38037033	-	0	36.2269	-7.9581	4.67478e-08	4.17369e-07	SAUR-like auxin-responsive family protein
medtr8g090010	37665928	37666504	+	0	36.2257	-7.95806	8.10726e-09	8.30307e-08	transmembrane protein%2C putative
medtr8g024180	8852692	8854877	-	6.86975	1768.5	-7.93181	2.30287e-25	2.97685e-23	thylakoid membrane phosphoprotein 14 kDa protein
medtr2g008226	1356907	1358554	+	0.844352	242.033	-7.91741	2.99216e-22	2.50433e-20	UDP-glucosyltransferase family protein
medtr2g090270	38369376	38371921	-	0	34.3825	-7.88195	3.0993e-09	3.40177e-08	expansin-like protein B1
medtr2g035040	13454536	13455977	-	0.801617	232.557	-7.86829	7.46609e-22	5.87481e-20	UDP-glucosyltransferase family protein
medtr4g119030	49289717	49290102	+	0.486278	119.569	-7.8668	1.53929e-08	1.50343e-07	monothiol glutaredoxin-S2 protein
medtr2g090265	38363047	38365828	-	1.64597	451.659	-7.86577	1.90578e-29	3.94338e-27	expansin-like protein B1
medtr2g013780	3774490	3776623	+	0	32.7149	-7.81506	4.21933e-06	2.49972e-05	DUF506 family protein
medtr3g064800	29206009	29208679	-	0	32.7735	-7.80846	5.51722e-07	3.97822e-06	TPX2 (targeting protein for Xklp2) family protein
medtr2g035050	13461992	13462650	-	0.200404	62.9108	-7.79931	7.56221e-10	9.1794e-09	UDP-glucosyltransferase family protein%2C putative
medtr3g103960	47893265	47895263	+	2.06005	491.733	-7.79062	5.5092e-25	6.80189e-23	zinc finger CCCH domain protein
medtr6g012110	3584433	3585659	-	0.200404	60.6187	-7.73629	8.5335e-09	8.69973e-08	light-harvesting complex I chlorophyll A/B-binding protein
medtr7g007220	1389672	1390718	+	1.6887	401.062	-7.69845	7.87089e-25	9.55928e-23	ribulose bisphosphate carboxylase small chain
medtr0591s0010	5069	8676	+	0.243139	57.3414	-7.6595	1.83964e-09	2.09533e-08	caffeic acid O-methyltransferase
medtr2g088100	37096010	37096428	-	0	29.4773	-7.65862	1.47698e-08	1.44637e-07	hypothetical protein
medtr5g039180	17226057	17227525	-	0.243139	56.4287	-7.63889	3.462e-08	3.15648e-07	transcription factor
medtr8g041770	15743901	15745229	+	0.929821	200.291	-7.63462	9.00172e-17	3.23931e-15	HXXXD-type acyl-transferase family protein
medtr5g071520	30358344	30363205	+	0.200404	56.1021	-7.63263	1.33638e-08	1.32317e-07	glycoside hydrolase family 1 protein
medtr3g084200	38033696	38034010	-	0	28.7902	-7.63188	2.62673e-08	2.45502e-07	SAUR-like auxin-responsive family protein
medtr1g047370	17906812	17912121	+	23.8174	4794.44	-7.63142	2.75936e-38	1.50398e-35	pectate lyase family protein
medtr1g051810	20713274	20715930	+	0.243139	55.617	-7.61192	9.92592e-09	1.00233e-07	IQ calmodulin-binding motif protein%2C putative
medtr1g066680	28653860	28657113	+	0.400808	96.0977	-7.60901	7.82003e-10	9.46152e-09	cationic peroxidase
medtr5g034090	14734905	14739416	+	0.643947	145.18	-7.60093	5.65255e-14	1.35099e-12	polygalacturonase
medtr0190s0020	4153	5637	-	0.775114	145.453	-7.57421	7.81194e-17	2.82939e-15	HXXXD-type acyl-transferase family protein
medtr8g068690	28695382	28701226	-	0	27.6549	-7.57315	4.66829e-08	4.16955e-07	caffeic acid O-methyltransferase
medtr8g068570	28623821	28626215	-	0.243139	52.8681	-7.54137	8.88443e-09	9.03689e-08	caffeic acid O-methyltransferase
medtr2g100900	43406861	43407985	-	1.08749	216.814	-7.47481	2.5981e-15	7.59944e-14	histidine phosphotransfer protein
medtr6g078850	29645637	29650093	+	0	25.4407	-7.45069	4.64617e-08	4.15146e-07	caffeic acid O-methyltransferase
medtr3g100500	46229075	46230886	+	0	25.3483	-7.43767	1.32087e-06	8.80323e-06	aspartic proteinase nepenthesin-like protein
medtr3g463730	25543868	25545250	-	12.0803	2139.42	-7.43456	4.70868e-15	1.31861e-13	ammonium transporter 1 protein
medtr4g097080	39986688	39988664	+	0	24.8267	-7.42287	1.83449e-07	1.45839e-06	GRAS family transcription factor
medtr8g069835	29488953	29489278	-	5.50965	999.167	-7.39406	1.93988e-30	4.33506e-28	hypothetical protein
medtr3g026620	8161868	8168129	+	9.5959	1670.97	-7.38831	6.07431e-30	1.31789e-27	glycoside hydrolase family 1 protein
medtr5g081810	35069684	35072772	+	2.08951	407.18	-7.38638	6.7096e-33	2.08249e-30	laccase/diphenol oxidase family protein
medtr4g030210	10399532	10405397	+	0	24.1436	-7.36899	1.19649e-07	9.88098e-07	organic cation/carnitine transporter
medtr6g014020	4505719	4507516	-	0.243139	46.2214	-7.35742	1.64791e-08	1.60251e-07	UDP-glucosyltransferase family protein
medtr0024s0170	68387	73633	-	0	23.7754	-7.34528	7.2035e-05	0.000326099	O-acyltransferase WSD1-like protein
medtr2g008210	1349464	1351453	+	0	23.5001	-7.34119	6.77409e-07	4.79356e-06	UDP-glucosyltransferase family protein
medtr1g038290	14181619	14183689	-	0	23.7246	-7.34065	6.00756e-07	4.29465e-06	transmembrane protein%2C putative
medtr1g093900	42142466	42145874	+	0	23.3136	-7.31643	3.41663e-07	2.56152e-06	piriformospora indica-insensitive-like protein
medtr8g096580	40512718	40515419	-	0.200404	44.5535	-7.29586	1.57931e-08	1.53938e-07	hydroxysteroid 11-beta-dehydrogenase-like protein
medtr6g042310	14587997	14589894	+	1.40283	255.026	-7.28078	1.59408e-17	6.3386e-16	UDP-glucosyltransferase family protein
medtr7g081750	31194415	31204034	+	1.28789	226.726	-7.24652	5.77863e-24	6.33015e-22	subtilisin-like serine protease
medtr7g062470	22713145	22715178	-	9.3793	1461.84	-7.22825	2.69568e-39	1.67334e-36	transmembrane protein%2C putative
medtr3g106620	49277351	49278117	-	0	21.5264	-7.21558	2.2149e-07	1.72461e-06	Kunitz type trypsin inhibitor
medtr1g087240	39087950	39091868	+	0.601212	108.145	-7.20995	2.38752e-11	3.73888e-10	alpha-L-arabinofuranosidase/beta-D-xylosidase
medtr5g094440	41275804	41277174	+	0.400808	73.5653	-7.20889	2.20145e-09	2.47589e-08	nucleic acid-binding protein
medtr5g091690	40005134	40006128	+	0	21.6064	-7.20755	1.35317e-06	8.98909e-06	hypothetical protein
medtr1g035360	12833958	12837160	-	0.643947	109.544	-7.20329	1.6332e-12	3.08513e-11	peptidyl-prolyl cis-trans isomerase
medtr1g106190	48057653	48059112	+	0	21.0411	-7.18534	5.65637e-06	3.26876e-05	biotin/lipoate A/B protein ligase family protein
medtr4g081480	31609955	31610392	+	0	21.1766	-7.1809	1.14921e-06	7.75171e-06	organic cation/carnitine transporter%2C putative
medtr7g068550	25108352	25111201	-	16.283	2361.03	-7.16432	1.65489e-19	9.22241e-18	GDSL-like lipase/acylhydrolase
medtr2g093990	40049995	40051115	-	3.3509	516.184	-7.13294	1.01848e-39	7.11247e-37	fasciclin-like arabinogalactan protein
medtr6g017155	6790575	6792878	+	0	19.9401	-7.10884	1.86255e-05	9.62338e-05	allene oxide cyclase
medtr1g104630	47123727	47124405	-	0.844352	134.782	-7.10541	2.7983e-13	5.97266e-12	photosystem I reaction center subunit II
medtr5g064610	27142161	27146560	-	137.079	18902.6	-7.10374	7.10276e-19	3.48847e-17	thylakoid lumenal 29 kDa protein
medtr3g086310	39075103	39077038	+	0	19.9651	-7.09283	2.99849e-06	1.83682e-05	pectate lyase family protein
medtr8g005900	387649	389041	-	0.400808	67.7429	-7.08472	1.78064e-09	2.03332e-08	matrix metalloproteinase
medtr4g131920	55076087	55079116	+	0	19.1323	-7.04804	1.47565e-06	9.73906e-06	sucrose transporter 2
medtr8g018690	6422466	6426852	-	242.946	31824.1	-7.03262	4.60265e-06	2.70388e-05	seed linoleate 9S-lipoxygenase
medtr3g094040	42965158	42967247	+	44.3029	5752.97	-7.01286	2.52956e-19	1.36212e-17	expansin A10
medtr8g036920	13451828	13453471	+	0.400808	64.1956	-7.00363	1.56461e-09	1.80229e-08	DNA-damage-repair/toleration DRT100-like protein
medtr3g031140	26925327	26926335	+	0.243139	35.5905	-6.97949	1.61205e-07	1.2978e-06	DUF4228 domain protein
medtr2g073500	31157243	31160564	-	0	18.064	-6.96006	1.08658e-06	7.37378e-06	Pmr5/Cas1p GDSL/SGNH-like acyl-esterase family protein
medtr1g037630	13948633	13952626	+	0.200404	35.3666	-6.95708	2.77682e-07	2.11571e-06	aspartic proteinase nepenthesin-like protein
medtr7g084770	32717094	32719214	+	0	17.7965	-6.93189	1.31328e-06	8.75791e-06	xyloglucan endotransglucosylase/hydrolase family protein
medtr8g068600	28642065	28644918	-	0	17.6535	-6.91903	4.91392e-05	0.000231767	caffeic acid O-methyltransferase
medtr4g109010	45189349	45195370	+	0	17.7121	-6.91838	3.58028e-06	2.15366e-05	malectin/receptor-like kinase family protein
medtr4g101660	42023461	42026521	-	0	17.5794	-6.90733	1.03424e-05	5.6704e-05	plant-specific transcription factor YABBY family protein
medtr8g024210	8871607	8874219	-	4.37943	560.859	-6.89001	3.33694e-20	2.02638e-18	transcription factor
medtr0246s0020	3127	5996	-	0.443543	60.01	-6.88953	8.39203e-10	1.01316e-08	basic helix loop helix (bHLH) DNA-binding family protein
medtr7g065210	23778354	23779449	-	0.400808	58.9523	-6.87928	1.87333e-09	2.13045e-08	Lipid transfer protein
medtr1g023120	7344114	7348518	+	10.2561	1240.08	-6.87448	1.11041e-49	2.25585e-46	beta-like galactosidase
medtr5g019330	7296474	7297486	+	0	17.091	-6.869	5.52238e-06	3.20043e-05	GNS1/SUR4 membrane family protein
medtr4g005190	100268	107297	+	174.401	20198.5	-6.85315	7.95221e-78	8.8854e-74	beta-amyrin synthase
medtr5g084460	36435376	36436862	-	0	16.6231	-6.84567	6.16238e-05	0.000283801	hypothetical protein
medtr3g103260	47591934	47592702	+	0.486278	58.0632	-6.82254	6.24823e-07	4.45104e-06	hypothetical protein
medtr2g450220	22159057	22161917	+	0	16.2994	-6.80812	5.76122e-06	3.32076e-05	calcineurin-like metallo-phosphoesterase superfamily protein
medtr5g094660	41365761	41367473	+	0	16.1632	-6.80712	6.27379e-06	3.59765e-05	cytochrome P450 family 71 protein
medtr6g016840	6514899	6517307	+	0.200404	31.7798	-6.80299	1.56891e-06	1.03028e-05	glycoside hydrolase family 81 protein
medtr4g124320	51341085	51346077	-	1.37336	166.667	-6.79786	1.92892e-17	7.589e-16	pectinacetylesterase family protein
medtr2g081090	33992362	33993832	-	2121.23	235884	-6.79674	1.28212e-23	1.28482e-21	light-harvesting complex I chlorophyll A/B-binding protein
medtr1g077990	34868635	34870011	-	1.81987	220.067	-6.79232	1.25972e-24	1.4662e-22	glucan endo-1%2C3-beta-glucosidase
medtr3g094060	42973626	42975332	+	14.108	1562.02	-6.77141	9.07556e-15	2.44057e-13	expansin A10
medtr8g016230	5450125	5456641	+	86.0843	9341.59	-6.76218	6.11272e-24	6.66346e-22	beta-galactosidase
medtr5g067410	28475926	28478850	-	92.0981	9968.88	-6.7541	1.93285e-18	8.92427e-17	glutamyl-tRNA reductase
medtr4g036220	11822149	11825524	+	0	15.5047	-6.74065	1.26957e-05	6.8134e-05	Nod factor-binding lectin-nucleotide phosphohydrolase
medtr3g034030	10970646	10971369	+	0	15.3554	-6.72357	0.000217389	0.000877684	disease resistance-responsive%2C dirigent domain protein
medtr8g088720	36851051	36851760	-	183.108	19345.9	-6.72232	1.25613e-05	6.74775e-05	2Fe-2S ferredoxin superfamily protein
medtr8g094690	39540300	39541423	-	0.243139	29.6768	-6.71046	3.66689e-07	2.73349e-06	transcription factor TGA5-like protein
medtr7g063260	23025686	23027778	+	6.35701	688.534	-6.69626	8.53768e-37	3.97482e-34	NAD(P)-binding rossmann-fold protein
medtr6g035295	12610912	12614262	+	9.3763	1013.61	-6.69208	2.13583e-23	2.06621e-21	UDP-glucosyltransferase family protein
medtr8g071330	30283911	30287592	-	0	14.7416	-6.66733	1.48443e-05	7.83478e-05	calmodulin-binding protein MPCBP protein
medtr6g007720	1850293	1854343	+	0.200404	28.8951	-6.66663	1.02296e-06	6.97595e-06	NHL repeat protein
medtr7g110130	45141146	45142343	+	13.3638	1387.79	-6.65253	1.91823e-31	4.9845e-29	short-chain dehydrogenase/reductase
medtr4g011320	2715080	2719033	-	0	14.5325	-6.65038	5.7427e-06	3.31265e-05	acyl thioesterase-like protein
medtr8g099920	40284641	40286751	-	2.93386	313.496	-6.64818	1.13812e-10	1.58071e-09	acyl carrier protein
medtr3g116770	54614928	54618493	+	9.69464	993.731	-6.63418	5.05899e-24	5.56913e-22	BHLH transcription factor
medtr6g036450	12749092	12755916	+	0	14.2636	-6.62736	7.58973e-05	0.000341538	nodulin MtN21/EamA-like transporter family protein
medtr5g025250	10238399	10240138	-	0.57471	50.1815	-6.61434	4.79153e-09	5.10374e-08	carotenoid cleavage dioxygenase 4a-6
medtr7g018370	5935202	5940399	-	0.243139	27.741	-6.6066	1.32125e-06	8.80323e-06	LuxR family transcriptional regulator%2C putative
medtr6g006990	1322138	1326461	+	6913.42	671901	-6.60264	1.54418e-17	6.17345e-16	carbonic anhydrase family protein
medtr3g083810	37807919	37812501	-	0.243139	27.6554	-6.6012	2.17752e-06	1.38085e-05	purple acid phosphatase superfamily protein
medtr3g033730	10836762	10843578	-	0.57471	49.7628	-6.59585	5.13374e-09	5.4166e-08	transmembrane amino acid transporter family protein
medtr2g097030	41489556	41491699	-	7.06284	705.188	-6.58932	5.2942e-19	2.67008e-17	expansin A10
medtr3g107800	49733848	49739431	-	0	13.9034	-6.57244	2.78787e-05	0.000138816	transporter ABC domain protein
medtr6g048050	17323907	17329311	-	2.61852	279.603	-6.57127	1.94788e-28	3.45471e-26	integral membrane protein%2C putative
medtr4g097830	40376868	40379458	-	2.49924	219	-6.54512	1.39932e-21	1.04935e-19	tubulin beta-1 chain
medtr5g018670	6961303	6963520	+	109.997	10234.5	-6.53465	2.91067e-19	1.54868e-17	photosystem II oxygen-evolving enhancer protein
medtr6g011440	3235876	3239444	-	0.400808	45.65	-6.51187	1.23576e-08	1.229e-07	P21-Rho-binding domain protein
medtr4g117890	48911175	48912998	+	6.87271	655.07	-6.50948	1.62484e-15	4.9201e-14	UDP-glucosyltransferase family protein
medtr5g086090	37221079	37224624	+	0	13.2659	-6.49896	9.52764e-05	0.00041937	LysM receptor kinase K1B
medtr4g081490	31611498	31613514	+	1.72117	143.194	-6.48939	7.51966e-16	2.3802e-14	organic cation/carnitine transporter-like protein
medtr4g072190	27393071	27393891	-	0.729417	68.6425	-6.48764	7.66351e-10	9.28219e-09	SAUR-like auxin-responsive family protein
medtr4g128750	53588866	53589955	+	13.4758	1226.49	-6.4717	2.2814e-21	1.66609e-19	CAP%2C cysteine-rich secretory protein%2C antigen 5
medtr4g088415	35035590	35038803	+	0.400808	43.9413	-6.46707	3.01577e-08	2.78871e-07	cytochrome P450 family protein
medtr4g045887	15823973	15828099	-	0.601212	65.2695	-6.45831	3.47799e-11	5.27649e-10	copper amine oxidase%2C enzyme domain protein
medtr0009s0230	101904	104053	-	0.200404	24.7917	-6.44629	2.19763e-06	1.39281e-05	DNA-3-methyladenine glycosylase I
medtr5g092120	40224346	40226755	-	0	12.6531	-6.43805	0.000190418	0.000779352	receptor Serine/Threonine kinase
medtr1g026820	8791012	8792717	-	896.005	76861.4	-6.42178	2.14516e-31	5.4475e-29	photosystem I reaction center subunit X psaK
medtr7g103440	41845744	41849068	-	0.243139	24.141	-6.42152	2.37638e-06	1.49297e-05	LRR receptor-like kinase
medtr1g043760	16413871	16416863	-	0.400808	42.4095	-6.41858	1.55627e-07	1.25597e-06	1-aminocyclopropane-1-carboxylate oxidase
medtr1g492930	41673441	41674617	-	0.929821	86.5216	-6.41555	3.07896e-14	7.70499e-13	transcriptional activator
medtr2g098015	41878231	41878668	+	0.400808	42.2546	-6.39929	3.16523e-08	2.90845e-07	hypothetical protein
medtr2g070240	29556260	29556481	+	0	12.2819	-6.39683	3.40574e-05	0.000166139	hypothetical protein
medtr8g066040	27430410	27434638	+	2.00404	190.499	-6.3914	1.87677e-13	4.12798e-12	DNA-3-methyladenine glycosylase I
medtr2g008225	1353997	1355790	+	4.13929	357.624	-6.38698	2.55533e-31	6.27517e-29	UDP-glucosyltransferase family protein
medtr3g030860	9801536	9802279	-	1.21866	105.926	-6.38646	8.60378e-16	2.68157e-14	photosystem II 5 kDa protein
medtr1g098580	44391772	44394069	-	8.94599	771.331	-6.38622	4.99359e-11	7.34156e-10	cupredoxin superfamily protein%2C putative
medtr7g105780	42928893	42930099	+	4.74346	406.583	-6.36357	1.82058e-31	4.78641e-29	ovate transcriptional repressor
medtr3g101670	46809109	46810944	-	65.5337	5340.8	-6.34662	0.000147112	0.000619118	light-harvesting complex I chlorophyll A/B-binding protein
medtr4g031820	11016192	11019940	+	55.8526	4526.64	-6.33015	8.98606e-19	4.36547e-17	cytochrome P450 family monooxygenase
medtr2g104560	45095992	45099026	+	0.243139	22.8346	-6.32884	1.58582e-05	8.32666e-05	helix loop helix DNA-binding domain protein
medtr6g016435	6127610	6128393	-	0	11.6808	-6.32009	5.13978e-05	0.000240744	hypothetical protein
medtr4g059390	21792505	21794977	+	12.5106	1021.77	-6.31403	6.9962e-20	4.05036e-18	major intrinsic protein (MIP) family transporter
medtr4g115075	47458972	47460828	-	0.200404	22.3387	-6.30725	4.45551e-06	2.62364e-05	auxin-responsive AUX/IAA family protein
medtr5g047050	20628606	20630623	+	0.57471	40.901	-6.30436	6.57018e-08	5.70855e-07	adenine nucleotide alpha hydrolase superfamily protein
medtr8g094100	39366969	39370148	+	0.243139	22.2521	-6.29456	6.0531e-06	3.47913e-05	chromatin remodeling complex subunit
medtr3g106585	49271048	49272286	-	6.31127	520.316	-6.27961	2.21663e-18	1.01092e-16	Kunitz type trypsin inhibitor
medtr8g077390	32880205	32882073	+	0.243139	21.867	-6.27696	7.43064e-05	0.000335121	MYB family transcription factor
medtr8g104190	43867638	43869522	+	252.064	19573.8	-6.27658	1.84757e-20	1.16303e-18	zinc finger constans-like protein
medtr8g011730	3242928	3244284	+	0	11.1254	-6.2679	7.30207e-05	0.000329922	MATH domain protein
medtr5g019950	7568245	7572174	+	3.79149	311.251	-6.26325	4.07384e-18	1.78857e-16	sulfite exporter TauE/SafE family protein
medtr2g062920	26608233	26612521	-	68.6259	5244.07	-6.24474	4.74058e-34	1.70867e-31	ATP-citrate synthase alpha chain protein
medtr2g010580	2451482	2451976	+	1.04476	92.6455	-6.22762	4.6644e-15	1.30785e-13	CAP%2C cysteine-rich secretory protein%2C antigen 5
medtr8g098860	41349431	41351751	-	0.443543	37.24	-6.21475	2.79268e-07	2.12489e-06	myb transcription factor
medtr3g071740	32206159	32207556	-	2.96929	223.756	-6.21091	1.27664e-26	1.86464e-24	polyketide cyclase/dehydrase and lipid transporter
medtr4g072470	27473703	27474225	+	0	10.745	-6.20917	6.07314e-05	0.000280174	SAUR-like auxin-responsive family protein
medtr8g022380	7936476	7937243	-	0	10.8038	-6.20693	0.000853167	0.00293907	SAUR-like auxin-responsive family protein
medtr1g060120	26175251	26175934	+	1.17592	92.1195	-6.20132	9.81861e-15	2.62774e-13	oxalate oxidase
medtr1g115410	52104806	52107080	+	160.782	11720.7	-6.1856	2.30161e-09	2.58203e-08	photosystem II reaction center PsbP family protein
medtr4g104450	43218715	43219118	-	0	10.4208	-6.16961	0.00035882	0.00136916	RNA recognition motif
medtr7g052120	18313340	18314713	+	2.24718	183.717	-6.16857	5.27107e-16	1.70714e-14	stomagen protein%2C putative
medtr8g028160	10496778	10502515	+	5.48019	424.177	-6.15777	3.06951e-29	6.01705e-27	GDSL-like lipase/acylhydrolase
medtr8g079472	34031944	34034961	-	0.57471	36.6286	-6.14352	1.859e-06	1.20136e-05	chaperone DnaJ-domain protein
medtr1g082770	36835511	36836249	+	0	10.3354	-6.13796	0.000211671	0.000856923	glycoprotein membrane precursor GPI-anchored protein
medtr5g012810	3928871	3930292	+	4.24395	286.163	-6.11492	3.06072e-35	1.19996e-32	major intrinsic protein (MIP) family transporter
medtr4g122090	50419270	50419980	+	1.84637	148.235	-6.10892	1.79222e-17	7.08864e-16	hypothetical protein
medtr1g071450	31705960	31709365	-	0.374306	19.3122	-6.09465	2.232e-05	0.00011318	auxin canalization protein
medtr8g014910	4765718	4768690	-	162.41	10933.1	-6.07025	3.67819e-11	5.5465e-10	GDSL-like lipase/acylhydrolase
medtr8g008990	1967921	1969771	+	0	9.64707	-6.06472	0.000568424	0.00205762	UDP-glucosyltransferase family protein
medtr2g022140	7593304	7596065	-	0	9.67649	-6.06205	0.000451878	0.00168106	adenylate isopentenyltransferase
medtr8g075420	31896095	31898147	-	0	9.66493	-6.06078	0.000590583	0.00212936	rhodanese-related sulfurtransferase
medtr1g071680	31828046	31831531	+	1.20242	93.6628	-6.04902	2.55703e-11	3.9848e-10	type I inositol-1%2C4%2C5-trisphosphate 5-phosphatase
medtr4g070320	26483456	26485783	+	22.1669	1478.7	-6.04145	4.62456e-13	9.56899e-12	transcription factor
medtr7g075453	28250054	28251817	-	50.1542	3311.03	-6.03779	7.60366e-09	7.82315e-08	fasciclin-like arabinogalactan protein
medtr8g089800	37431289	37437039	+	1.44556	110.227	-6.03777	3.60588e-14	8.87452e-13	cytochrome P450 family 88 protein
medtr6g088805	33948006	33949999	+	0	9.40781	-6.01974	0.000345042	0.00132281	MATE efflux family protein
medtr2g437720	14860695	14865351	-	0.400808	32.1295	-6.00981	4.3265e-07	3.18459e-06	zinc finger%2C C3HC4 type (RING finger) protein
medtr5g010020	2590454	2592700	+	2.26341	158.635	-6.00882	8.41022e-21	5.51153e-19	myb transcription factor
medtr5g026290	10811825	10812516	-	1.00202	77.1145	-6.00674	2.02469e-11	3.20665e-10	hypothetical protein
medtr5g006200	810854	811653	+	1.01825	64.6704	-5.99595	6.94251e-10	8.4732e-09	hypothetical protein
medtr4g073720	27973946	27976522	-	0.200404	18.2087	-5.99501	4.24939e-05	0.000203082	pathogenesis-related thaumatin family protein
medtr2g008610	1552950	1554469	+	2556.38	162783	-5.99242	8.07252e-28	1.35637e-25	light-harvesting complex I chlorophyll A/B-binding protein
medtr4g072310	27425718	27425999	+	0.801617	59.8555	-5.96984	1.23236e-08	1.2267e-07	SAUR-like auxin-responsive family protein
medtr5g021610	8376689	8378134	-	4.31019	287.378	-5.96593	1.39759e-15	4.25503e-14	lactoylglutathione lyase/glyoxalase I family protein
medtr7g081420	31060807	31066744	-	0	9.13306	-5.96498	0.000444892	0.0016606	subtilisin-like serine protease
medtr7g024480	8057226	8058800	+	1.20242	86.7487	-5.95807	1.23317e-09	1.44735e-08	transmembrane protein%2C putative
medtr4g101740	42082881	42084454	-	21.3065	1347.29	-5.95028	4.85983e-45	4.93648e-42	translation elongation factor EF protein
medtr6g488050	33154150	33168934	-	0.200404	17.1673	-5.91449	2.91075e-05	0.000144388	bark storage-like protein
medtr7g405770	248231	249512	-	5.18104	332.324	-5.90677	1.45454e-14	3.78452e-13	Lipid transfer protein
medtr2g104550	45103463	45106858	+	1.81987	118.957	-5.90227	6.80305e-19	3.37091e-17	helix loop helix DNA-binding domain protein
medtr7g062310	22634574	22637698	-	5.38145	339.997	-5.89522	4.25105e-13	8.8589e-12	laccase/diphenol oxidase family protein
medtr3g463060	25242873	25244861	+	0.443543	29.343	-5.87193	1.66461e-06	1.08674e-05	cytochrome P450 family-dependent fatty acid hydroxylase
medtr2g089140	37637334	37639541	+	43.4612	2541.26	-5.86198	6.46819e-08	5.6265e-07	xyloglucan endotransglucosylase/hydrolase family protein
medtr7g104410	42308114	42309561	+	0.200404	16.518	-5.86175	3.23702e-05	0.000158775	hypothetical protein
medtr4g052420	18978807	18981076	-	1922.2	111081	-5.85236	1.77354e-19	9.83456e-18	photosystem I subunit O
medtr7g116520	48091287	48093619	+	0.844352	56.4364	-5.83289	1.9931e-10	2.65276e-09	GDSL-like lipase/acylhydrolase
medtr4g070720	26637926	26641265	+	0.243139	16.1834	-5.83265	8.69145e-05	0.000385832	Sec14p-like phosphatidylinositol transfer family protein
medtr6g015275	4950796	4952641	+	0	8.22546	-5.82501	0.000321378	0.00124318	chlororespiratory reduction protein
medtr2g035640	15057554	15060354	+	0.200404	16.0214	-5.81921	4.84181e-05	0.000228656	DUF247 domain protein
medtr5g022770	9011133	9011932	+	0.601212	41.2428	-5.8185	8.63882e-08	7.31534e-07	anaphase-promoting complex subunit 11 RING-H2 finger protein
medtr0181s0030	9535	12006	-	0.243139	15.8381	-5.8153	0.000123169	0.000528	cytochrome P450 family protein
medtr3g114140	53307419	53309516	-	0	8.081	-5.80972	0.00184508	0.00580651	subtilisin-like serine protease
medtr4g106720	44040778	44042741	+	0	8.16806	-5.80686	0.00113845	0.00379377	nodulin MtN21/EamA-like transporter family protein
medtr5g006040	738212	739373	-	2.64799	165.643	-5.80316	6.17728e-14	1.47011e-12	plastocyanin-like domain protein
medtr4g037505	13800984	13801668	-	410.039	22920.5	-5.80306	3.11533e-23	2.96248e-21	photosystem II 5 kDa protein
medtr2g089670	37914581	37916032	+	0	8.07279	-5.80222	0.000454417	0.00168994	anthocyanin 5-aromatic acyltransferase
medtr6g023590	8256601	8257715	-	0	8.13983	-5.80037	0.000439444	0.00164136	short-chain alcohol dehydrogenase
medtr5g085580	36984544	36987179	-	1.80364	113.085	-5.79896	1.22747e-09	1.44219e-08	O-glycosyl hydrolase family 17 protein
medtr6g018300	7006187	7007659	+	1934.87	107653	-5.79773	5.84943e-17	2.14642e-15	ribulose bisphosphate carboxylase small chain
medtr4g485570	33371282	33372601	-	1.20242	79.0289	-5.7972	4.30762e-11	6.41751e-10	polysaccharide biosynthesis protein
medtr8g064560	27078693	27081258	-	15.9572	902.289	-5.79453	8.96233e-11	1.2636e-09	polygalacturonase non-catalytic protein
medtr6g082400	30768949	30772630	+	0.400808	27.2794	-5.79409	4.05599e-06	2.41254e-05	octicosapeptide/phox/Bem1p family protein
medtr6g060175	20668553	20672457	+	9624.06	533550	-5.79276	5.92366e-21	3.98723e-19	light-harvesting complex I chlorophyll A/B-binding protein
medtr2g022460	7755881	7757715	+	4.57256	248.012	-5.78636	4.77431e-16	1.55754e-14	eukaryotic aspartyl protease family protein
medtr8g020590	7259905	7260934	+	1358.81	74972	-5.78582	0.000376746	0.00143013	auxin-binding protein ABP19a
medtr4g087380	34289099	34290516	+	0	8.06361	-5.78366	0.00242793	0.00736487	hypothetical protein
medtr4g111720	46157334	46158654	-	51.2934	2825.96	-5.77297	9.3069e-15	2.49977e-13	peptidyl-prolyl cis-trans isomerase
medtr4g132690	55476620	55477696	-	0	7.96036	-5.76378	0.0199283	0.0450245	hypothetical protein
medtr6g011400	3215314	3218009	-	0.601212	39.3888	-5.7583	1.31735e-07	1.07795e-06	auxin efflux carrier family transporter
medtr7g106600	43399270	43400143	+	0	7.94976	-5.75826	0.00324145	0.00952363	dihydroneopterin aldolase
medtr3g113080	52826663	52827563	-	0	7.84389	-5.75549	0.00044998	0.00167483	putative GRP family
medtr5g070330	29782241	29787688	-	3.63678	209.15	-5.75326	2.90356e-18	1.30293e-16	vacuolar cation/proton exchanger 3
medtr1g018810	5530162	5532703	+	13.9561	755.658	-5.74823	0.000583766	0.00210682	transcription factor-like protein
medtr2g070730	29813562	29819146	+	1.73144	104.963	-5.74168	1.38526e-15	4.22324e-14	interactor of constitutive active ROPs protein%2C putative
medtr4g094825	39070790	39072524	-	0	7.79589	-5.73952	0.00261445	0.00787187	transferase family protein
medtr4g084520	32892006	32893902	-	0.400808	26.3671	-5.73286	3.71949e-06	2.23019e-05	Clavata3/ESR (CLE) gene family member
medtr7g109230	44650172	44650971	-	0.887086	53.1885	-5.73013	3.21714e-11	4.91411e-10	hypothetical protein
medtr2g016650	5142788	5143507	-	0	7.63381	-5.71033	0.000718655	0.00253229	hypothetical protein
medtr3g106750	49331065	49331877	+	5.37852	290.647	-5.70958	7.43769e-12	1.27169e-10	Lipid transfer protein
medtr2g062280	26286769	26287644	-	0.887086	52.1082	-5.7091	1.49293e-10	2.03429e-09	hypothetical protein
medtr4g127360	52848145	52849229	-	3.43934	191.789	-5.70416	9.84236e-24	1.01358e-21	macrophage migration inhibition factor-like protein
medtr3g079820	36038404	36039164	-	5.72925	315.439	-5.69059	2.15666e-22	1.85365e-20	DUF3148 family protein
medtr3g045440	14781798	14783516	-	0.601212	36.7993	-5.68508	4.12621e-06	2.44909e-05	sigma factor sigb regulation rsbq-like protein
medtr7g015960	5009631	5013446	-	29.4671	1542.89	-5.68451	1.67273e-37	8.41927e-35	COBRA-like protein 2 precursor
medtr8g044140	16907760	16909862	-	21.0742	1056.93	-5.68254	1.10344e-22	9.63226e-21	UDP-glucosyltransferase family protein
medtr5g083810	36156695	36159060	-	3.66328	208.154	-5.67493	8.39573e-23	7.47488e-21	transcription factor bHLH93-like protein
medtr1g089500	39989777	39993064	-	20.0759	1045.5	-5.67108	3.13881e-19	1.65432e-17	Rac GTPase activating protein
medtr6g021915	7571244	7575111	-	0.949016	41.4285	-5.66517	5.52114e-07	3.97874e-06	glycerol-3-phosphate dehydrogenase%2C NAD
medtr4g094285	37609316	37613573	+	9.56051	503.341	-5.66059	1.57224e-19	8.80572e-18	beta-xylosidase/alpha-L-arabinofuranosidase-like protein
medtr2g009480	1929386	1930020	-	74.3959	3730.21	-5.64303	5.56515e-10	6.88236e-09	leguminosin group485 secreted peptide
medtr2g046810	20580738	20581202	-	0	7.21342	-5.64166	0.000985342	0.00333476	photosystem II core complex protein psbY%2C putative
medtr4g087540	34387301	34388459	+	27.1186	1337.97	-5.63062	3.95995e-35	1.49988e-32	hypothetical protein
medtr5g096530	42213901	42217413	+	68.4327	3401.12	-5.62655	2.66363e-17	1.03341e-15	LRR receptor-like kinase family protein
medtr6g083930	31327995	31329301	-	0.400808	24.1115	-5.62616	1.20263e-05	6.48844e-05	hypothetical protein
medtr4g059720	22034570	22035620	+	8.35805	429.636	-5.6255	3.51748e-12	6.33912e-11	fasciclin-like arabinogalactan protein
medtr2g041550	18245458	18246370	+	818.669	40388.6	-5.624	1.68376e-09	1.92761e-08	auxin-binding protein ABP19a
medtr2g054750	23382437	23383920	-	0.601212	36.1003	-5.62209	1.74328e-07	1.39132e-06	zinc finger (Ran-binding) family protein
medtr4g116360	48185378	48186851	+	2.50359	130.907	-5.61865	5.1505e-11	7.55734e-10	hypothetical protein
medtr2g032870	12394937	12395704	-	0	7.11838	-5.61234	0.0010255	0.00345653	hypothetical protein
medtr2g089030	37553849	37558591	+	84.4058	4104.07	-5.59778	2.40606e-11	3.76528e-10	beta-amylase
medtr6g038300	13724601	13726521	-	0.400808	23.9709	-5.59308	4.50718e-06	2.65127e-05	UDP-glucosyltransferase family protein
medtr4g028360	9778239	9781345	-	0	6.98452	-5.5894	0.00124335	0.00408966	Lipid transfer protein
medtr7g010650	2661639	2666062	-	27.9212	1363.44	-5.58741	4.41057e-17	1.65097e-15	major intrinsic protein (MIP) family transporter
medtr4g051000	18099913	18101244	-	0	7.05276	-5.58388	0.00513162	0.0141715	hypothetical protein
medtr4g083340	32425091	32428003	-	1.40283	78.1364	-5.57993	3.17207e-10	4.0951e-09	pyruvate kinase family protein
medtr8g018735	6455504	6459438	-	521.28	24797.3	-5.57133	2.83362e-07	2.15384e-06	seed linoleate 9S-lipoxygenase
medtr4g072220	27411226	27411771	-	0.243139	13.5807	-5.5682	0.000802121	0.00278209	SAUR-like auxin-responsive family protein
medtr4g015570	4671256	4673903	-	2950.8	139921	-5.56712	1.85474e-23	1.80208e-21	light-harvesting complex I chlorophyll A/B-binding protein
medtr8g012650	3718381	3719811	+	0	6.86007	-5.5669	0.00220455	0.00676531	UDP-glucosyltransferase family protein
medtr6g009610	2926608	2927861	+	0	6.82244	-5.56113	0.00119305	0.00395448	DUF247 domain protein
medtr7g062250	22601056	22604907	+	0.601212	33.9438	-5.55995	3.00663e-06	1.8408e-05	laccase/diphenol oxidase family protein
medtr2g021700	7390300	7392293	+	0.374306	13.3398	-5.55758	0.000146244	0.00061616	malate dehydrogenase
medtr3g479620	35854209	35854727	-	0	6.79421	-5.55514	0.0016917	0.00537453	UDP-glucosyl transferase 85A5
medtr4g095280	39693836	39695831	-	0.844352	46.2018	-5.55375	2.31717e-09	2.59818e-08	hypothetical protein
medtr8g005175	83317	85681	+	5124.24	239985	-5.54932	9.59868e-22	7.34595e-20	oxygen-evolving enhancer protein
medtr8g018550	6350475	6356214	-	10.5655	513.87	-5.54895	3.35843e-19	1.76176e-17	seed linoleate 9S-lipoxygenase
medtr0224s0020	13871	14359	-	0.200404	13.1179	-5.5396	0.0024729	0.00748906	hypothetical protein
medtr8g099410	41914736	41920206	+	87.5894	4058.09	-5.53741	1.29987e-25	1.70872e-23	endo-1%2C4-beta-glucanase
medtr3g071420	32035851	32036596	-	6.19499	285.077	-5.53409	1.38814e-33	4.62997e-31	lateral organ boundaries (LOB) domain protein
medtr8g045665	17851410	17855266	-	1.80364	94.7369	-5.53382	9.71245e-10	1.1588e-08	pathogenesis-related protein bet V I family protein
medtr6g018310	7009014	7010704	+	11307.6	522378	-5.52967	5.86557e-18	2.50627e-16	ribulose bisphosphate carboxylase small chain
medtr2g078220	32528949	32531501	+	0	6.70859	-5.52611	0.00132708	0.00433318	hypothetical protein
medtr7g011663	3175131	3186380	-	0.374306	13.0356	-5.52186	0.000179822	0.000740325	copalyldiphosphate synthase
medtr2g090200	38278125	38278915	+	113.088	5213.06	-5.52138	9.68206e-20	5.53363e-18	photosystem II Pbs27 protein
medtr1g093800	42088420	42089378	+	0.200404	12.8526	-5.50545	0.000336032	0.00129181	Clavata3/ESR (CLE) gene family member MtCLE18
medtr3g068030	30664861	30668380	-	20969.2	952228	-5.50494	9.99962e-34	3.43787e-31	ribulose bisphosphate carboxylase/oxygenase activase
medtr4g019520	6117884	6119979	-	10.312	482.142	-5.50206	1.62268e-13	3.60817e-12	glyoxal oxidase amino-terminal protein
medtr4g011190	2643799	2646573	-	0	6.63236	-5.49901	0.00210909	0.00651261	zinc finger (Ran-binding) family protein
medtr3g462990	25211742	25212337	-	169.114	7630.09	-5.49185	3.19636e-17	1.22942e-15	thylakoid soluble phosphoprotein TSP9 protein
medtr4g064750	24211056	24213980	+	1517.97	68194.2	-5.48899	7.29462e-19	3.57484e-17	plastid transcriptionally active protein
medtr7g092820	36832869	36835880	-	228.32	10249.4	-5.48666	1.70386e-08	1.6493e-07	rhodanese/cell cycle control phosphatase superfamily protein
medtr3g084230	38038456	38038734	+	0	6.47028	-5.46782	0.00205711	0.00637501	SAUR-like auxin-responsive family protein
medtr8g068340	28494301	28495772	-	0.200404	12.5108	-5.46464	0.000257981	0.001024	UDP-glucosyltransferase family protein
medtr2g013470	3630202	3630654	-	0.748612	25.5273	-5.46426	7.45762e-05	0.000336202	hypothetical protein
medtr5g075180	31935381	31937139	+	0.374306	12.4227	-5.46392	0.000337951	0.00129874	DUF641 family protein
medtr5g041340	18162244	18165160	-	0.400808	21.8624	-5.4631	1.374e-05	7.31725e-05	glucose-methanol-choline (GMC) oxidoreductase family protein
medtr3g040410	14209369	14213077	+	1.4618	65.752	-5.46269	2.17425e-06	1.37956e-05	flavonol synthase/flavanone 3-hydroxylase
medtr2g019950	6587344	6588014	+	1.6165	74.812	-5.45932	2.52756e-06	1.57599e-05	monothiol glutaredoxin-S2 protein
medtr4g024020	8136168	8137664	-	0	6.2976	-5.4494	0.00242964	0.00736905	UDP-glucosyltransferase family protein
medtr5g046040	20181982	20185115	-	0.200404	12.4345	-5.44885	0.000233232	0.000934392	homeobox protein
medtr8g078880	33617207	33618320	-	0	6.40347	-5.44659	0.0059451	0.0160939	cold-regulated 413 plasma membrane-like protein
medtr7g071040	26297039	26298593	+	0	6.35524	-5.44572	0.00177176	0.00559627	UDP-glucosyltransferase family protein
medtr8g461400	21604707	21604985	-	0	6.34583	-5.44372	0.0016567	0.00527318	SAUR-like auxin-responsive family protein
medtr5g093240	40704241	40705079	-	0.601212	31.9192	-5.44362	2.22782e-07	1.73407e-06	hypothetical protein
medtr5g025270	10254367	10256492	+	278.957	12020.9	-5.42703	9.30928e-17	3.33388e-15	carotenoid cleavage dioxygenase 4a-6
medtr8g009020	1991757	1995225	-	0	6.19196	-5.42626	0.0050476	0.0139713	helix loop helix DNA-binding domain protein
medtr1g035520	12907666	12912246	+	0	6.24019	-5.42419	0.0035856	0.0103652	B3 DNA-binding domain protein
medtr4g007080	940545	943387	+	223.843	9616.99	-5.42342	6.23608e-08	5.43941e-07	NDH-dependent cyclic electron flow protein
medtr4g072450	27466745	27467079	+	0	6.16374	-5.42092	0.00450231	0.0126462	SAUR-like auxin-responsive family protein
medtr4g008530	1567393	1570883	+	3.3509	157.02	-5.42018	4.90712e-22	3.97316e-20	PPPDE thiol peptidase family protein%2C putative
medtr4g078875	30504183	30506651	+	1.77417	83.7746	-5.4035	3.83385e-14	9.34296e-13	NAC transcription factor-like protein
medtr4g068970	25892682	25897576	-	339.855	14262.4	-5.38961	1.56715e-12	2.96789e-11	NAD-dependent epimerase/dehydratase family protein
medtr4g052970	19219102	19221036	+	20.2986	872.727	-5.38541	2.17217e-48	3.46725e-45	glycoside hydrolase family 17 protein
medtr5g023290	9277750	9278679	-	2.63772	112.708	-5.38128	1.25802e-09	1.47265e-08	DUF241 domain protein
medtr4g120450	49928235	49929352	+	0	6.06989	-5.38019	0.0252034	0.0549215	DnaJ heat shock amino-terminal domain protein
medtr1g015040	3681008	3682071	-	0	6.09812	-5.38018	0.00281247	0.00839457	transmembrane protein%2C putative
medtr4g109140	45279139	45280834	-	2.06301	92.3244	-5.3799	1.89703e-13	4.16434e-12	DUF538 family protein
medtr2g039790	17447608	17448273	+	0	6.08871	-5.37915	0.00369074	0.0106285	elongation factor Ts protein
medtr8g099160	41696247	41698494	-	4.7375	209.12	-5.37515	4.67033e-10	5.83387e-09	acyl-coenzyme A:6-aminopenicillanic acid acyl-transferase
medtr8g098375	41036621	41038486	+	1.87884	75.3422	-5.37399	4.89704e-13	1.00972e-11	major intrinsic protein (MIP) family transporter
medtr8g020690	7291897	7296266	-	5.09557	223.115	-5.36976	1.31264e-09	1.53258e-08	salicylic acid carboxyl methyltransferase
medtr7g103050	41431515	41431880	+	0.200404	11.7078	-5.36887	0.000457146	0.0016984	hypothetical protein
medtr8g019020	6615010	6616047	+	0	5.96307	-5.36776	0.00464062	0.0129792	ankyrin repeat protein
medtr7g102260	41268343	41270982	+	5.10884	227.287	-5.36075	5.74576e-17	2.11533e-15	xyloglucan endotransglucosylase/hydrolase family protein
medtr1g008030	676605	677685	+	0	5.99248	-5.35973	0.00388627	0.01111	PPR superfamily protein
medtr8g069905	29567630	29569929	+	0	5.91603	-5.35881	0.00331811	0.00969532	S-adenosylmethionine decarboxylase proenzyme
medtr4g088735	35325086	35327598	-	0	5.98307	-5.35697	0.00285777	0.00851161	pollen Ole e I family allergen
medtr3g084150	38024255	38025324	-	0.243139	11.6526	-5.35589	0.000773438	0.00269515	SAUR-like auxin-responsive family protein
medtr4g134400	56280996	56282716	-	0.972556	41.5593	-5.35297	4.43343e-07	3.25579e-06	homeobox/lipid-binding domain protein
medtr5g067940	28712656	28712865	-	0	5.96426	-5.35259	0.00246483	0.00746868	hypothetical protein
medtr2g017950	5273119	5274452	+	1.90534	81.2959	-5.35223	9.87986e-13	1.93332e-11	fasciclin domain protein
medtr3g114420	53430401	53434673	-	4.82297	213.087	-5.3514	9.61772e-15	2.57707e-13	subtilisin-like serine protease
medtr4g116500	48260415	48261004	+	4.8097	198.493	-5.34486	0.00680194	0.0180848	hypothetical protein
medtr7g081270	31008262	31009132	-	7.12181	301.381	-5.34329	6.78907e-22	5.37998e-20	transcription termination factor family protein
medtr8g067275	28135276	28142103	-	0.243139	11.4034	-5.34185	0.00112361	0.0037521	phosphoenolpyruvate carboxykinase [ATP] protein
medtr7g089090	34811349	34816460	-	10.1706	425.805	-5.33975	4.38334e-30	9.69847e-28	myosin heavy chain-like protein
medtr8g066850	27832698	27834050	+	0.243139	11.4119	-5.33826	0.000351658	0.00134471	transmembrane protein%2C putative
medtr8g005960	419202	421415	-	0.400808	19.687	-5.33816	0.000195295	0.000797123	squamosa promoter-binding-like protein
medtr7g118290	49092785	49094059	+	27.5439	1122.09	-5.33436	1.4239e-08	1.39806e-07	thylakoid membrane phosphoprotein 14 kDa protein
medtr3g071890	32271189	32275806	-	12.4178	512.895	-5.3312	7.04869e-19	3.46954e-17	laccase/diphenol oxidase family protein
medtr3g084940	38370475	38372146	-	0.243139	11.4319	-5.33032	0.000304314	0.00118496	Rho GDP-dissociation inhibitor-like protein
medtr3g070490	31630253	31631053	+	1.53103	69.8309	-5.32913	3.57804e-14	8.81571e-13	early flowering protein
medtr8g089400	37157580	37160585	-	0	5.78217	-5.32891	0.00576607	0.0156586	carbohydrate-binding X8 domain protein
medtr1g101880	45993101	45994718	+	0	5.83981	-5.32744	0.00265899	0.00798233	elongation factor 1-alpha
medtr7g061020	22049488	22054806	-	0	5.86922	-5.31893	0.00455807	0.0127793	ATP-binding microtubule motor family protein
medtr7g087100	33902540	33905576	+	1.59296	61.1347	-5.31377	5.03241e-12	8.90414e-11	secondary cell wall glycosyltransferase family 47 protein
medtr7g117375	48492293	48495555	-	10.9325	448.693	-5.31364	1.0011e-25	1.33961e-23	dopamine beta-monooxygenase
medtr8g024340	8933201	8938399	+	157.697	6276.96	-5.31222	1.41465e-09	1.64139e-08	granule bound starch synthase
medtr7g101080	40782599	40783637	-	53.7868	2152.5	-5.31099	4.59276e-18	1.99673e-16	fasciclin-like arabinogalactan protein
medtr5g037380	16368718	16370307	-	45.3505	1814.03	-5.30838	2.47853e-15	7.27829e-14	glutathione S-transferase%2C amino-terminal domain protein
medtr6g023770	8347944	8354010	-	23.5153	943.374	-5.30234	1.8138e-23	1.77777e-21	ClC chloride channel family protein
medtr5g075190	31937179	31938146	-	0	5.71535	-5.30153	0.00399944	0.0113999	hypothetical protein
medtr8g070650	29879375	29881709	+	0.400808	19.3322	-5.29841	4.78806e-05	0.000226261	DUF1639 family protein
medtr3g102310	47150613	47152390	+	0	5.65891	-5.28843	0.00554927	0.0151545	carboxy-terminal domain cyclin
medtr3g111990	52406939	52408466	+	3.0488	129.733	-5.28006	6.45193e-10	7.90901e-09	phenylcoumaran benzylic ether reductase-like protein
medtr4g010150	2249018	2251257	+	19.0712	745.214	-5.27955	6.15239e-32	1.69738e-29	fatty-acid desaturase
medtr1g074990	33137296	33141230	+	1.40283	63.2736	-5.27906	2.92401e-09	3.22841e-08	sieve element occlusion protein
medtr4g094605	38356454	38357760	+	43257.2	1.67909e+06	-5.27858	7.52218e-22	5.89818e-20	light-harvesting complex I chlorophyll A/B-binding protein
medtr4g079750	30869473	30872686	-	125.501	4887.92	-5.27815	9.68963e-18	4.01733e-16	CMV 1a interacting protein
medtr2g087810	36953488	36956273	-	0.991751	32.6228	-5.27804	8.9899e-06	5.00118e-05	fasciclin-like arabinogalactan protein 16 precursor
medtr1g060990	26597350	26600596	+	1.21866	48.8604	-5.27504	1.3447e-08	1.33024e-07	trihelix transcription factor
medtr1g088190	39417572	39420038	-	0	5.62973	-5.27193	0.0310808	0.065389	glycosyl hydrolase family 9 protein
medtr8g027265	9571694	9576387	-	5.09857	206.86	-5.2698	9.6774e-20	5.53363e-18	WNK kinase
medtr1g007580	437876	442182	-	0.817849	30.3683	-5.26942	6.57486e-05	0.000300467	OPT family oligopeptide transporter
medtr2g022190	7624515	7625283	+	46.9367	1815.48	-5.26657	1.06298e-39	7.19832e-37	RING zinc finger protein%2C putative
medtr3g095540	43652898	43654137	-	1275.37	49088.5	-5.26582	4.57214e-39	2.68878e-36	photosystem I reaction center subunit N
medtr7g077880	29421803	29423713	+	132.004	5080.32	-5.26252	8.04825e-12	1.37293e-10	hypothetical protein
medtr8g024480	9002671	9004590	+	5.50535	207.951	-5.25474	6.443e-22	5.1239e-20	NAC transcription factor-like protein
medtr4g014440	4075040	4078213	-	3.68247	149.759	-5.25405	4.94338e-20	2.92248e-18	Pmr5/Cas1p GDSL/SGNH-like acyl-esterase family protein
medtr0312s0020	1691	4889	+	5.14723	198.426	-5.25318	1.20093e-05	6.48083e-05	OPT family oligopeptide transporter
medtr2g017970	5265732	5267208	+	19.9567	779.46	-5.25136	1.08239e-33	3.66486e-31	fasciclin domain protein
medtr3g077430	34757686	34761543	-	1.04476	46.5096	-5.25019	1.68531e-09	1.9284e-08	carboxyl-terminal peptidase
medtr4g415390	4530956	4538633	+	4.99983	199.387	-5.24785	1.93332e-11	3.07501e-10	auxin influx transporter
medtr1g074070	32917763	32919855	+	0.443543	18.8636	-5.23944	3.29809e-05	0.000161557	auxin-induced 5NG4-like protein
medtr8g028050	10387812	10390054	+	0	5.41	-5.23295	0.00721468	0.0189924	metal transporter Nramp3 protein
medtr7g055710	19102312	19104244	-	9.26598	338.61	-5.2277	2.37949e-45	2.53211e-42	UDP-glucosyltransferase family protein
medtr1g077790	34753085	34753995	-	0.729417	28.3816	-5.21917	5.05505e-05	0.000237372	plastocyanin-like domain protein
medtr4g134490	56320181	56322030	+	11.4837	431.848	-5.2134	3.35565e-19	1.76176e-17	UDP-glucose 4-epimerase
medtr6g027580	9553781	9555603	-	3.7444	139.716	-5.21141	4.81541e-15	1.34513e-13	cation calcium exchanger
medtr3g435540	11665026	11669121	-	0.200404	10.5067	-5.21054	0.00055606	0.00201922	GDSL-like lipase/acylhydrolase
medtr8g038100	14120936	14125854	+	0.400808	17.0915	-5.20587	0.0087893	0.0224808	albumin-2 protein
medtr3g106510	49224097	49228278	+	0.643947	27.0847	-5.19939	1.03256e-05	5.66389e-05	transmembrane protein%2C putative
medtr7g116650	48165459	48168646	+	0.200404	10.401	-5.19879	0.00048554	0.00178665	tyrosine kinase family protein
medtr2g088080	37089494	37092860	-	21.9061	818.141	-5.19778	6.28428e-13	1.27135e-11	L-ascorbate oxidase-like protein
medtr2g020450	6808012	6813650	-	0	5.29615	-5.19183	0.00511964	0.0141402	ankyrin repeat protein
medtr1g081840	36441803	36446020	+	0	5.28674	-5.18921	0.00684948	0.0181896	gibberellin 20-oxidase
medtr2g086680	36446668	36448760	+	0	5.28674	-5.18921	0.00684948	0.0181896	pollen Ole e I family allergen
medtr1g084660	37686340	37688115	-	0	5.25733	-5.18895	0.0330718	0.0688326	galactinol synthase
medtr3g088800	40620096	40621055	-	0.643947	26.8078	-5.18347	1.3229e-05	7.07923e-05	hypothetical protein
medtr5g084680	36533162	36537115	+	1.84637	76.9331	-5.18219	4.52715e-11	6.70877e-10	IQ-domain protein
medtr6g033240	10532118	10538415	+	18.2974	673.474	-5.18044	5.09086e-13	1.04564e-11	aminopeptidase
medtr4g079580	30767465	30768533	-	0	5.22911	-5.18039	0.0427973	0.0854456	TCP family transcription factor
medtr3g064070	28811778	28813888	+	4.98064	193.402	-5.18	1.4544e-11	2.37584e-10	oxygen-evolving enhancer protein
medtr8g098335	41021941	41025487	-	6.70477	255.339	-5.17958	4.05648e-18	1.78445e-16	DUF3741 family protein
medtr3g096150	43940767	43941867	+	6.63853	240.07	-5.17572	2.12349e-20	1.32552e-18	beta-1%2C4-N-acetylglucosaminyltransferase-like protein
medtr8g068580	28628065	28628823	-	0	5.21874	-5.17258	0.0136296	0.0326944	caffeic acid O-methyltransferase
medtr4g123563	51383236	51386122	+	9.37796	335.237	-5.16746	3.53688e-20	2.13618e-18	fungal proteinase A%2C aspartic proteinase superfamily protein
medtr1g030580	10599616	10605525	-	22.5633	818.785	-5.16323	4.64852e-10	5.80987e-09	nodulin MtN21/EamA-like transporter family protein
medtr4g082040	31789875	31791702	-	0.400808	16.7507	-5.16252	0.00825195	0.0213137	myb transcription factor
medtr4g064923	24266482	24267312	-	0	5.16229	-5.16094	0.00598739	0.0161907	maternal effect embryo arrest protein
medtr8g077830	33123362	33127371	-	10.6761	388.729	-5.15881	2.8869e-24	3.25827e-22	sulfite exporter TauE/SafE family protein
medtr2g078210	32509624	32513502	-	9.47073	342.771	-5.15612	4.18597e-36	1.90906e-33	calmodulin-binding protein
medtr4g105400	43726860	43730613	-	7.30002	269.598	-5.15566	2.04042e-07	1.60103e-06	carboxyl-terminal peptidase
medtr8g012565	3629640	3635402	+	636.173	22642.9	-5.1543	2.90844e-23	2.77756e-21	1-deoxy-D-xylulose 5-phosphate reductoisomerase
medtr1g032560	11592956	11593715	-	10.1352	373.605	-5.14082	3.17511e-21	2.23831e-19	hypothetical protein
medtr8g018730	6448981	6454397	-	63.7759	2253.26	-5.13593	3.89011e-09	4.20368e-08	seed linoleate 9S-lipoxygenase
medtr2g089130	37623978	37628212	+	0.243139	9.93265	-5.13406	0.00162062	0.0051752	sesquiterpene synthase
medtr8g035540	12944886	12945981	-	0.243139	9.92324	-5.13289	0.00120804	0.00399467	alpha/beta hydrolase fold protein
medtr4g076090	29103017	29103807	+	8.87975	325.04	-5.12775	4.57385e-19	2.33895e-17	transmembrane protein%2C putative
medtr2g101380	43586393	43587731	-	168.944	5913.44	-5.12745	1.83304e-06	1.18562e-05	2Fe-2S iron-sulfur cluster-binding domain protein
medtr0011s0020	11540	18628	+	8.2593	291.981	-5.12672	0.00266774	0.00800322	cellulose synthase-like protein
medtr8g078250	33350814	33355793	-	0	5.08607	-5.12423	0.00569856	0.0154903	PQ-loop protein/transmembrane family protein
medtr8g039540	14701626	14705725	+	0.617445	18.5609	-5.12261	4.15705e-05	0.00019918	aspartic proteinase nepenthesin-like protein
medtr2g029370	10974809	10976406	-	8467.39	294361	-5.11944	4.14367e-21	2.84045e-19	photosystem I reaction center subunit III
medtr7g108905	44493233	44498836	+	64.0484	2235.86	-5.1192	4.22728e-08	3.80762e-07	pectinesterase/pectinesterase inhibitor
medtr1g070495	31300960	31302315	+	1330.07	46196.7	-5.11761	2.11606e-22	1.82578e-20	photosystem II reaction center W
medtr3g014290	4035274	4039208	-	1.6165	60.2255	-5.11684	1.64899e-08	1.60287e-07	aspartic proteinase nepenthesin-like protein
medtr4g053380	19402736	19404065	+	10.5641	372.666	-5.11408	2.90845e-13	6.19002e-12	fasciclin-like arabinogalactan protein
medtr5g031840	13651420	13653564	+	11.6633	413.961	-5.11192	2.29356e-09	2.57429e-08	UDP-glucosyltransferase family protein
medtr2g017955	5585552	5587290	-	2.00404	77.0646	-5.10597	8.84739e-08	7.47213e-07	GDSL-like lipase/acylhydrolase
medtr4g005270	154297	167405	+	2.40485	90.3387	-5.10069	3.52536e-07	2.63758e-06	beta-amyrin synthase
medtr6g088810	33962382	33967034	-	1.13023	42.9333	-5.10044	4.1493e-09	4.4708e-08	pectinesterase
medtr7g490330	35486957	35491233	+	2.80566	102.43	-5.10016	1.43261e-05	7.60081e-05	strictosidine synthase family protein
medtr8g033400	12885180	12886877	-	0	5.00044	-5.09561	0.0425212	0.0850006	D-isomer specific 2-hydroxyacid dehydrogenase domain protein
medtr7g082360	31571947	31573416	+	0	5.00044	-5.09561	0.0425212	0.0850006	receptor-like kinase
medtr4g127480	52924287	52930229	+	63.1764	2168.38	-5.0929	1.5554e-13	3.46284e-12	subtilisin-like serine protease
medtr8g089610	37272468	37273300	-	131.077	4474.21	-5.08781	5.535e-17	2.0411e-15	photosystem II core complex family psbY protein
medtr3g085270	38532337	38533773	+	3.124	110.433	-5.07983	4.09806e-21	2.81783e-19	polysaccharide biosynthesis protein
medtr8g075100	31747609	31750194	+	1.00202	40.1729	-5.07674	6.10458e-08	5.32887e-07	peroxidase family protein
medtr8g066860	27838280	27839611	+	1.10372	35.2993	-5.07014	2.86687e-07	2.17837e-06	transmembrane protein%2C putative
medtr1g044580	16824015	16829351	-	2.64799	97.2062	-5.06388	2.46318e-08	2.31572e-07	salt stress response/antifungal domain protein
medtr3g008920	1703370	1704466	-	48.2562	1615.49	-5.06214	0.00127165	0.00417168	major intrinsic protein (MIP) family transporter
medtr6g033870	11208081	11211980	-	0.775114	25.384	-5.05985	3.0626e-05	0.000151182	heat shock cognate 70 kDa-like protein
medtr6g055020	19679019	19679864	+	0	4.78072	-5.0492	0.00894214	0.0228221	ATP synthase subunit beta
medtr3g026280	8088913	8094109	+	0	4.78072	-5.0492	0.00894214	0.0228221	glycoside hydrolase family 1 protein
medtr7g081130	30933268	30934930	-	0.949016	26.4398	-5.04666	3.21818e-06	1.95373e-05	cyclin p4
medtr2g100880	43394459	43395841	-	2.73346	97.6367	-5.0465	4.23493e-08	3.81297e-07	histidine phosphotransfer protein
medtr5g430470	12811975	12813117	+	0.486278	17.0066	-5.03894	0.000563915	0.00204376	transmembrane protein%2C putative
medtr2g042130	18382044	18385749	+	10.0543	331.63	-5.03877	3.00999e-28	5.21429e-26	subtilisin-like serine protease
medtr2g093980	40047457	40048746	-	22.2763	730.01	-5.03629	3.40603e-23	3.21158e-21	fasciclin domain protein
medtr3g095180	43483811	43484343	+	13.6968	458.922	-5.0359	4.94879e-08	4.40424e-07	transmembrane protein%2C putative
medtr4g125600	52113366	52114050	-	428.552	13982	-5.02628	1.77375e-18	8.27514e-17	ultraviolet-B-repressible protein
medtr3g099460	45584463	45588966	+	47.7334	1568.48	-5.02396	3.35007e-17	1.28412e-15	zinc-binding alcohol dehydrogenase family protein
medtr7g087520	34077176	34078819	-	0.601212	23.6269	-5.02374	7.90363e-06	4.44235e-05	cytochrome P450 family protein
medtr3g104830	48318576	48320651	-	0	4.73272	-5.0219	0.0476735	0.0934035	RWP-RK domain protein
medtr2g016710	5159050	5162979	-	4.03759	142.29	-5.01757	1.10211e-20	7.09765e-19	auxin-induced 5NG4-like protein
medtr8g071000	30099685	30105196	-	1.60323	58.6432	-5.01696	3.0388e-07	2.2973e-06	Sec14p-like phosphatidylinositol transfer family protein
medtr1g105305	47416033	47417106	-	12.5917	418.962	-5.01007	3.91559e-26	5.43488e-24	glycoprotein membrane precursor GPI-anchored protein
medtr1g090913	41008608	41010538	+	21.9885	717.846	-5.00691	2.14266e-09	2.41463e-08	phytol kinase
medtr4g032300	11110915	11112876	+	0.243139	9.20011	-5.00242	0.0026854	0.00804973	P-loop nucleoside triphosphate hydrolase superfamily protein
medtr1g034140	12385634	12388826	-	3.69575	121.465	-5.00187	2.2635e-14	5.74147e-13	senescence-associated nodulin
medtr8g024560	9063312	9072540	+	2.06301	71.32	-5.00183	8.42735e-13	1.67848e-11	D-arabinono-1%2C4-lactone oxidase-like protein
medtr4g103330	42690810	42691990	+	860.64	27472.1	-4.9956	6.59498e-18	2.79655e-16	F0F1-type ATP synthase%2C delta subunit
medtr7g118080	49006410	49009035	+	82.2	2628.89	-4.99236	2.5552e-11	3.98473e-10	subtilisin-like serine protease
medtr5g078210	33421258	33423323	-	0.243139	8.96979	-4.99091	0.00112694	0.00375966	GDSL-like lipase/acylhydrolase
medtr2g082580	34654413	34656157	-	200.679	6377.41	-4.98811	5.74331e-07	4.12688e-06	oxygen-evolving enhancer protein
medtr7g091850	36353948	36360735	-	0.243139	9.03684	-4.98703	0.00134034	0.00437071	endo polygalacturonase
medtr5g021060	8077980	8080458	+	0.617445	16.7363	-4.9853	7.63192e-05	0.00034316	peroxidase family protein
medtr3g099480	45594372	45598636	-	3.45261	111.063	-4.98283	1.38732e-12	2.65888e-11	auxin-independent growth promoter-like protein
medtr1g106075	48006741	48007669	+	18.5919	596.25	-4.98256	4.05521e-07	3.00072e-06	photosystem I reaction center subunit N
medtr5g021990	8584296	8585808	-	1.20242	43.1589	-4.9694	2.46883e-06	1.54238e-05	WEB family plant protein
medtr7g089280	34914589	34915346	-	0	4.54242	-4.96709	0.0111079	0.0274527	hypothetical protein
medtr4g075760	28993155	28993635	-	2.34592	76.6321	-4.95918	5.88863e-08	5.15647e-07	SAUR-like auxin-responsive family protein
medtr8g100120	40181722	40184021	-	327.168	10138.1	-4.95215	7.01232e-11	1.0058e-09	Mg-protoporphyrin IX methyltransferase
medtr7g093040	36952482	36953300	+	18.4581	581.909	-4.95046	3.68965e-21	2.54483e-19	DUF761 domain protein
medtr3g053710	21375806	21379583	+	3.47911	115.358	-4.94916	1.8821e-20	1.18144e-18	eukaryotic aspartyl protease family protein
medtr4g114320	46984729	46986569	-	10.5198	332.297	-4.94264	1.35407e-07	1.10597e-06	substrate carrier family protein
medtr7g006870	1248606	1249483	+	0	4.44619	-4.94141	0.0140926	0.0336425	polygalacturonase inhibitor protein
medtr4g007740	1217986	1220318	+	4.83624	160.828	-4.94089	6.16321e-17	2.25786e-15	eukaryotic aspartyl protease family protein
medtr7g012120	3416482	3418252	+	1.88911	65.4779	-4.9377	3.92224e-10	4.96322e-09	UDP-glucosyltransferase family protein
medtr8g063070	26395784	26397813	+	0.374306	8.64467	-4.93499	0.00214615	0.00661334	2OG-Fe(II) oxygenase family oxidoreductase
medtr1g029150	9950088	9952717	+	0.243139	8.61644	-4.93132	0.00135432	0.00440991	stearoyl-acyl-carrier desaturase
medtr1g045120	16938999	16940663	+	0.243139	8.65646	-4.91957	0.00597552	0.0161625	plant acid phosphatase
medtr6g015910	5587861	5591895	-	39.7497	1204.31	-4.91533	7.2225e-11	1.03264e-09	cytochrome P450 family protein
medtr8g069575	29210951	29215659	-	0.374306	8.49199	-4.91414	0.00186076	0.00584598	carboxyl-terminal peptidase
medtr1g026160	8448218	8453684	-	0.400808	14.5821	-4.90942	0.00104631	0.00352084	ACT-like tyrosine kinase family protein
medtr2g066110	27694845	27699507	+	6382.77	191443	-4.9065	1.88489e-13	4.14175e-12	phosphoglycerate kinase-like protein
medtr2g102010	43891839	43893701	-	0	4.32174	-4.90426	0.02843	0.0606978	carnitine/acylcarnitine carrier-like protein
medtr2g062340	26324326	26326374	-	0	4.31233	-4.90276	0.0212551	0.0476036	DUF946 family protein
medtr1g099440	44907037	44907981	+	3.92561	123.155	-4.89988	1.77322e-13	3.90791e-12	membrane-associated kinase regulator-like protein%2C putative
medtr7g096120	38545562	38548632	+	106.564	3188.34	-4.89916	3.2276e-24	3.60636e-22	phospholipase A1
medtr3g099080	45410078	45413482	+	0.200404	8.33812	-4.89205	0.0164553	0.0383529	squamosa promoter-binding 13A-like protein
medtr1g074120	32933735	32936060	+	0.400808	14.5713	-4.89132	0.000178446	0.000736017	auxin-induced 5NG4-like protein
medtr4g117330	48643851	48644967	+	0	4.26529	-4.88969	0.0181958	0.0417848	adenylate isopentenyltransferase
medtr4g063885	23766558	23767387	-	0.817849	23.0247	-4.88839	7.36738e-06	4.17124e-05	hypothetical protein
medtr5g086080	37215665	37218881	+	0	4.33234	-4.88797	0.0132242	0.0318563	LysM receptor kinase K1B
medtr3g098650	45061132	45068920	-	323.703	9591.63	-4.88733	3.50771e-13	7.38106e-12	glycoside hydrolase family 38 amino-terminal domain protein
medtr8g091310	38086958	38090191	-	13.9873	421.958	-4.88419	2.66444e-25	3.40242e-23	glycoside hydrolase family 5 protein
medtr8g038210	14166012	14171188	-	9.58863	287.562	-4.88418	2.41362e-21	1.73991e-19	annexin D8
medtr1g085560	38219712	38222377	+	2499.91	73808.5	-4.88362	4.16598e-14	1.00973e-12	peptidyl-prolyl cis-trans isomerase
medtr8g022440	7952385	7953091	-	0.200404	8.36873	-4.88331	0.00154787	0.0049713	SAUR-like auxin-responsive family protein
medtr4g094295	37640088	37641616	+	1.33063	43.9051	-4.8833	6.47945e-10	7.93839e-09	amine oxidase
medtr6g043600	13275588	13276379	+	0	4.31352	-4.88238	0.0133048	0.032035	light-harvesting complex I chlorophyll A/B-binding protein
medtr3g016210	4818812	4820322	+	0	4.24647	-4.8814	0.029236	0.0621693	ankyrin repeat protein
medtr6g014250	4601786	4603688	-	4.52386	142.158	-4.8793	1.04187e-15	3.22476e-14	UDP-glucosyltransferase family protein
medtr4g035430	12200765	12201776	+	0.243139	8.28072	-4.87636	0.0256207	0.055695	DNA-binding domain protein
medtr2g093030	39612789	39613165	+	1.65924	51.4524	-4.87038	1.03049e-08	1.03778e-07	transmembrane protein%2C putative
medtr1g007540	425661	428859	-	6.84921	202.697	-4.86954	1.22416e-06	8.20774e-06	OPT family oligopeptide transporter
medtr3g096290	44004783	44005965	-	30.183	888.435	-4.86791	1.72916e-06	1.12395e-05	cyanobacterial and plant NDH-1 subunit O
medtr2g094210	40187693	40188626	-	0.200404	8.25369	-4.86762	0.00200896	0.00624571	transmembrane protein%2C putative
medtr4g131760	54969308	54974189	-	614.53	17917.4	-4.86484	1.09223e-10	1.51886e-09	glucose-1-phosphate adenylyltransferase family protein
medtr3g084160	38027364	38027667	+	0.243139	8.22546	-4.86354	0.00165673	0.00527318	SAUR-like auxin-responsive family protein
medtr3g005560	269889	275204	+	528.057	15343.3	-4.85929	8.19908e-41	5.91048e-38	cellulose synthase-like protein D3
medtr1g109350	49447606	49451225	-	5.16943	143.823	-4.85747	1.11141e-10	1.54457e-09	B-box zinc finger protein%2C putative
medtr4g072260	27418878	27419305	-	0.243139	8.26429	-4.85499	0.00215056	0.00662328	SAUR-like auxin-responsive family protein
medtr1g069575	30229576	30231346	-	0.200404	8.25488	-4.85406	0.00237704	0.0072262	glutathione S-transferase-like protein
medtr3g114850	53626328	53626831	-	8785.43	253217	-4.84903	2.54537e-17	9.8924e-16	plastocyanin
medtr3g090480	41062768	41066606	-	42.2036	1220.6	-4.84887	3.27731e-79	7.3238e-75	LRR receptor-like kinase
medtr1g041300	15358641	15365456	-	0	4.18907	-4.84699	0.0125134	0.0303954	dentin sialophosphoprotein%2C putative
medtr5g091550	39909438	39914063	-	0	4.17966	-4.84417	0.012551	0.0304702	ubiquitin carboxyl-terminal hydrolase
medtr0197s0010	3158	6293	-	0.200404	8.16806	-4.84363	0.00403376	0.0114846	myb transcription factor
medtr1g107535	48849419	48851792	-	0.643947	21.3187	-4.84046	8.62577e-06	4.8166e-05	carboxy-terminal domain cyclin
medtr8g089650	37302350	37304422	+	0.400808	13.962	-4.84045	0.000683781	0.00242278	transducin/WD40 repeat protein
medtr2g090735	38885938	38887846	+	21.4567	625.875	-4.83985	9.74666e-16	3.02512e-14	NAC transcription factor-like protein
medtr3g112370	52645156	52650916	+	4.59606	140.234	-4.83676	2.72482e-12	5.00753e-11	beta-galactosidase-like protein
medtr5g034320	14864231	14867080	+	54.2721	1557.48	-4.83422	2.9994e-35	1.19692e-32	polygalacturonase non-catalytic protein
medtr2g009720	2050938	2055672	-	40.4965	1160.77	-4.83151	3.19348e-08	2.93199e-07	class I glutamine amidotransferase
medtr7g050950	17806561	17808670	+	30.4556	869.828	-4.83106	0.00226681	0.00693449	pectinesterase/pectinesterase inhibitor
medtr7g107670	43921037	43922698	+	1.60323	51.526	-4.82955	7.84761e-07	5.47007e-06	short-chain dehydrogenase/reductase
medtr5g019920	7558951	7559667	+	33.7402	962.928	-4.82234	2.31289e-07	1.79341e-06	plant/T3A5-60 protein
medtr4g131810	54998329	55005069	+	18.1663	525.439	-4.81722	1.93741e-39	1.23701e-36	glycoside hydrolase family 1 protein
medtr6g035305	12627050	12633730	+	1563.68	43963	-4.8127	8.82528e-27	1.31479e-24	fructose-1%2C6-bisphosphatase%2C cytosolic-like protein
medtr5g092080	40202441	40206173	+	74.0277	2088.64	-4.81223	5.33807e-09	5.61628e-08	lipocalin-like domain protein
medtr1g041430	15505044	15507307	+	0	4.06462	-4.81091	0.0181442	0.0416824	IQ calmodulin-binding motif protein
medtr4g071880	27261052	27268942	+	2066.86	58000	-4.81025	7.40162e-12	1.26649e-10	fructose-bisphosphate aldolase class I
trnK-UUU	119630	122178	+	0	4.0458	-4.80558	0.0145427	0.0345533	tRNA-Lys
medtr3g464730	26044207	26048548	+	69.9912	1963.11	-4.80488	5.16939e-06	3.01227e-05	GDSL-like lipase/acylhydrolase
medtr3g079720	35977761	35980465	+	0	4.03639	-4.80254	0.0154194	0.036329	double-stranded RNA-binding motif protein
medtr8g006765	937005	938525	-	0.443543	14.0079	-4.80169	0.000308575	0.00119884	calcium ion-binding protein%2C putative
medtr6g464620	22552607	22554465	-	8.84432	256.136	-4.79871	7.65384e-10	9.28054e-09	gibberellin 20-oxidase
medtr8g081040	35016112	35018579	+	79.0327	2207.49	-4.79475	6.54589e-35	2.43802e-32	xyloglucan endotransglucosylase/hydrolase family protein
medtr1g030840	10790196	10791635	+	0	4.08462	-4.79397	0.020566	0.0462735	polyketide cyclase/dehydrase and lipid transporter
medtr3g093530	42738174	42746014	+	11.1932	317.492	-4.79349	2.71229e-06	1.6776e-05	cytochrome P450 family protein
medtr8g091320	38077428	38081222	+	3716.63	102942	-4.79156	1.69128e-08	1.63828e-07	myo-inositol 1-phosphate synthase
medtr8g070090	29768349	29769308	+	0.200404	7.80626	-4.78747	0.00493983	0.0137012	hypothetical protein
medtr5g025950	10609323	10612869	+	13.5347	382.112	-4.78484	2.90436e-10	3.77176e-09	LRR receptor-like kinase
medtr6g090460	34037721	34039171	-	3.66194	91.7078	-4.78346	5.90944e-12	1.03251e-10	hypothetical protein
medtr5g045300	19880757	19881744	-	16.14	453.683	-4.78323	1.09179e-11	1.81805e-10	hypothetical protein
medtr4g081950	31830763	31833405	-	3.17996	93.1467	-4.77953	1.19251e-07	9.85177e-07	expansin-A1-like protein
medtr2g022820	7946987	7947918	-	0	3.93076	-4.76915	0.0266174	0.0575149	hypothetical protein
medtr3g080190	36269150	36273241	-	0.975518	27.3674	-4.76737	5.39875e-07	3.90061e-06	glycosyl hydrolase family 9 protein
medtr8g092140	38494755	38496916	-	0	3.95076	-4.75176	0.0190674	0.0434043	WRKY family transcription factor
medtr7g070480	26018713	26021238	+	2.37539	71.7518	-4.7512	1.81132e-12	3.40433e-11	SEC14 cytosolic factor family protein
medtr8g098835	41316024	41320958	-	11.8077	325.507	-4.74893	1.95378e-07	1.54325e-06	transferring glycosyl group transferase
medtr3g052120	20615025	20618756	-	21.8766	596.845	-4.74766	7.29516e-09	7.53002e-08	(3S)-linalool/(E)-nerolidol/(E%2CE)-geranyl linalool synthase
medtr6g090080	34200707	34202194	-	0.844352	26.2427	-4.74157	1.34902e-06	8.96686e-06	LRR/extensin
medtr4g060780	22361499	22363994	-	0.400808	13.0932	-4.74066	0.000656475	0.00233789	allergen gly M Bd 28 kDa protein
medtr0002s0900	341926	343403	-	11.0783	305.791	-4.73717	1.02037e-17	4.20703e-16	hypothetical protein
medtr7g030070	14357996	14362261	+	1.64597	50.0607	-4.73434	1.87956e-08	1.80734e-07	LRR receptor-like kinase
medtr2g035780	15169039	15174753	+	178.395	4751	-4.73056	9.21867e-21	5.98865e-19	cellulose synthase-like protein
medtr4g052840	19170880	19172997	+	37.5866	1007.71	-4.72992	3.68412e-18	1.63351e-16	late embryogenesis abundant hydroxyproline-rich glycoprotein
medtr8g022870	8132028	8134861	-	17.2407	463.809	-4.72898	1.34106e-06	8.92453e-06	subtilisin-like serine protease
medtr2g012480	3103866	3104045	-	0.243139	7.4235	-4.72838	0.00427705	0.0120864	transmembrane protein%2C putative
medtr1g104520	47066736	47067612	-	3.19323	91.3749	-4.72734	1.38868e-16	4.87171e-15	hypothetical protein
medtr8g080180	34442437	34445750	+	3.77821	108.025	-4.71835	6.98772e-10	8.52373e-09	carboxy-terminal region remorin
medtr1g069235	29816886	29819066	+	1942.11	51096.7	-4.71714	1.09204e-18	5.25943e-17	photosystem I reaction center subunit IV A
medtr7g085200	32940108	32943998	+	125.882	3317.25	-4.71674	1.01879e-06	6.95813e-06	Nod factor-binding lectin-nucleotide phosphohydrolase
medtr2g017960	5268762	5270188	+	3.40256	82.8912	-4.71484	3.89144e-15	1.11205e-13	fasciclin domain protein
medtr2g036670	15882680	15883559	+	1.12292	25.015	-4.71323	0.00109553	0.00366822	transcription factor/transcription regulator
medtr6g003990	53971	54952	+	0.243139	7.48233	-4.71316	0.00834178	0.0215159	heavy metal transport/detoxification superfamily protein
medtr4g098500	40583419	40586734	-	81.9024	2154.19	-4.71167	2.33768e-08	2.20702e-07	LSD1-type zinc finger protein
medtr7g090230	35419657	35421312	-	25.0361	667.793	-4.71002	7.58621e-21	5.03053e-19	glutaredoxin family protein
medtr7g017790	5718110	5719358	-	0	3.81691	-4.70995	0.0200476	0.0452575	hypothetical protein
medtr6g047640	17165538	17170467	-	19.8666	526.068	-4.70921	6.77274e-06	3.86196e-05	MATE efflux family protein
medtr8g023790	8650676	8653598	-	14114.9	369167	-4.70893	2.21437e-29	4.48071e-27	light-harvesting complex I chlorophyll A/B-binding protein
medtr8g106870	45125425	45127493	-	4.52979	122.252	-4.70585	1.39798e-08	1.37806e-07	transmembrane protein%2C putative
medtr1g086180	38577373	38581265	-	8.02379	200.411	-4.7042	8.09183e-22	6.30063e-20	MYB family transcription factor
medtr5g084530	36467719	36468748	-	0	3.79809	-4.70368	0.0201924	0.0455429	hypothetical protein
medtr2g026685	9695223	9700095	+	6.97445	187.361	-4.69638	9.03824e-22	6.94081e-20	heavy metal transport/detoxification superfamily protein
medtr2g019900	6567364	6568225	-	146.808	3783.65	-4.68773	2.22284e-15	6.57932e-14	monothiol glutaredoxin-S2 protein
medtr7g063390	23091058	23093096	+	6.36293	170.373	-4.6846	4.1707e-20	2.49405e-18	enoyl-(acyl carrier) reductase
medtr5g089100	38724245	38725508	+	1.52373	34.8511	-4.68256	7.35652e-07	5.15672e-06	hypothetical protein
medtr4g059780	22055818	22056909	+	36.8234	950.282	-4.67897	6.14877e-21	4.12632e-19	fasciclin domain protein
medtr1g063020	27683716	27686338	-	2.17498	61.7365	-4.67813	7.25393e-11	1.03647e-09	xyloglucan endotransglucosylase/hydrolase family protein
medtr3g084250	38041438	38042579	+	4.3205	116.397	-4.6742	2.41518e-10	3.1767e-09	SAUR-like auxin-responsive family protein
medtr8g069820	29471045	29474168	-	8.80455	233.341	-4.67363	5.22428e-09	5.50434e-08	transmembrane protein%2C putative
medtr4g007250	1054244	1058046	-	9.11993	242.548	-4.67333	6.90542e-14	1.62437e-12	plastocyanin-like domain protein
medtr1g072260	32063750	32066134	-	2168.82	55305.6	-4.67209	1.79823e-19	9.89778e-18	stem-loop-binding protein of 41 kDa protein A
medtr6g088425	33601826	33602912	+	0.200404	7.25224	-4.67155	0.0037554	0.0107855	AP2 domain class transcription factor
medtr7g068920	25337692	25340308	+	27.1108	693.768	-4.6652	2.44416e-12	4.52149e-11	Pmr5/Cas1p GDSL/SGNH-like acyl-esterase family protein
medtr5g005960	692641	694029	-	0	3.67364	-4.6642	0.0211891	0.0474796	membrane-associated kinase regulator-like protein%2C putative
medtr4g130510	54379898	54385837	-	201.145	5096.52	-4.65992	2.5897e-19	1.39115e-17	cellulose synthase-like protein
medtr1g017530	4936230	4938216	-	1.60323	44.2244	-4.65934	0.000216064	0.000872493	hypothetical protein
medtr8g008740	1845586	1847071	-	5.22674	138.449	-4.65768	2.03401e-07	1.59786e-06	elongation factor 1-alpha
medtr4g061930	22952545	22955067	-	0	3.65482	-4.65755	0.024274	0.053224	receptor-like kinase theseus protein
medtr4g081460	31602231	31605138	+	11.4865	293.377	-4.65699	2.21495e-06	1.4018e-05	sesquiterpene synthase
medtr5g015880	5586820	5588559	+	2.41812	65.3497	-4.65674	3.37607e-07	2.53511e-06	lateral organ boundaries (LOB) domain protein
medtr7g059010	21286538	21290335	-	0.972556	25.4393	-4.65364	5.00927e-05	0.00023542	male sterility MS5 family protein
medtr3g464380	25865131	25868399	-	288.624	7270.2	-4.65293	6.69318e-09	6.94395e-08	NAD(P)H dehydrogenase B2
medtr5g014260	4760173	4761875	-	3360.11	84259.3	-4.64809	1.94083e-10	2.59091e-09	glycine cleavage system H protein
medtr1g021855	6634648	6636284	-	23.085	589.801	-4.64119	2.66108e-22	2.26111e-20	CAZy family GT8 glycosyltransferase
medtr4g093890	37196578	37197260	+	0.801617	23.4343	-4.64117	3.2105e-05	0.000157682	leguminosin group485 secreted peptide
medtr1626s0010	145	1540	+	0.243139	7.10076	-4.64063	0.0258601	0.0561118	metal-nicotianamine transporter YSL3-like protein
medtr3g064900	29274545	29276121	+	14.2317	362.304	-4.63739	2.7475e-08	2.5604e-07	oxidoreductase family%2C NAD-binding rossmann fold protein
medtr4g105370	43712690	43717631	+	10.7659	279.142	-4.63609	2.70846e-15	7.88099e-14	LRR receptor-like kinase family protein
medtr2g101820	43807820	43809677	+	5116.72	127211	-4.6357	9.43545e-24	9.84569e-22	photosystem I reaction center subunit VI
medtr4g116200	48069710	48070498	+	13.5259	345.036	-4.63298	2.74773e-13	5.87032e-12	SAM domain protein
medtr8g087870	36355685	36358124	-	6.65611	171.947	-4.62345	2.3384e-11	3.66453e-10	GDSL-like lipase/acylhydrolase
medtr1g094085	42270306	42274574	+	0	3.53978	-4.61906	0.0302059	0.0638369	BHLH transcription factor-like protein
medtr2g081860	34379129	34382237	+	0	3.53978	-4.61906	0.0302059	0.0638369	indole-3-acetic acid-amido synthetase
medtr3g005710	332402	333758	-	30.0519	744.856	-4.61706	3.20057e-08	2.93729e-07	glucuronoxylan 4-O-methyltransferase
medtr6g084940	31971286	31972904	+	12.0375	301.782	-4.61701	4.59964e-06	2.70282e-05	PLAC8 family protein
medtr3g010000	2257987	2258475	-	5495.39	134860	-4.61694	6.91098e-24	7.46086e-22	photosystem I reaction center subunit V
medtr4g089055	35676374	35678680	+	2.06301	54.6033	-4.61648	3.56763e-11	5.40514e-10	cytochrome P450 family 71 protein
medtr8g032690	12543982	12545626	+	19.6648	490.37	-4.61442	1.93773e-10	2.58831e-09	zinc finger%2C C3HC4 type (RING finger) protein
medtr1g012430	2466106	2467356	-	0.443543	12.3289	-4.61318	0.000412132	0.00154943	alpha/beta hydrolase fold protein
medtr3g026400	8137222	8143447	+	608.16	14869.6	-4.61089	4.27814e-09	4.59632e-08	glycoside hydrolase family 1 protein
medtr3g072190	32423488	32425225	-	17.7845	439.817	-4.60742	6.7152e-08	5.81871e-07	peroxidase family protein
medtr6g080600	28961475	28963026	+	0	3.50215	-4.60333	0.0443795	0.0880302	DUF4408 domain protein
medtr5g018990	7140287	7141971	+	0	3.50215	-4.60333	0.0443795	0.0880302	cytochrome P450 family 71 protein
medtr7g026860	8935055	8936438	+	0	3.56919	-4.6017	0.0291849	0.0620961	HXXXD-type acyl-transferase family protein
medtr6g026850	9063682	9064527	-	0	3.56919	-4.6017	0.0291849	0.0620961	hypothetical protein
medtr6g021530	7384943	7388529	-	5.08234	132.558	-4.59959	4.51414e-15	1.2673e-13	GDSL-like lipase/acylhydrolase
medtr5g083260	35939391	35942941	+	41.4177	1014.85	-4.59909	1.01578e-15	3.14834e-14	trichome birefringence-like protein
medtr2g079710	33579928	33582833	-	3010.94	72867.1	-4.59677	1.29409e-15	3.96153e-14	NADPH-protochlorophyllide oxidoreductase
medtr5g031170	13365305	13370811	+	3.62947	86.3765	-4.59393	7.88776e-11	1.1213e-09	rhamnogalacturonate lyase B-like protein
medtr7g079010	30019308	30022373	+	0.443543	11.9565	-4.5908	0.000688152	0.00243537	WRKY family transcription factor
medtr4g093660	37090811	37092218	+	3.16673	78.6673	-4.58586	1.7387e-14	4.4712e-13	costars family protein abracl protein
medtr5g032150	13808671	13811578	-	1.8626	47.1914	-4.58398	7.83703e-08	6.72263e-07	MADS-box transcription factor
medtr5g017160	6240427	6241145	-	0.801617	22.5879	-4.57472	3.24677e-05	0.000159183	RALF
medtr4g067150	25326110	25327263	-	422.66	10079.4	-4.57424	1.94958e-20	1.22037e-18	tetrapyrrole-binding protein
medtr2g022250	7655793	7658635	+	2.39458	59.0411	-4.57337	3.27694e-10	4.21345e-09	heavy metal transport/detoxification domain protein
medtr3g033620	10794263	10797573	-	34.9426	838.108	-4.57215	1.30656e-06	8.71834e-06	DUF3411 domain protein
medtr7g033755	12334241	12336027	-	0.686682	17.921	-4.56927	4.05101e-05	0.000194558	ATP synthase%2C F1 beta subunit
medtr3g450950	17649499	17649587	-	0.400808	11.4799	-4.56841	0.00126861	0.00416295	tRNA-OTHER
medtr3g110142	51104209	51107598	+	0.200404	6.7274	-4.56685	0.00455943	0.0127793	beta-1%2C4-xylosyltransferase%2C putative
medtr3g449930	17103225	17105971	+	12374.1	292932	-4.56511	3.89079e-18	1.71833e-16	oxygen-evolving enhancer protein 2-1
medtr4g097260	40084788	40085674	-	0.243139	6.70859	-4.56357	0.00492847	0.0136731	hypothetical protein
medtr6g033055	10379080	10382042	-	18.6304	448.172	-4.56218	3.78814e-17	1.44214e-15	xyloglucan endotransglucosylase/hydrolase family protein
medtr5g005570	505257	508123	-	0	3.42593	-4.55124	0.028867	0.0615133	gibberellin 2-beta-dioxygenase
medtr4g015990	4873006	4874117	-	0	3.42593	-4.55124	0.028867	0.0615133	phytol kinase
medtr3g098500	44974563	44975909	+	22.715	539.536	-4.54974	1.31499e-07	1.07641e-06	transferring glycosyl group transferase
medtr5g027980	11695650	11697815	+	22.226	528.555	-4.54922	5.04118e-17	1.86825e-15	pentatricopeptide (PPR) repeat protein
medtr4g057670	21193094	21196361	+	1406.28	32909	-4.54811	2.58664e-10	3.38627e-09	fructose-bisphosphate aldolase class I
accD	66936	69080	-	8.18876	191.305	-4.54792	7.78553e-23	6.98728e-21	-
medtr1g034130	12381724	12382195	-	0.200404	6.5359	-4.5471	0.00986411	0.0248404	2OG-Fe(II) oxygenase family oxidoreductase
medtr3g114120	53294465	53297713	+	10.8735	262.758	-4.54637	1.6159e-15	4.89967e-14	GDSL-like lipase/acylhydrolase
medtr7g085150	32921444	32925278	+	5.77199	140.853	-4.53778	1.19527e-11	1.97272e-10	Nod factor-binding lectin-nucleotide phosphohydrolase
medtr1g111740	50526388	50530610	-	0.243139	6.64177	-4.53709	0.00834519	0.0215222	cationic amino acid transporter
medtr8g045300	17691244	17693099	-	33.4117	785.801	-4.53698	2.94697e-13	6.26603e-12	polyketide cyclase/dehydrase and lipid transporter
medtr3g079520	35896335	35897947	-	85.4128	1989.53	-4.53696	1.35868e-12	2.60621e-11	smad/FHA domain protein
medtr3g061170	24299115	24300163	-	0.374306	6.55591	-4.5368	0.00684392	0.0181791	chaperone DnaJ domain protein
medtr7g011350	3030522	3039676	-	0.200404	6.59473	-4.53022	0.0121656	0.0296795	phosphate transporter PHO1-like protein
medtr1g109320	49432456	49436307	-	12.9468	306.86	-4.52906	4.76788e-15	1.33351e-13	zinc finger CCCH domain protein
medtr4g113280	46571504	46573274	+	2.24718	58.0751	-4.52721	6.66522e-08	5.77989e-07	3-ketoacyl-CoA synthase-like protein
medtr5g041910	18401663	18404095	-	171.41	3961.04	-4.52672	2.63022e-11	4.09314e-10	oxygen-evolving enhancer protein
medtr8g028230	10560756	10563961	-	4.6093	110.246	-4.52286	0.000158942	0.000664026	intracellular protein transporter USO1-like protein%2C putative
medtr8g016370	5524773	5525875	+	11.8875	272.229	-4.51625	1.14956e-28	2.07171e-26	chaperonin CPN60-like protein
medtr2g090070	38143536	38145946	+	0.486278	11.8147	-4.5161	0.00172244	0.00545976	formiminotransferase-cyclodeaminase-like protein
medtr3g065100	29357650	29358378	-	0.200404	6.51732	-4.51602	0.0125273	0.0304258	MADS-box transcription factor family protein
medtr7g084800	32728615	32732070	-	27590.3	630559	-4.51437	7.36256e-19	3.60024e-17	glyceraldehyde-3-phosphate dehydrogenase
medtr6g033320	10650230	10652924	-	4829.68	109995	-4.50922	2.03418e-13	4.44793e-12	light-harvesting complex I chlorophyll A/B-binding protein
medtr4g125520	52070924	52072242	-	0.200404	6.52792	-4.50356	0.0123059	0.0299598	myb transcription factor
medtr4g117270	48593945	48594798	-	1.30413	29.527	-4.50181	1.53411e-05	8.07794e-05	RING zinc finger protein%2C putative
medtr4g113650	46750295	46754779	+	4.17902	101.13	-4.50131	1.65533e-07	1.33016e-06	cytochrome P450 family 709 protein
medtr4g073770	28003374	28007657	+	17.9347	410.578	-4.49781	2.59637e-05	0.000130063	auxin influx transporter
medtr7g076740	28944308	28947368	-	1.17592	27.9687	-4.4952	2.29185e-06	1.44474e-05	myb transcription factor MIXTA-like protein
medtr6g086530	32189271	32189900	+	0.443543	11.1536	-4.49388	0.00129259	0.00423169	dehydration-responsive RD22-like protein
medtr4g094785	38997044	38999561	+	208.097	4696.3	-4.49348	2.16047e-13	4.70107e-12	FKBP-type peptidyl-prolyl cis-trans isomerase
medtr1g066750	28674949	28675972	-	7.22051	168.768	-4.49282	1.46432e-09	1.69462e-08	hypothetical protein
medtr2g019600	6424750	6430318	+	84.2995	1897.19	-4.49071	0.0106804	0.026549	DUF642 family protein
medtr3g033530	10747558	10750798	-	0.801617	21.0298	-4.48996	8.10232e-05	0.000361763	hypothetical protein
medtr0110s0010	3187	5549	+	7.6876	181.366	-4.48846	9.27565e-11	1.30367e-09	transmembrane protein%2C putative
medtr8g086590	35920974	35922748	-	0.243139	6.37405	-4.48741	0.00907664	0.0231257	LRR receptor-like kinase family protein
medtr2g036650	15863690	15871687	+	0.200404	6.27878	-4.48562	0.00918231	0.0233497	plasma membrane H+-ATPase
medtr1g102980	46575524	46579288	-	33.7521	762.327	-4.4839	9.53177e-08	7.9718e-07	auxin canalization protein
medtr5g097970	42902274	42903652	-	14.9141	343.724	-4.48237	1.78126e-29	3.75526e-27	hypothetical protein
medtr7g105830	42966961	42971097	+	759.69	16965.6	-4.48027	8.96378e-15	2.41342e-13	1-cys peroxiredoxin PER1
medtr4g072740	27526025	27526328	-	0.243139	6.35643	-4.47751	0.0347829	0.0718451	SAUR-like auxin-responsive family protein
medtr5g042910	18866988	18872410	+	3.5705	81.0637	-4.47406	1.1752e-08	1.17346e-07	DUF1336 family protein
medtr4g109020	45200284	45202032	+	29.8796	673.44	-4.474	4.53838e-13	9.40808e-12	transmembrane protein%2C putative
medtr5g084790	36598753	36601170	+	65.881	1466.77	-4.46985	7.79975e-19	3.8057e-17	GDSL-like lipase/acylhydrolase
medtr2g035020	13447310	13449642	-	1.00202	25.7835	-4.46723	2.05426e-05	0.000105025	UDP-glucosyltransferase family protein
medtr4g021535	7051067	7058697	+	0.643947	15.7898	-4.46695	0.000897183	0.00307176	1-O-acylglucose:anthocyanin acyltransferase
medtr8g013680	4187967	4191032	-	208.103	4602.03	-4.46662	7.50411e-11	1.0688e-09	major intrinsic protein (MIP) family transporter
medtr7g079900	30356399	30357636	-	4212.06	93139.7	-4.4666	1.26137e-20	8.07673e-19	photosystem I reaction center subunit XI
medtr1g050385	19323435	19326258	+	1.60323	39.7822	-4.46572	1.65519e-05	8.66244e-05	hemerythrin HHE cation-binding domain protein
medtr1g090703	40689061	40690814	+	0.801617	20.3325	-4.46331	0.00034796	0.00133262	C2H2-type zinc finger protein
medtr5g037310	16321803	16324843	-	1.44556	36.2706	-4.46041	1.28386e-06	8.58223e-06	wall-associated receptor kinase galacturonan-binding protein
medtr8g039100	14517028	14521705	-	3.2492	76.9261	-4.45742	3.17986e-06	1.93325e-05	phosphatidylinositol-4-phosphate 5-kinase family protein
medtr3g068035	30677310	30680737	-	0.775114	16.8161	-4.45568	0.00219402	0.00674135	AT hook motif DNA-binding family protein
medtr5g067170	28384037	28386585	-	60.7051	1339.69	-4.45466	2.18989e-09	2.46537e-08	UDP-glucosyltransferase family protein
medtr3g117910	55196962	55197952	+	0	3.15821	-4.45409	0.0408643	0.0822179	leucine-rich receptor-like kinase family protein
medtr3g435320	11533812	11536161	+	506.457	11104.8	-4.45376	6.3931e-07	4.54533e-06	NDH-dependent flow 6 protein
medtr3g435460	11610138	11613272	+	7684.69	168189	-4.45184	1.37893e-21	1.03754e-19	light-harvesting complex I chlorophyll A/B-binding protein
medtr8g010120	2567010	2570974	-	109.013	2392.86	-4.45168	1.2287e-07	1.01134e-06	alpha/beta fold hydrolase
medtr4g021875	7342889	7344552	+	1.70494	38.5786	-4.4491	3.81863e-09	4.13444e-08	hypothetical protein
medtr4g071860	27248887	27252110	+	2344.56	51064.9	-4.44467	1.74064e-11	2.7944e-10	fructose-bisphosphate aldolase class I
medtr7g088340	34393803	34397010	-	5871.5	127743	-4.44325	4.23249e-15	1.2003e-13	magnesium-protoporphyrin IX monomethyl ester cyclase
medtr2g085025	36082513	36084531	-	5.02638	114.015	-4.4408	6.89297e-18	2.90636e-16	transcriptional activator
medtr8g479390	33843582	33847327	-	0.200404	6.07692	-4.43699	0.0403722	0.081389	multi-copper oxidase-like protein
medtr1g105090	25004964	25008953	+	553.57	11995.7	-4.43647	4.42993e-12	7.88183e-11	1-cys peroxiredoxin PER1
medtr2g034680	13274564	13276892	+	211.11	4578.68	-4.43538	8.4651e-16	2.64573e-14	Chitinase
medtr4g065073	24442980	24445130	-	1.21866	27.0432	-4.42911	4.65363e-07	3.40185e-06	DUF688 family protein
medtr0003s0060	34151	35090	-	1.4161	32.3314	-4.42392	2.1358e-06	1.35824e-05	light-harvesting complex I chlorophyll A/B-binding protein
medtr4g058860	21681953	21684498	+	51.3541	1113.01	-4.42346	6.42821e-20	3.7312e-18	nucleotide/sugar transporter family protein
medtr4g045667	15502061	15504944	+	252.398	5415.74	-4.42116	3.51185e-09	3.82639e-08	beta-amylase
medtr3g491890	41845986	41850162	-	294.014	6300.9	-4.41902	8.24073e-20	4.73408e-18	thylakoid lumenal 17.4 kDa protein
medtr8g063270	26495673	26501562	-	57.2929	1231.28	-4.41648	9.39359e-23	8.29717e-21	cellulose synthase-like protein
medtr5g098770	43247634	43247918	-	376.89	8049.29	-4.41416	2.49694e-44	2.42605e-41	light-harvesting complex I chlorophyll A/B-binding protein
medtr0011s0280	229705	232158	+	51.1019	1095.26	-4.40855	1.14698e-12	2.22689e-11	NADP-dependent alkenal double bond reductase P1
medtr4g092780	36805878	36809703	+	1.85234	35.7682	-4.408	4.97518e-06	2.90213e-05	glucose-6-phosphate 1-epimerase-like protein
medtr3g118010	55220327	55221567	+	2.08951	50.1253	-4.40573	4.87825e-09	5.18129e-08	major intrinsic protein (MIP) family transporter
medtr4g115390	47660120	47661511	+	0.243139	5.94425	-4.40552	0.00966746	0.0244001	synaptobrevin-like protein
medtr3g063050	28535383	28538072	-	8.37001	175.848	-4.40142	1.58871e-07	1.28077e-06	transmembrane protein%2C putative
medtr5g077370	33031895	33034672	-	2.47709	53.4089	-4.39744	1.97845e-09	2.2386e-08	zinc finger-like protein
medtr4g075333	28782249	28784971	-	853.922	17953.7	-4.39353	7.97938e-29	1.44972e-26	pollen protein Ole E I-like protein
medtr4g072940	27585501	27585875	+	0.200404	5.98307	-4.39337	0.00896375	0.022872	SAUR-like auxin-responsive family protein
medtr5g027020	11193468	11195062	+	1.20242	28.5724	-4.39278	0.000175318	0.000724451	histone-lysine N-methyltransferase
medtr2g096040	40995178	40996157	-	1.77713	40.1821	-4.39226	4.26763e-07	3.14645e-06	glycoside hydrolase family 18 protein
medtr4g059790	22059038	22060252	+	61.8451	1299.87	-4.39144	3.65934e-21	2.53174e-19	fasciclin-like arabinogalactan protein
medtr3g095980	43859652	43860510	-	0.975518	21.0122	-4.39076	1.03572e-05	5.67565e-05	plant invertase/pectin methylesterase inhibitor
medtr5g098780	43255552	43257471	-	2081.86	43627.1	-4.38886	8.42119e-28	1.39399e-25	light-harvesting complex I chlorophyll A/B-binding protein
medtr8g006410	505071	505875	-	0	3.06317	-4.3858	0.0496158	0.0965991	ethylene response factor
medtr2g009760	2078277	2080236	+	0.200404	5.93603	-4.38536	0.0161148	0.0376771	PPR containing plant-like protein
medtr3g070100	31389210	31392182	+	6448.6	134511	-4.38246	6.65557e-23	6.05722e-21	sedoheptulose-1%2C7-bisphosphatase
medtr4g094220	37398764	37403712	-	0	3.05376	-4.38091	0.0435891	0.0868169	UDP-glucosyltransferase family protein
psbJ	62238	62360	+	0	3.05376	-4.38091	0.0435891	0.0868169	-
medtr1g112510	50928261	50932010	-	1275.26	26540.4	-4.3788	1.7978e-12	3.38462e-11	D-glycerate dehydrogenase/hydroxypyruvate reductase
medtr1g015290	3764474	3765010	+	1858.15	38663.6	-4.37867	2.58446e-13	5.5427e-12	ultraviolet-B-repressible protein
medtr5g035010	15228141	15229967	-	1.67843	32.7021	-4.37745	1.41094e-07	1.14907e-06	polyketide cyclase/dehydrase and lipid transporter
medtr3g077410	34747003	34749760	+	28.745	603.743	-4.37477	1.38748e-09	1.61237e-08	NAD(P)-binding rossmann-fold protein
medtr6g007607	1668576	1672333	-	461.691	9579.22	-4.37351	2.18704e-16	7.47306e-15	peptidyl-prolyl cis-trans isomerase
medtr3g007320	973176	976261	-	4.82005	101.435	-4.36988	0.000117096	0.000504383	cytochrome P450 family protein
medtr2g084245	35414812	35417914	-	11.9876	249.057	-4.36293	2.72786e-12	5.009e-11	glucuronoxylan glucuronosyltransferase%2C putative
medtr5g097620	42767943	42769653	-	11.9491	252.517	-4.36219	7.84582e-08	6.72537e-07	auxin-responsive family protein
medtr4g014350	4029215	4033318	-	5.43745	119.75	-4.36006	9.73776e-12	1.63371e-10	leucine-rich receptor-like kinase family protein
medtr3g106740	49328816	49329721	+	740.549	15128.3	-4.35221	1.93567e-05	9.95775e-05	Lipid transfer protein
medtr3g104950	48386476	48387640	+	417.607	8540.53	-4.35217	3.56254e-19	1.86445e-17	ultraviolet-B-repressible protein
medtr5g074610	31713745	31715709	+	7.67733	164.56	-4.35165	4.4307e-15	1.24858e-13	flavonoid O-methyltransferase-like protein
medtr7g066120	24045829	24049068	+	1977.38	40375.9	-4.35147	7.28576e-14	1.71024e-12	fructose-1%2C6-bisphosphatase
medtr4g094895	39230376	39231956	+	55.0615	1133.18	-4.35089	3.84235e-14	9.35349e-13	polysaccharide biosynthesis protein
medtr5g081790	35053156	35055095	+	1.90238	40.6112	-4.34928	9.77099e-06	5.38767e-05	laccase/diphenol oxidase family protein
medtr3g104980	48394599	48395924	+	306.124	6240.34	-4.34733	5.70893e-11	8.31124e-10	DnaJ heat shock amino-terminal domain protein%2C putative
medtr8g097300	40761680	40763311	-	0.775114	15.3918	-4.34046	0.000157952	0.000660261	GATA type zinc finger transcription factor family protein
medtr4g050130	17724116	17724725	+	0.374306	5.70595	-4.33885	0.0100953	0.0253408	transmembrane protein%2C putative
medtr2g042720	18631754	18633760	-	446.73	9045.66	-4.33851	7.60749e-09	7.82349e-08	light-harvesting complex I chlorophyll A/B-binding protein
medtr6g021615	7420536	7421518	-	0.243139	5.68713	-4.33511	0.00923673	0.023472	Nodule Cysteine-Rich (NCR) secreted peptide
medtr5g098710	43201557	43209592	-	9.75361	205.559	-4.33156	4.33864e-23	4.05671e-21	hypothetical protein
medtr1g085500	38183900	38185786	-	18.8705	388.707	-4.33021	3.77498e-12	6.765e-11	rhicadhesin receptor
medtr7g022360	7196033	7200425	+	0	2.9199	-4.32735	0.0465373	0.0915693	WRKY transcription factor-like protein
medtr5g055290	22771299	22771550	-	0	2.9199	-4.32735	0.0465373	0.0915693	lumenal portion of cytochrome b559%2C alpha protein
medtr3g096910	44355433	44361254	-	16.6956	344.114	-4.32555	4.69496e-17	1.75156e-15	beta-galactosidase-like protein
medtr5g077640	33139067	33139815	+	6.72858	125.787	-4.32281	4.8831e-09	5.18398e-08	hypothetical protein
medtr4g102040	42223816	42224975	-	0.844352	19.5435	-4.32261	2.38324e-05	0.000120167	hypothetical protein
medtr4g055520	20234769	20240613	-	252.083	5046.41	-4.32107	5.72013e-09	5.99005e-08	cellulose synthase-like protein A1
medtr4g134260	56208324	56210075	-	0.486278	10.1531	-4.31992	0.00565982	0.0154018	signal peptide peptidase family protein
medtr2g098420	42072348	42075120	+	19.9447	404.775	-4.31974	3.00178e-07	2.27238e-06	hypothetical protein
medtr2g082930	34780062	34780849	+	47.0127	945.996	-4.31885	3.44813e-09	3.76431e-08	hypothetical protein
medtr2g089795	37974978	37978293	-	804.476	16060.7	-4.3185	2.69441e-15	7.85033e-14	photosystem II biogenesis protein
medtr6g018780	7252756	7254496	-	0.200404	5.53446	-4.30286	0.0129505	0.0312904	hypothetical protein
medtr3g465470	26491350	26496702	-	1.79041	35.5837	-4.30225	1.83163e-07	1.45663e-06	tyrosine kinase family protein
medtr1g099150	44727107	44729271	-	0.200404	5.52505	-4.29997	0.014903	0.0352944	hypothetical protein
medtr7g114300	47175716	47181319	-	1.92157	36.1377	-4.29967	2.50098e-08	2.34829e-07	cyclin-dependent kinase
medtr3g449590	16889169	16895715	-	127.032	2510.8	-4.29958	1.56139e-12	2.9595e-11	polygalacturonase/glycoside hydrolase family protein
medtr5g069180	29279670	29283274	+	4.48113	94.0362	-4.29658	3.3145e-11	5.05247e-10	heavy metal transport/detoxification domain protein
medtr8g044160	16922948	16926098	-	1.41906	29.4305	-4.2965	2.26114e-06	1.42699e-05	NADH-cytochrome b5 reductase family protein
medtr5g098785	43258628	43261216	-	7235.94	142186	-4.29633	4.95244e-23	4.59221e-21	light-harvesting complex I chlorophyll A/B-binding protein
medtr2g017925	5574187	5576866	-	0.400808	9.49463	-4.2916	0.0023871	0.00725284	GDSL-like lipase/acylhydrolase
medtr2g024330	8764566	8770140	+	6.58984	135.506	-4.29051	8.81529e-15	2.3763e-13	strubbelig-receptor family protein
medtr0373s0020	3730	5539	+	1.28789	28.4663	-4.29014	1.50853e-06	9.92966e-06	hypothetical protein
medtr8g077420	32867144	32867362	+	8.92545	180.108	-4.28865	1.56286e-10	2.11797e-09	MYB family transcription factor
medtr7g109600	44849512	44852092	+	25.2215	498.04	-4.28721	5.58482e-06	3.23242e-05	WRKY family transcription factor
medtr3g007490	1040089	1043268	+	0.486278	9.99124	-4.28421	0.00260067	0.00783461	methylenetetrahydrofolate dehydrogenase
medtr7g099390	39852234	39853569	-	468.953	9144.22	-4.2837	1.78761e-19	9.88803e-18	photosystem I reaction center subunit IV A
medtr4g132360	55312665	55316500	+	4683.61	90923.6	-4.27882	3.35461e-26	4.7148e-24	glycine cleavage system T protein
medtr4g065017	24357511	24360058	-	4.58283	91.9158	-4.27527	5.04707e-12	8.923e-11	myb transcription factor
medtr3g086230	39016812	39017750	-	5445.13	105036	-4.26962	2.13059e-17	8.35305e-16	photosystem II core complex family psbY protein
medtr2g088020	37065854	37067181	+	1.23489	21.3339	-4.26936	0.000176077	0.000727051	MAP kinase kinase kinase
medtr0004s0440	217599	218301	-	43.9022	855.41	-4.26828	1.33023e-14	3.49726e-13	peroxisomal biogenesis factor 11 family protein
medtr5g060880	25321968	25323771	-	0.200404	5.46764	-4.26785	0.0121774	0.0296954	hypothetical protein
medtr8g038220	14173121	14175833	-	0.200404	5.46764	-4.26785	0.0121774	0.0296954	annexin D8
medtr2g088980	37530524	37531686	+	11.7092	221.938	-4.26177	9.14441e-18	3.81963e-16	cysteine-rich RLK (receptor-like kinase) protein
medtr2g030240	11342493	11346176	+	130.707	2515.13	-4.26075	1.21454e-13	2.74988e-12	2-succinylbenzoate-CoA ligase/peroxisomal protein
medtr0186s0030	7735	9506	-	5.81472	118.564	-4.25771	1.46091e-14	3.79616e-13	glutathione S-transferase%2C amino-terminal domain protein
medtr8g078870	33605619	33607858	-	17657.5	337757	-4.25759	9.1409e-21	5.95544e-19	photosystem II oxygen-evolving enhancer protein
medtr7g073530	27490423	27493781	+	37.1742	715.863	-4.25673	7.0919e-29	1.29904e-26	Serine/Threonine kinase domain protein
medtr4g068870	25846909	25850373	-	6.81836	128.454	-4.25635	8.54662e-10	1.03071e-08	Non-symbiotic hemoglobin
medtr1g024840	7924436	7926622	-	178.447	3410.4	-4.25199	2.18308e-20	1.35313e-18	protein disulfide-isomerase LQY1
medtr7g092340	36590587	36591170	-	0.972556	19.1511	-4.24597	0.000407993	0.00153595	transmembrane protein%2C putative
medtr8g072010	30396122	30399613	+	19.8934	379.091	-4.23944	3.4214e-10	4.38405e-09	pectinacetylesterase family protein
medtr1g101310	45761926	45764419	+	0.243139	5.31497	-4.23558	0.0119023	0.0291357	inactive rhomboid-like protein
medtr4g081420	31572240	31574750	+	17.4972	337.282	-4.23391	5.78315e-11	8.40286e-10	C2H2-like zinc finger protein
medtr7g085490	33120961	33122962	-	491.73	9235.45	-4.22994	1.47774e-10	2.01729e-09	NDH-dependent cyclic electron flow protein%2C putative
medtr7g015550	4815281	4818111	+	1.77713	35.843	-4.22963	3.78764e-06	2.26438e-05	feronia receptor-like kinase
medtr1g035140	12636378	12639032	-	5.36391	97.1571	-4.22818	1.80849e-09	2.063e-08	cytochrome P450 family 71 protein
medtr8g087470	36154070	36155160	+	31.8252	595.849	-4.22616	5.30503e-19	2.67008e-17	fasciclin domain protein
medtr4g028060	9657678	9659806	-	0.617445	10.0195	-4.22578	0.00153317	0.00493045	cyclin p4
medtr4g069040	25928861	25930414	-	0.929821	18.2821	-4.22383	0.00123016	0.00405524	dehydration-responsive RD22-like protein
medtr4g050850	18054640	18056326	+	0.200404	5.33497	-4.2203	0.0226425	0.0501678	cytochrome b559 subunit alpha
medtr7g056413	19922978	19924532	+	30.2407	572.452	-4.21749	2.28889e-17	8.94227e-16	hypothetical protein
medtr7g032630	11457063	11461747	+	2.16767	38.6351	-4.21681	1.12296e-07	9.30812e-07	glycerol-3-phosphate dehydrogenase%2C NAD
medtr3g116410	54448386	54449778	-	1.30413	23.8462	-4.2163	4.33289e-06	2.55953e-05	dehydration-responsive RD22-like protein
medtr1g069695	30342174	30343514	-	3.09153	62.8664	-4.21338	2.7849e-07	2.12072e-06	ROP-interactive CRIB motif protein%2C putative
medtr1g080910	36003563	36004640	-	3.65597	69.548	-4.21141	3.95968e-12	7.08462e-11	twin arginine translocase
medtr7g062360	22652689	22654442	-	0.801617	17.3962	-4.20944	0.000260052	0.00103149	aspartic proteinase nepenthesin
medtr4g067230	25371933	25374677	-	1.17296	23.1786	-4.20932	4.51105e-05	0.000214258	receptor-like kinase
medtr8g056940	18873208	18874964	-	7.14235	136.84	-4.20564	1.20883e-05	6.51878e-05	glutathione S-transferase%2C amino-terminal domain protein
medtr1g034260	12453692	12454578	+	2395.08	44126	-4.20316	2.35295e-16	8.00326e-15	cytochrome b6f complex subunit (PetM)%2C putative
medtr7g109390	44713812	44721418	-	16.9888	317.237	-4.19797	2.29826e-10	3.03183e-09	alpha-L-arabinofuranosidase/beta-D-xylosidase
medtr1g069320	29924862	29930923	-	16.9285	318.775	-4.19621	1.09047e-20	7.043e-19	pfkB family carbohydrate kinase
medtr0117s0080	27777	31562	+	0.57471	9.48403	-4.19593	0.00296973	0.00881102	TPX2 (targeting protein for Xklp2) family protein
medtr4g082140	31885978	31887837	-	0.400808	8.82795	-4.1945	0.0102656	0.0256779	TPR domain protein
medtr7g033765	12338416	12340357	-	0.643947	13.188	-4.19433	0.00117385	0.00389895	F0F1-type ATP synthase%2C beta subunit
medtr3g111970	52391734	52393710	+	1.73144	34.5827	-4.19099	7.07828e-06	4.02387e-05	hypothetical protein
medtr4g008010	1352266	1355362	+	1.50453	27.6901	-4.18976	7.23914e-07	5.08241e-06	core-2/I-branching enzyme
medtr4g025720	8756551	8759023	-	0.443543	9.08483	-4.18898	0.00302275	0.00895286	hypothetical protein
medtr5g098420	43091217	43093083	-	43.5116	799.808	-4.18861	4.0936e-10	5.16834e-09	fasciclin-like arabinogalactan protein
medtr4g071465	27000143	27006239	-	43.9476	807.411	-4.18837	5.89069e-07	4.21921e-06	MATE family efflux protein
medtr2g031560	11916968	11918950	+	47.4937	874.101	-4.18709	1.51017e-48	2.81232e-45	reticuline oxidase-like protein
medtr1g103550	46869732	46870811	+	9.91854	185.694	-4.18503	6.38001e-06	3.65294e-05	DUF1677 family protein
medtr6g088695	33831446	33836514	-	2.66126	53.0855	-4.18443	1.49882e-09	1.73186e-08	nucleotide-diphospho-sugar transferase domain protein
medtr4g078810	30463507	30468451	+	2.28992	45.7991	-4.18391	2.23798e-06	1.41437e-05	transcription activator GLK1-like protein
medtr2g005740	292533	293644	-	0.929821	18.2169	-4.18096	0.000132858	0.000565198	transmembrane protein%2C putative
medtr8g009830	2430806	2432855	+	2.00404	39.5121	-4.17881	0.000252953	0.00100565	NADP-dependent alkenal double bond reductase
medtr8g033390	12881056	12882151	-	1.53103	30.3534	-4.17781	2.19748e-05	0.00011148	D-isomer specific 2-hydroxyacid dehydrogenase domain protein
medtr4g094885	39209093	39212942	-	3.46288	68.089	-4.17377	5.62939e-09	5.90056e-08	LRR receptor-like kinase
medtr6g015880	5552510	5555667	-	4.3927	83.8151	-4.17132	2.57689e-07	1.97754e-06	COBRA-like protein 2 precursor
medtr6g445110	15635241	15639262	-	13.2121	244.895	-4.1709	3.21288e-21	2.25073e-19	plant/T8K14-16 protein
medtr8g074000	31292669	31296642	+	1.28789	26.2133	-4.16527	1.33396e-06	8.87995e-06	carboxy-terminal domain cyclin
medtr8g081530	35174635	35175473	+	0.400808	8.58023	-4.16349	0.0164105	0.0382763	plant/T21H19-170 protein
medtr3g117800	55161145	55163712	+	53.5887	959.019	-4.16172	9.48287e-17	3.39062e-15	glycosyl hydrolase family 10 protein
medtr6g082480	30850320	30851288	+	5.81176	110.569	-4.16061	9.08582e-13	1.79206e-11	Chitinase / Hevein / PR-4 / Wheatwin2
medtr1g008620	997642	998514	-	0.443543	8.85475	-4.15808	0.0025542	0.0077123	transmembrane protein%2C putative
medtr2g083360	34997708	34999240	-	4.51059	85.8368	-4.15387	1.02867e-08	1.03642e-07	UDP-glycosyltransferase superfamily protein
medtr1g111590	50435574	50437999	-	14.6458	268.44	-4.15266	5.39714e-12	9.47446e-11	pectate lyase family protein
medtr1g067330	29010445	29013300	-	4.7375	89.4168	-4.15137	2.3615e-06	1.48487e-05	flagellin N-methylase
medtr8g463380	22326723	22329800	+	36.7817	659.192	-4.15127	1.90359e-06	1.22663e-05	TCP family transcription factor
medtr8g102260	43029705	43031050	+	1.28789	25.5932	-4.15082	8.31741e-06	4.65604e-05	LRR/extensin
medtr7g111860	45952399	45955304	-	5158.38	91297.5	-4.14541	2.8756e-20	1.75098e-18	stem-loop-binding protein of 41 kDa protein B
medtr7g084220	32484716	32490100	-	2.97956	56.0922	-4.14453	1.18241e-05	6.39173e-05	LRR receptor-like kinase family protein
medtr2g014300	4034815	4036032	+	9.5207	172.903	-4.14314	9.66549e-06	5.33452e-05	ethylene response factor
medtr3g448430	16193115	16195647	+	1.4883	29.7168	-4.14157	2.44738e-06	1.53112e-05	glycerol-3-phosphate acyltransferase
medtr2g081620	34253526	34259301	+	9.3041	171.465	-4.14121	3.93366e-10	4.97484e-09	serine carboxypeptidase-like protein
medtr5g027220	11294001	11297763	-	66.321	1178.5	-4.14117	1.40326e-11	2.29902e-10	plant/K24G6-12 protein
medtr8g012730	3769814	3770900	-	0.400808	8.44495	-4.13976	0.00536253	0.0147147	UDP-glucosyltransferase family protein
medtr5g083360	35990105	35994097	-	14.4189	258.283	-4.13879	7.11584e-10	8.67527e-09	laccase/diphenol oxidase family protein
medtr4g088030	34505532	34508462	+	28.2865	503.724	-4.13867	3.80173e-06	2.27219e-05	trichome birefringence-like protein
medtr1g027730	9254451	9255677	+	0.617445	9.51225	-4.13677	0.00490785	0.013626	stress-induced receptor-like kinase
medtr3g115920	54180220	54184182	-	16846.1	296248	-4.13628	1.10956e-15	3.42951e-14	glyceraldehyde-3-phosphate dehydrogenase B
medtr0154s0010	1	1407	+	0.57471	9.29515	-4.13585	0.00342525	0.00997263	late embryogenesis abundant protein
medtr1g040370	14933262	14936414	+	1.00202	19.3581	-4.13372	0.00508056	0.0140462	serine carboxypeptidase-like protein
medtr8g056780	18972118	18972390	+	0.57471	9.14128	-4.13309	0.00251095	0.00759607	photosystem II reaction center protein Z
medtr2g105690	45563805	45566560	-	11.849	214.499	-4.13263	1.42506e-14	3.7203e-13	calcium-transporting ATPase 9%2C plasma membrane-type protein
medtr7g116870	48254025	48256186	-	8.99042	155.795	-4.13256	4.26955e-09	4.58931e-08	lanatoside 15-O-acetylesterase
medtr2g021242	7191378	7194478	-	470.933	8265.59	-4.13202	4.49401e-13	9.32475e-12	glutamine synthetase domain protein
medtr5g027240	11307841	11311284	-	43.2243	765.035	-4.12926	4.25464e-15	1.20505e-13	pinoresinol-lariciresinol reductase-like protein
medtr4g124790	51719993	51723048	+	896.074	15669.9	-4.12756	1.55328e-12	2.94912e-11	thioredoxin-dependent peroxidase
medtr6g005660	875804	876577	-	0.486278	8.97002	-4.12629	0.0393486	0.0796849	UDP-glucosyl transferase%2C putative
medtr1g015000	3664002	3664639	+	0.486278	8.9898	-4.12616	0.0071201	0.0187832	Ctr family copper transporter
medtr1g093240	33900363	33903552	-	267.142	4662.12	-4.12321	7.84228e-11	1.11625e-09	auxin-responsive AUX/IAA family protein
medtr2g093970	40044669	40045832	-	75.4729	1316.56	-4.12302	3.98775e-14	9.68633e-13	fasciclin domain protein
medtr5g031300	13412133	13415007	-	57.9613	1015.3	-4.12132	6.34056e-08	5.52623e-07	cinnamyl alcohol dehydrogenase-like protein
medtr8g096640	40539147	40540004	-	0.887086	17.2529	-4.12122	4.67608e-05	0.000221484	transmembrane protein%2C putative
medtr4g051270	18299076	18300723	+	0.243139	4.90517	-4.11849	0.0284095	0.0606764	ribulose bisphosphate carboxylase large chain domain protein
medtr3g070340	31533674	31536436	-	6264.97	108734	-4.11722	2.43213e-15	7.16085e-14	light-harvesting complex I chlorophyll A/B-binding protein
medtr7g061840	22384796	22390534	+	246.434	4284.35	-4.11704	8.28809e-12	1.41062e-10	double-strand telomere-binding protein%2C putative
medtr4g010340	2344679	2345599	-	32.4997	573.323	-4.11687	9.94201e-20	5.6677e-18	auxin-binding protein ABP19a
medtr3g078000	35129684	35133618	-	15.6538	278.646	-4.11591	3.06309e-11	4.70536e-10	Serine/Threonine-kinase HT1-like protein
medtr3g087740	39750418	39757684	+	49.21	858.988	-4.1148	3.44246e-10	4.40348e-09	sulfate/bicarbonate/oxalate exchanger and transporter sat-1
medtr1g011990	2303846	2308235	-	0.200404	4.98163	-4.11473	0.0232785	0.051368	NB-ARC domain disease resistance protein
medtr3g086050	38935304	38936374	+	19.1992	338.114	-4.1131	9.45878e-15	2.53752e-13	localized small heat shock protein
medtr7g084250	32507940	32511683	-	8.52899	153.708	-4.11188	4.62796e-08	4.13684e-07	tyrosine kinase family protein
medtr5g087740	38044345	38050402	+	12.0081	212.495	-4.11105	9.99076e-06	5.4938e-05	BZIP transcription factor
medtr8g099375	41868872	41869791	+	16.1976	283.393	-4.11002	4.43892e-10	5.56971e-09	hypothetical protein
medtr1g082580	36748261	36751844	-	89.1378	1546.78	-4.10945	3.73711e-11	5.61999e-10	Serine/Threonine kinase family protein
medtr2g462000	25654474	25657261	+	13.0266	221.196	-4.10529	5.3481e-13	1.09345e-11	COBRA-like protein 2 precursor
medtr3g075230	34237032	34240288	-	787.793	13538.5	-4.10224	6.88672e-11	9.89695e-10	haloacid dehalogenase-like hydrolase
medtr5g086670	37442828	37445596	-	49.7005	858.69	-4.09948	2.2415e-08	2.12339e-07	transmembrane protein%2C putative
medtr3g062890	28437617	28439630	+	659.36	11290.5	-4.09692	7.78908e-10	9.42917e-09	NADH-quinone oxidoreductase cyanobacterial subunit N
medtr4g095600	39871413	39872959	-	77.6666	1327.91	-4.09474	7.74243e-06	4.36369e-05	lateral organ boundaries (LOB) domain protein
medtr1g102070	46102116	46104813	+	13.4698	231.259	-4.0924	0.0254189	0.0553371	gibberellin 20-oxidase
medtr5g004980	229070	230877	-	62.5287	1074.28	-4.09109	4.87526e-46	6.40868e-43	transmembrane protein%2C putative
medtr3g048330	16147276	16148109	-	2.55225	45.156	-4.08643	2.50627e-06	1.56489e-05	glycerol-3-phosphate acyltransferase
medtr2g070060	29488070	29489572	+	48.3758	828.718	-4.08629	7.85477e-09	8.06128e-08	glutathione S-transferase%2C amino-terminal domain protein
medtr1g040360	14928002	14931849	+	12.9176	212.499	-4.08623	1.83765e-14	4.704e-13	sieve element occlusion protein
medtr8g098435	41064632	41066861	-	51.3426	877.033	-4.08596	3.11515e-14	7.77813e-13	cytochrome P450 family 94 protein
medtr1g016070	4195061	4196827	+	37.0977	628.938	-4.08334	2.64796e-29	5.28338e-27	fatty acid/sphingolipid desaturase
medtr1g111580	50431348	50432099	-	1.90534	33.7612	-4.07768	3.05759e-08	2.82231e-07	hypothetical protein
medtr3g084500	38146841	38154435	+	211.03	3562.93	-4.07584	1.02802e-06	7.00612e-06	aspartokinase-homoserine dehydrogenase
medtr5g036290	15818918	15820174	+	134.591	2277.52	-4.07439	2.8298e-22	2.39537e-20	matrixin family protein
medtr3g078120	35194086	35194877	+	0.400808	8.0342	-4.07308	0.0118562	0.0290319	zinc finger%2C C3HC4 type (RING finger) protein
medtr2g436340	14137352	14138956	+	1.00202	19.3814	-4.07058	0.000349417	0.00133775	hypothetical protein
medtr5g034200	14794613	14795542	+	2.79243	49.9379	-4.06848	1.7426e-09	1.99191e-08	transmembrane protein%2C putative
medtr7g093490	37173102	37175642	+	105.203	1769.16	-4.06606	3.66604e-10	4.67174e-09	thioredoxin
medtr4g118760	49201562	49205102	+	3.00906	51.3317	-4.06596	1.11932e-08	1.12067e-07	VAMP-associated protein
medtr3g105080	48449600	48452552	+	7.46069	131.034	-4.0658	6.55843e-10	8.02636e-09	ferredoxin-like protein
medtr4g093850	37212676	37218287	-	1.6887	31.1932	-4.06312	1.36968e-05	7.29811e-05	phototropic-responsive NPH3 family protein
medtr4g087780	34531408	34535979	-	24.7676	417.925	-4.06263	9.74917e-05	0.000427521	hypothetical protein
medtr1g069465	30081689	30083495	-	617.184	10317	-4.06214	3.14066e-17	1.21008e-15	photosystem II reaction center Psb28 protein
medtr5g006740	1051781	1053835	+	4.91006	78.9983	-4.06173	1.36858e-10	1.87745e-09	12-oxophytodienoate reductase-like protein
medtr5g081960	35163436	35165325	+	97.0593	1622.34	-4.05863	7.63499e-06	4.31074e-05	HXXXD-type acyl-transferase family protein
medtr8g086600	35923412	35929994	-	66.1698	1105.03	-4.05758	1.87524e-11	2.99798e-10	cellulose synthase-like protein
medtr5g036270	15813229	15814623	+	0.486278	8.45436	-4.05212	0.00590948	0.016011	matrixin family protein
medtr3g010770	2571521	2576859	+	69.8721	1164.9	-4.05187	9.39507e-08	7.86925e-07	pectinesterase/pectinesterase inhibitor
medtr4g062170	23072332	23074225	-	46.7593	783.217	-4.05167	4.00762e-11	6.01062e-10	3-ketoacyl-CoA synthase-like protein
medtr1588s0010	1218	1520	+	1155.1	19144.8	-4.05032	5.65851e-11	8.25396e-10	ATP synthase F1%2C gamma subunit
medtr2g086580	36405412	36408662	+	45.0221	751.577	-4.04992	2.95778e-12	5.40454e-11	PAK-box/P21-Rho-binding domain Rho GTPase activating protein
medtr6g093180	35180903	35189212	-	18.2591	308.901	-4.0496	4.33789e-11	6.45828e-10	beta-amyrin synthase
medtr3g060880	24155425	24159576	+	36.9099	616.764	-4.04783	8.85479e-08	7.47556e-07	LRR receptor-like kinase family protein
medtr5g097420	42671976	42673475	+	0.860584	13.5713	-4.04635	0.00335551	0.00979052	carbohydrate-binding X8 domain protein
medtr5g020640	7907149	7910473	+	1096.42	18117.9	-4.04587	8.16717e-16	2.55977e-14	aldose 1-epimerase family protein
medtr1g113760	51318175	51320520	-	0.200404	4.7045	-4.04538	0.0205333	0.0462087	ankyrin repeat protein
medtr5g096310	42113242	42116173	-	16.9314	285.395	-4.04233	1.05527e-11	1.75986e-10	nucleotide-sugar transporter family protein
medtr3g080100	36230146	36231563	-	4.76404	82.3355	-4.04181	4.62736e-08	4.13684e-07	homeobox associated leucine zipper protein
medtr5g033700	14530211	14532455	-	46.0902	764.364	-4.04017	7.17551e-08	6.184e-07	ubiquinone/menaquinone biosynthesis methyltransferase
medtr0018s0170	68203	72162	+	1.4883	27.5669	-4.03909	2.09149e-06	1.33501e-05	galactose oxidase/kelch repeat protein
medtr7g023290	7621406	7626267	-	668.973	11000.3	-4.03828	2.3824e-21	1.72296e-19	oxygen-evolving complex/thylakoid lumenal 25.6 kDa protein
medtr6g016875	6543310	6546455	-	113.908	1875.52	-4.03629	2.91659e-08	2.70964e-07	Pmr5/Cas1p GDSL/SGNH-like acyl-esterase family protein
medtr3g058930	23529882	23531712	+	0.729417	12.3087	-4.03147	0.0061983	0.0166763	transmembrane protein%2C putative
medtr8g090025	37676410	37680694	+	385.674	6308.67	-4.02994	3.16257e-13	6.68627e-12	haloacid dehalogenase-like hydrolase
medtr5g094700	41375614	41381585	-	36.7257	605.982	-4.02862	1.85748e-08	1.78765e-07	RNA-binding domain CCCH-type zinc finger protein
medtr7g116795	48250629	48252424	+	1526.71	24901.6	-4.02719	2.95597e-17	1.14286e-15	thylakoid membrane phosphoprotein 14 kDa protein
medtr3g089035	40745561	40746601	-	5.55535	95.6275	-4.02668	8.67753e-08	7.34533e-07	basic blue-like protein
medtr3g028150	8912307	8913228	-	296.424	4829.93	-4.02421	6.43431e-17	2.35331e-15	thylakoid lumenal 19 kDa protein
medtr2g090675	38827913	38832033	-	506.347	8220.06	-4.02081	4.1826e-46	5.84179e-43	transcription activator GLK1-like protein
medtr3g084350	38083816	38084747	-	0.486278	8.39814	-4.02032	0.00864373	0.0221795	RALF
medtr2g071760	29982311	29983645	-	16.3791	257.287	-4.01982	4.32242e-21	2.95391e-19	hypothetical protein
medtr4g098610	40644758	40648131	+	3.82391	66.0328	-4.01782	1.2617e-06	8.44166e-06	aluminum activated malate transporter family protein
medtr7g075900	28524720	28527770	+	20.6137	336.231	-4.01614	3.88849e-05	0.000187518	subtilisin-like serine protease
medtr5g084410	36410933	36414548	-	0.601212	11.184	-4.01545	0.00478344	0.0133369	hypothetical protein
medtr1g079760	35414651	35416700	-	17.8526	290.339	-4.01371	2.66368e-19	1.42747e-17	ammonium transporter 1 protein
medtr2g072120	30255927	30256730	-	1.84637	33.1674	-4.01338	3.06625e-05	0.000151295	glutathione S-transferase tau
medtr3g054330	21554457	21559146	-	0.200404	4.57064	-4.01287	0.0221732	0.0493186	indole-3-acetate O-methyltransferase-like protein
medtr1g017910	5105397	5107858	-	0.243139	4.57064	-4.01287	0.0219745	0.0489351	exocyst subunit exo70 family protein
medtr3g089045	40751083	40752880	-	0.887086	15.9837	-4.0128	9.17253e-05	0.00040556	myb transcription factor
medtr2g021255	7202259	7207199	-	4981.78	80337.5	-4.0112	7.2226e-12	1.23776e-10	glutamine synthetase domain protein
medtr5g022870	9057716	9059042	-	50.8064	820.386	-4.00872	6.79259e-15	1.86709e-13	peroxidase family protein
medtr1g116320	52576407	52579521	-	414.318	6674.99	-4.00837	7.59207e-10	9.21063e-09	plastid lipid-associated protein
medtr8g070700	29847034	29850299	+	24.1962	392.423	-4.00707	2.46158e-11	3.84678e-10	glycosyltransferase family 92 protein
medtr6g080650	29000923	29003973	+	0.887086	15.9075	-4.0066	0.000169955	0.000704637	DUF4408 domain protein
medtr6g015150	4904886	4905254	+	0.486278	8.20665	-4.00408	0.00711926	0.0187832	transmembrane protein%2C putative
medtr6g022830	7994631	7998187	-	8.88275	147.291	-4.004	6.02565e-20	3.50665e-18	ankyrin repeat protein
medtr4g088055	34676171	34677808	+	25.7522	417.998	-3.99667	5.84848e-16	1.88323e-14	Rho-like GTP-binding protein
medtr5g075440	32074632	32077328	-	0.243139	4.60006	-3.99631	0.0325695	0.0679581	UDP-glucosyltransferase family protein
medtr4g066340	25044288	25047517	-	1.80364	31.4829	-3.99529	0.000792789	0.002754	cyanogenic beta-glucosidase%2C putative
medtr2g010200	2266450	2267211	+	3.50857	60.4434	-3.99363	6.92368e-09	7.16976e-08	hypothetical protein
trnS-UGA	98726	98814	-	2.90736	50.1347	-3.99286	1.00862e-09	1.19892e-08	tRNA-Ser
medtr5g017890	6622647	6627744	-	24.9612	395.831	-3.98975	1.50733e-10	2.05268e-09	MAP kinase kinase kinase
medtr7g015510	4782859	4785525	+	5.29898	88.0802	-3.98427	3.06363e-11	4.70536e-10	feronia receptor-like kinase
medtr4g071390	26949603	26954804	-	0.949016	13.0932	-3.98199	0.00111895	0.00373881	MATE efflux family protein
medtr2g015390	4549003	4551507	-	1453.88	22952.8	-3.98024	4.3734e-11	6.50681e-10	magnesium-chelatase subunit ChlI
medtr3g092040	42011518	42013354	+	683.32	10791.8	-3.98011	6.71449e-17	2.44379e-15	rhodanese/cell cycle control phosphatase superfamily protein
medtr1g081550	36250141	36252652	+	9.7241	160.092	-3.97965	1.27142e-11	2.09376e-10	cytidine/deoxycytidylate deaminase family protein
medtr7g113780	46891888	46892867	+	104.043	1648.59	-3.97959	1.96371e-10	2.61832e-09	GNS1/SUR4 membrane family protein
medtr2g083490	35035423	35037749	-	1.4161	23.6655	-3.97901	3.1884e-05	0.000156699	UDP-glucosyltransferase family protein
medtr0016s0020	31677	32907	+	1.6887	29.6418	-3.97862	3.50215e-05	0.000170395	flagellin N-methylase
medtr4g059840	22074615	22076175	-	4.8584	79.1476	-3.97802	9.81819e-09	9.91894e-08	fasciclin-like arabinogalactan protein
medtr2g027300	9968618	9972615	+	108.422	1714.76	-3.97392	5.83243e-38	3.10327e-35	geranylgeranyl pyrophosphate synthase
medtr4g069140	25988344	25991864	+	0.374306	4.40856	-3.97161	0.0268852	0.0579982	phospholipid/glycerol acyltransferase family protein
medtr2g064370	27284294	27285981	-	1.70494	27.7316	-3.96617	1.46291e-06	9.66922e-06	plant/F3O9-12 protein
medtr1g018200	5228214	5233730	+	418.975	6542.38	-3.96352	3.95205e-17	1.49689e-15	beta-like galactosidase
medtr7g088880	34696408	34698124	+	112.738	1761.37	-3.96248	3.56425e-15	1.0251e-13	thylakoid lumenal 29.8 kDa protein
medtr1g067220	28952853	28954457	-	0.617445	8.36873	-3.95782	0.00400173	0.011405	hypothetical protein
medtr5g006130	782712	783685	+	6494.09	100915	-3.95773	9.45752e-19	4.58454e-17	photosystem I reaction center subunit II
medtr7g033410	12021264	12024649	+	2.29588	33.697	-3.95723	2.88974e-06	1.77556e-05	sulfite oxidase-like protein
medtr1g015980	4141021	4143821	-	15.657	237.765	-3.95722	2.94001e-21	2.08573e-19	fructan exohydrolase
medtr4g107630	44583772	44586598	+	118.301	1835.97	-3.95448	2.36802e-19	1.28442e-17	integral membrane HPP family protein
medtr7g056243	19700581	19705457	+	18.315	291.162	-3.9539	1.76885e-11	2.83765e-10	hypothetical protein
medtr3g103230	47578892	47582051	+	0.801617	14.4186	-3.95352	0.000958923	0.00325719	nucleobase-ascorbate transporter-like protein
medtr1g018590	5394224	5395861	-	60.7574	947.439	-3.95253	5.90864e-32	1.6505e-29	3-oxo-delta(4%2C5)-steroid 5-beta-reductase-like protein
medtr5g022510	8881351	8884381	-	1.74036	22.9883	-3.94955	0.000181243	0.000745761	L-ascorbate peroxidase
medtr3g035740	13241682	13243105	+	0.929821	15.5165	-3.9488	0.00029945	0.00116887	NADH-ubiquinone/plastoquinone oxidoreductase%2C chain 3
medtr2g064495	27356105	27359498	-	0.729417	11.757	-3.94775	0.00387492	0.0110843	shikimate/quinate hydroxycinnamoyltransferase
medtr6g027720	9678790	9684718	-	24.9314	391.636	-3.94685	6.75084e-11	9.71417e-10	LRR receptor-like kinase
medtr8g028695	11035127	11038791	+	15.6951	246.373	-3.94628	2.33022e-16	7.93801e-15	Serine/Threonine-kinase plant-like protein%2C putative
medtr1g061850	27011727	27014868	+	396.533	6111.53	-3.94408	5.27307e-14	1.26435e-12	FKBP-type peptidyl-prolyl cis-trans isomerase
medtr4g033790	12596987	12598416	+	8.51872	137.291	-3.93998	3.68767e-12	6.62979e-11	phosphate-responsive 1 family protein
medtr8g461420	21608079	21608444	+	0.200404	4.28411	-3.93826	0.0333812	0.069341	SAUR-like auxin-responsive family protein
medtr4g055260	20100760	20106567	-	463.507	7106.52	-3.93706	1.25065e-09	1.46479e-08	2-carboxy-D-arabinitol 1-phosphate (CA1P) phosphatase
medtr7g033770	12341090	12341668	+	3.30086	50.2428	-3.93451	1.19696e-06	8.04705e-06	ribulose bisphosphate carboxylase large chain domain protein
medtr5g083960	36231542	36233298	-	0.601212	10.7932	-3.93377	0.00355243	0.0102906	LOB domain protein
medtr4g092690	36762718	36765660	+	3509.7	53557.5	-3.93147	1.62485e-10	2.19531e-09	glyoxysomal malate dehydrogenase
medtr1g116270	52557070	52559696	+	115.536	1766.1	-3.92988	2.39817e-06	1.50412e-05	glutathione S-transferase
medtr1g079730	35405687	35410201	+	5.40799	86.9417	-3.92929	7.82772e-09	8.03888e-08	carboxyl-terminal peptidase
medtr5g010160	2653241	2656718	-	0.200404	4.34174	-3.92754	0.0378085	0.0770619	DUF3527 domain protein
medtr8g107010	45206393	45207788	+	952.903	14498	-3.9266	1.12281e-12	2.18342e-11	FKBP-type peptidyl-prolyl cis-trans isomerase
medtr2g092950	39556136	39560514	+	0.57471	7.95894	-3.92312	0.0070478	0.0186211	DUF640 family protein
medtr8g087460	36150681	36151957	+	17.8085	265.671	-3.919	3.93906e-15	1.12422e-13	fasciclin domain protein
psaI	66352	66456	-	1.04476	18.1499	-3.91808	8.51693e-05	0.000378611	-
medtr4g089080	35696271	35697229	-	164.638	2497.77	-3.91758	4.53449e-36	2.02664e-33	transmembrane protein%2C putative
medtr4g023550	7967754	7971122	-	26.1663	402.48	-3.91434	3.62115e-16	1.2024e-14	DUF1499 family protein
medtr1g018030	5159586	5160386	+	66.7811	1013.12	-3.91251	3.20327e-16	1.07321e-14	acyl-CoA N-acyltransferase domain protein
medtr1g106910	48061499	48064638	-	4.6845	74.5016	-3.91163	1.65647e-08	1.60874e-07	glycosyl hydrolase family 10 protein
medtr3g088930	34001348	34005077	-	25.7079	392.896	-3.91147	2.36087e-08	2.22798e-07	LRR receptor-like kinase family protein
medtr4g117350	48659959	48661848	+	0.686682	11.1924	-3.91111	0.00193684	0.00605689	RNA-binding (RRM/RBD/RNP motif) family protein
medtr3g027940	8822001	8823600	+	4.27938	60.4747	-3.90915	2.04643e-06	1.30848e-05	DNA-damage-repair/toleration DRT100-like protein
medtr7g038690	14047852	14052485	+	79.2338	1194.75	-3.90684	2.69483e-08	2.51551e-07	LRR receptor-like kinase
medtr5g022670	8963300	8968097	+	65.8895	996.798	-3.90682	9.16467e-18	3.82095e-16	MID1-complementing activity-like protein
medtr2g016630	5125334	5131271	-	253.14	3776.13	-3.90092	2.49964e-31	6.20661e-29	cellulose synthase-like protein
medtr5g042420	18647198	18649091	+	232.572	3475.56	-3.89896	5.88359e-08	5.15408e-07	NAD(P)H dehydrogenase
medtr1g101970	46036096	46039776	-	0.975518	14.9049	-3.89743	0.000749646	0.00262452	MADS-box transcription factor
medtr3g092310	42170880	42172443	+	22.0668	335.953	-3.89329	3.35509e-15	9.67434e-14	CAZy family GT8 glycosyltransferase
medtr8g096960	40708186	40711770	+	52.6331	788.437	-3.89198	1.01134e-13	2.33234e-12	stress responsive A/B barrel domain protein
medtr5g004620	35172	37347	+	1.6622	25.9656	-3.89126	1.17287e-06	7.90415e-06	nucleotide/sugar transporter family protein
medtr5g009810	2467567	2472426	+	93.8633	1397.23	-3.89004	3.39071e-07	2.54354e-06	GDT1-like protein
medtr7g111880	45965181	45966499	-	21.5748	322.016	-3.88832	8.09979e-15	2.20202e-13	photosystem II reaction center PsbP family protein
medtr1g024980	7957883	7961646	+	38.2183	569.636	-3.88632	1.70238e-05	8.87615e-05	C2H2-like zinc finger protein
medtr7g056103	19505919	19508880	-	2061.4	30487.4	-3.88614	3.9482e-31	9.48715e-29	cytochrome P450 family monooxygenase
medtr8g096780	40622636	40626632	+	0.400808	7.10897	-3.88355	0.0102171	0.0255938	squamosa promoter-binding 13A-like protein
medtr3g085830	38828795	38832110	-	14.7226	220.464	-3.88091	2.71631e-13	5.80875e-12	ankyrin repeat protein
medtr3g070900	31820635	31823812	+	3.57781	57.0312	-3.87943	7.34424e-07	5.14973e-06	Pmr5/Cas1p GDSL/SGNH-like acyl-esterase family protein
medtr2g090875	39004055	39006073	-	8.15333	124.156	-3.87781	2.48599e-19	1.34189e-17	Rho-like GTP-binding protein
medtr6g004000	58842	60515	-	5.22974	80.0915	-3.8772	2.14709e-12	3.99841e-11	actin-97
medtr2g096010	40976922	40982651	-	57.4946	850.89	-3.87479	1.21332e-15	3.73471e-14	P-loop nucleoside triphosphate hydrolase superfamily protein
medtr5g071900	30584822	30599593	+	890.461	13064.4	-3.87408	5.37273e-15	1.49706e-13	fructose-6-phosphate-2-kinase/fructose-2%2C 6-bisphosphatase
medtr8g095600	40013928	40018975	+	12.4281	184.503	-3.87059	4.99044e-05	0.000234683	glutamyl-tRNA(Gln) amidotransferase subunit A-like protein
medtr2g105480	45480838	45485203	-	484.718	7093.99	-3.86994	1.25855e-10	1.73396e-09	ribulose bisphosphate carboxylase/oxygenase activase
medtr2g023290	8196994	8205127	+	5121.84	74810.9	-3.86837	6.48344e-12	1.12227e-10	F0F1 ATP synthase subunit gamma
medtr0045s0110	54432	57939	-	5.17374	78.0713	-3.86621	3.92044e-06	2.33939e-05	DUF642 family protein
medtr2g436310	14123315	14129655	+	2.13225	34.2496	-3.86563	7.18614e-06	4.07896e-05	bidirectional sugar transporter
medtr3g110205	51237707	51238569	+	0.844352	14.0276	-3.86497	0.000418228	0.00156841	AP2 domain class transcription factor
medtr8g093840	39263028	39265257	+	22.9776	337.677	-3.8646	3.73084e-14	9.14179e-13	white-brown-complex ABC transporter family protein
medtr5g066770	28205323	28213045	-	19.2773	287.902	-3.86401	5.99554e-19	3.00409e-17	rhamnogalacturonate lyase B-like protein
medtr1g066850	28730594	28734462	+	21.1634	315.619	-3.86397	2.08916e-13	4.56368e-12	interactor of constitutive active ROPs-like protein
medtr2g033380	12669432	12670344	-	1.30413	18.6933	-3.86375	3.82978e-05	0.000184927	hypothetical protein
medtr8g091720	38281269	38282267	+	2.78512	38.5388	-3.86231	1.20031e-06	8.06715e-06	nuclear transcription factor Y protein
medtr1g017950	5123274	5125381	-	91.874	1341.07	-3.86152	1.50176e-07	1.21637e-06	GATA type zinc finger transcription factor family protein
medtr8g099115	41652975	41653826	-	4.5209	69.3567	-3.85682	6.02484e-08	5.27162e-07	disease resistance response protein
medtr7g103030	41417358	41419534	-	2683.1	38797.4	-3.85386	1.14731e-11	1.89919e-10	tonoplast intrinsic protein
medtr7g109130	44585458	44591735	-	11.7341	175.135	-3.85264	1.10608e-13	2.53514e-12	P-loop nucleoside triphosphate hydrolase superfamily protein
medtr5g055470	22836537	22840458	+	11.0872	164.518	-3.85261	2.57366e-07	1.97573e-06	LRR receptor-like kinase
medtr3g116510	54501777	54507345	-	15.7038	232.356	-3.85068	4.805e-08	4.28481e-07	glucan endo-1%2C3-beta-glucosidase-like protein
medtr2g076320	31968765	31969976	+	0.887086	13.9973	-3.8495	0.00115593	0.00384342	mTERF protein
medtr8g102350	43068481	43069689	+	11.7228	163.541	-3.84882	4.58549e-05	0.000217424	hypothetical protein
medtr4g095710	39920266	39922603	-	0.243139	4.05521	-3.84815	0.0334111	0.0693773	hypothetical protein
medtr8g059435	20865586	20871314	-	150.069	2165.31	-3.84625	9.72344e-13	1.9049e-11	peptidyl-prolyl cis-trans isomerase
trnD-GUC	93287	93360	-	0.243139	4.0458	-3.84557	0.0321692	0.0672736	tRNA-Asp
medtr2g101400	43597997	43601669	+	34.0722	497.331	-3.84395	2.52584e-28	4.40976e-26	LEM3 (ligand-effect modulator 3) family protein
medtr8g036075	13245838	13246692	-	8.79132	131.22	-3.84373	2.9787e-08	2.76089e-07	EF hand calcium-binding family protein
medtr4g095440	39782721	39784413	-	39.5328	571.856	-3.84184	1.12816e-06	7.6258e-06	hypothetical protein
medtr1g095450	42931034	42932900	+	4.7405	70.9042	-3.83939	1.04105e-10	1.45311e-09	transferrin
medtr1g100753	45685249	45685872	+	73.5416	1057.62	-3.83712	5.51865e-10	6.83243e-09	3-hexulose-6-phosphate isomerase%2C putative
medtr6g032830	10247553	10249306	+	36.428	524.894	-3.83689	1.37682e-05	7.32917e-05	GATA type zinc finger transcription factor family protein
medtr4g080100	31045592	31047715	-	419.384	5996.01	-3.83631	3.79987e-08	3.45186e-07	phospholipase A1
medtr8g087450	36147816	36149210	+	45.3689	648.428	-3.83604	4.74128e-20	2.81791e-18	fasciclin domain protein
medtr8g075330	31848061	31856341	+	13.0617	191.655	-3.83532	2.83394e-08	2.63546e-07	glycoside hydrolase family 38 protein
medtr7g102730	41652502	41656607	+	1.13023	17.5888	-3.83458	0.00058743	0.00211901	polyadenylate-binding protein
medtr6g072570	26876015	26877103	+	1.24516	19.886	-3.83378	0.000248967	0.000990857	hypothetical protein
medtr6g034060	11436838	11438180	-	61.0084	872.392	-3.83201	0.000267333	0.00105642	membrane-associated kinase regulator-like protein%2C putative
medtr2g049780	22363786	22364848	-	170.504	2434.28	-3.83158	8.21668e-20	4.73242e-18	transcription termination factor family protein
medtr4g072850	27563214	27563583	-	3.66328	56.6523	-3.83074	7.71108e-08	6.62003e-07	SAUR-like auxin-responsive family protein
medtr3g097460	44678849	44681008	-	5.10884	77.1448	-3.83067	1.72563e-06	1.12231e-05	kinase family protein
medtr3g026650	8177037	8180968	+	0.844352	13.6849	-3.83049	0.000861215	0.00296359	GDP-fucose protein O-fucosyltransferase
medtr3g111850	52333703	52336416	-	32.5369	463.111	-3.8292	4.40952e-19	2.26008e-17	hypothetical protein
medtr2g079830	33642906	33645377	-	255.484	3639.46	-3.82889	2.07153e-18	9.48616e-17	fiber protein Fb34
medtr5g096250	42080489	42084181	+	1.73144	27.3394	-3.8232	5.89816e-06	3.39357e-05	oligopeptide transporter OPT family protein
medtr2g082190	34624278	34629796	-	2.45355	33.2554	-3.82279	5.78867e-08	5.0769e-07	formin-like 2 domain protein
medtr5g027010	11190213	11191060	-	29.1471	416.849	-3.8223	1.12721e-05	6.12063e-05	transmembrane protein%2C putative
medtr8g064610	27119100	27121747	+	703.077	9947	-3.8218	6.31101e-07	4.49004e-06	zinc-binding dehydrogenase family oxidoreductase
medtr7g057170	20548959	20555366	-	1.04476	16.8337	-3.82169	0.000274627	0.00108219	LRR receptor-like kinase
medtr4g107620	44579286	44583337	+	3.34063	47.1986	-3.82096	7.43126e-10	9.02535e-09	LRR receptor-like kinase
medtr4g010650	2414519	2419452	-	17.7406	251.159	-3.8187	2.02961e-19	1.10894e-17	phospholipase D alpha 1
medtr1g083050	36946079	36951885	-	3.81364	55.6318	-3.81723	1.05625e-09	1.25419e-08	sucrose nonfermenting-like protein
medtr1g080680	35870851	35881705	-	11.964	172.995	-3.81719	1.26647e-09	1.481e-08	alba DNA/RNA-binding protein
medtr5g090340	39339732	39343560	-	10.9796	160.197	-3.81647	1.3502e-09	1.57315e-08	reticulon-like protein B2
medtr5g029800	12540387	12541850	-	11.8888	171.051	-3.81172	1.00254e-06	6.85437e-06	UDP-glucosyltransferase family protein
medtr0695s0030	4887	5825	-	0.601212	9.37114	-3.80987	0.0291757	0.0620882	albumin-2 protein
medtr4g116350	48173223	48176147	+	78.4276	1103.95	-3.80847	9.86815e-07	6.7521e-06	chlororespiratory reduction protein
medtr3g460780	23879139	23880737	+	3.10046	42.9719	-3.80844	5.72051e-06	3.3007e-05	fasciclin-like arabinogalactan protein
medtr8g032260	12128785	12129871	-	179.031	2512.12	-3.80714	1.18933e-56	3.32225e-53	plant/T32A16-60 protein
medtr6g007110	1429354	1433465	-	18.6009	267.036	-3.80515	1.43663e-14	3.74613e-13	kinesin light chain
medtr1g024930	7928188	7931700	-	5.31225	76.6868	-3.80485	2.15845e-09	2.4312e-08	abscisic acid-responsive (TB2/DP1%2C HVA22) family protein
medtr5g027290	11344142	11345888	-	36.9334	520.233	-3.8021	1.49131e-06	9.8345e-06	pinoresinol-lariciresinol reductase-like protein
medtr4g081390	31546399	31551523	-	31.1974	434.425	-3.79823	5.04255e-14	1.21037e-12	kinesin motor catalytic domain protein
medtr5g005710	583141	585062	+	6.5014	95.6443	-3.79695	4.68597e-11	6.92575e-10	glycoprotein membrane precursor GPI-anchored protein
medtr3g467270	27735781	27737694	-	0.686682	10.4399	-3.79478	0.00230447	0.00703236	salicylic acid carboxyl methyltransferase
medtr2g009220	1828042	1832844	-	540.985	7511.73	-3.79403	3.81628e-14	9.32048e-13	2-oxoglutarate/malate translocator
medtr1g070830	31369872	31371491	+	84.6191	1179.73	-3.79355	1.23476e-24	1.44467e-22	auxin-responsive AUX/IAA family protein
medtr4g071190	26834158	26841643	-	226.414	3141.61	-3.79119	1.25611e-14	3.31206e-13	hypothetical protein
medtr4g127370	52851518	52858050	-	153.526	2131.31	-3.79058	1.4045e-11	2.29936e-10	alpha-L-fucosidase
medtr8g066975	27934543	27938573	-	409.485	5670.23	-3.78988	3.46001e-11	5.25278e-10	carnitine/acylcarnitine carrier-like protein
medtr7g086030	33353175	33357368	-	23.2662	327.716	-3.78867	2.61619e-09	2.90288e-08	beta-D-glucoside glucohydrolase
medtr4g016940	5229832	5233267	+	6.58687	95.5927	-3.78864	1.8895e-10	2.52994e-09	Pmr5/Cas1p GDSL/SGNH-like acyl-esterase family protein
medtr7g092240	36529920	36532681	-	1.4161	20.5071	-3.78802	0.000546043	0.00198607	oligopeptide transporter OPT family protein
medtr2g037850	16390123	16397743	-	138.191	1916.85	-3.78776	1.01589e-16	3.61499e-15	subtilisin-like serine protease
medtr7g105850	42981484	42983434	+	9.17159	130.378	-3.78728	3.30581e-18	1.47455e-16	eukaryotic aspartyl protease family protein
medtr8g013950	4314496	4316084	-	1.60323	24.4395	-3.78694	0.00139755	0.00453938	GATA transcription factor-like protein
medtr2g006290	525142	526002	-	2558.7	35285.2	-3.78523	2.89041e-22	2.43744e-20	2Fe-2S ferredoxin superfamily protein
medtr3g437580	12760650	12768344	+	1.57377	23.6561	-3.78305	1.14104e-05	6.18752e-05	flavin containing monooxygenase FMO-like protein
medtr4g072870	27567055	27567662	+	0.243139	3.94136	-3.78271	0.0402167	0.0811488	SAUR-like auxin-responsive family protein
medtr1g112150	50712643	50713536	+	5.04257	72.8367	-3.77886	3.41697e-07	2.56152e-06	T1.3 protein
medtr4g075710	28952962	28954435	+	80.2321	1106.68	-3.77766	3.55549e-17	1.36052e-15	signal recognition particle 43 kDa protein
medtr3g116110	54288323	54290545	+	546.093	7489.69	-3.77636	3.2283e-11	4.92778e-10	photosystem II reaction center PsbP family protein
medtr3g110042	50911813	50912100	-	0.729417	10.3246	-3.77247	0.00677125	0.0180182	SAUR-like auxin-responsive family protein
medtr2g097770	41772270	41772836	-	0.400808	6.36345	-3.77211	0.0420848	0.0842865	hypothetical protein
medtr8g015340	4995169	4999969	+	10.368	147.036	-3.76846	2.68587e-10	3.50591e-09	LRR receptor-like kinase plant
medtr2g046620	20491783	20493375	+	6.25526	87.8377	-3.76721	0.00119679	0.00396453	UDP-glucosyltransferase family protein
medtr7g096150	38558008	38559132	-	902.183	12273.3	-3.76628	7.96787e-41	5.91048e-38	photosystem II reaction center W
medtr1g018580	5390686	5392038	-	8.36701	116.241	-3.76619	3.05113e-13	6.47517e-12	3-oxo-delta(4%2C5)-steroid 5-beta-reductase-like protein
medtr5g057670	23804986	23809011	-	1.6165	22.4731	-3.76512	0.0419677	0.0841047	fiber protein Fb34
medtr0024s0260	113389	116979	+	89.894	1229.02	-3.765	3.66625e-12	6.5966e-11	S54 family peptidase
medtr8g070830	30008653	30014945	+	2260.36	30705.5	-3.76351	1.57285e-18	7.41529e-17	membrane protein%2C putative
medtr4g081600	31668138	31675979	-	34.8885	477.46	-3.76338	3.36847e-12	6.09023e-11	sodium:sulfate symporter transmembrane region protein
medtr4g107840	44694242	44696072	-	1.77417	26.3109	-3.76224	4.34428e-05	0.000207041	porin/voltage-dependent anion-selective channel protein
medtr6g079630	29058520	29059610	+	3.13427	46.4413	-3.76222	3.17917e-06	1.93325e-05	chitinase
medtr1g013410	3429068	3429558	-	0.601212	9.23893	-3.762	0.0311093	0.0654387	transmembrane protein
medtr6g051780	18029665	18030519	-	180.553	2456.44	-3.76192	3.58374e-16	1.19239e-14	transmembrane protein%2C putative
medtr5g099010	43363457	43367269	-	0.400808	6.41264	-3.76066	0.0213269	0.0477397	GDP-fucose O-fucosyltransferase-like protein
medtr2g082650	34673986	34677497	-	164.205	2230.85	-3.75934	1.42786e-12	2.72954e-11	CAZy family GT8 glycosyltransferase
medtr8g085390	35381752	35384118	+	0.949016	11.1442	-3.75873	0.00332401	0.00971003	carbohydrate-binding X8 domain protein
medtr3g090440	41079404	41081631	+	0.748612	8.14924	-3.75422	0.0147534	0.0349994	SnoaL-like domain protein
medtr6g023760	8345768	8347436	+	21.019	289.818	-3.75389	4.18194e-10	5.26797e-09	plastocyanin-like domain protein
medtr2g010280	2302389	2303938	+	1.57377	23.1597	-3.75164	3.22151e-05	0.000158118	cytochrome P450 family protein
medtr3g464080	25739765	25742327	-	0.400808	6.47028	-3.74924	0.0183938	0.042125	Serine/Threonine-kinase CCR4-like protein
medtr1g062930	27622878	27627747	+	0.400808	6.33523	-3.74884	0.0233623	0.0515276	pectate lyase-like protein
medtr3g099180	45466714	45470003	+	238.224	3206.95	-3.74844	9.06861e-21	5.92562e-19	nuclear transcription factor Y protein
medtr3g114920	53676021	53678262	-	36.745	488.366	-3.74702	2.75455e-05	0.000137371	high mobility group B-like protein
medtr2g033920	12938800	12941429	-	0.243139	3.81691	-3.74631	0.0417244	0.0836997	GDSL-like lipase/acylhydrolase
medtr7g080180	30482239	30489482	-	8.32424	115.844	-3.74499	1.94259e-09	2.20138e-08	serine carboxypeptidase-like protein
medtr7g117690	48856582	48857258	+	0.801617	12.3089	-3.74255	0.00343045	0.0099831	AP2 domain class transcription factor
medtr4g068670	25745620	25750814	-	6.06086	81.9315	-3.74207	1.73683e-07	1.38717e-06	long-chain fatty acyl CoA ligase
medtr1g017020	4619316	4624368	+	39.0248	525.983	-3.74019	3.34618e-11	5.09727e-10	endo-1%2C4-beta-xylanase A-like protein
medtr1g078150	34974966	34978414	+	0.57471	6.99393	-3.73961	0.0122552	0.0298461	NB-ARC domain disease resistance protein
medtr7g086110	33400955	33402566	-	0.729417	10.1239	-3.73941	0.00567774	0.0154393	LEM3 (ligand-effect modulator 3) family protein
medtr1g054450	23522533	23523389	+	22.908	309.762	-3.73875	3.98791e-05	0.000191816	C2H2 and C2HC zinc finger protein%2C putative
medtr0122s0020	5905	10805	-	2.13225	30.9438	-3.73646	8.40597e-05	0.000373976	expansin-like protein B1
medtr4g112530	46011218	46020399	-	1595.66	21262.9	-3.73573	4.46131e-08	3.99586e-07	extracellular calcium sensing receptor
medtr8g005670	280839	282802	+	2.33265	34.2383	-3.73385	1.0704e-05	5.84702e-05	mannan endo-1%2C4-beta-mannosidase-like protein
medtr8g088560	36740651	36742844	+	354.243	4700.52	-3.72829	5.35275e-10	6.63806e-09	UDP-glucosyltransferase family protein
medtr7g073710	27586015	27588341	-	0.443543	6.65237	-3.72802	0.0275189	0.0590971	LRR receptor-like kinase
medtr8g070095	29774061	29776773	-	80.5572	1071.82	-3.72508	8.01496e-11	1.13793e-09	aldo/keto reductase family oxidoreductase
medtr7g029345	10395960	10400760	+	239.404	3160.5	-3.72261	3.03829e-09	3.34137e-08	ClC chloride channel family protein
medtr1g083260	37051517	37055541	-	5.26651	73.6324	-3.72218	4.44592e-06	2.62003e-05	formin-like 2 domain protein
medtr4g078565	30359735	30365049	-	0.643947	9.47462	-3.72181	0.00385036	0.0110186	targeting protein for Xklp2 protein
medtr6g015250	4935201	4936906	+	19.0547	255.98	-3.72033	3.89365e-08	3.52987e-07	DUF3571 family protein
medtr1g032850	11757673	11761366	+	1.12292	12.243	-3.719	0.00687838	0.0182487	carboxy-terminal domain cyclin
medtr7g060460	21850990	21855070	+	5.0853	70.0006	-3.71719	3.36684e-06	2.03733e-05	laccase/diphenol oxidase family protein
medtr5g014700	4976650	4980848	+	212.573	2798.68	-3.71574	2.63725e-08	2.46382e-07	LRR receptor-like kinase family protein
medtr1g011260	1953709	1955267	+	0.601212	9.1801	-3.71362	0.0097313	0.0245419	membrane protein Ycf1
medtr1g076840	34299918	34301020	+	48.9902	648.07	-3.7134	1.16015e-07	9.59504e-07	RmlC-like cupins superfamily protein
medtr1g026910	8839537	8844393	-	133.868	1761.27	-3.7129	1.71764e-10	2.30812e-09	sulfite exporter TauE/SafE family protein
medtr1173s0010	1051	2423	+	0.443543	6.46909	-3.71126	0.0125123	0.0303954	heavy metal transport/detoxification superfamily protein
medtr5g015540	5394918	5402272	-	5.50234	75.4727	-3.71117	2.34566e-09	2.62618e-08	BTB/POZ domain plant-like protein%2C putative
medtr6g032880	10218946	10221178	+	189.726	2485.08	-3.70775	5.6968e-10	7.02962e-09	NDH-dependent cyclic electron flow protein%2C putative
medtr4g097880	40402604	40406677	-	234.257	3064.49	-3.70713	1.18418e-06	7.97316e-06	LRR receptor-like kinase family protein
medtr2g034250	13082144	13084065	-	0.200404	3.68305	-3.70634	0.0481339	0.0941651	GRAS family transcription factor
medtr8g056020	24390244	24392640	+	7.9175	108.862	-3.70575	5.86717e-12	1.02593e-10	ankyrin repeat RF-like protein%2C putative
medtr2g025760	9221355	9223437	-	0.443543	6.44087	-3.70427	0.0107191	0.0266243	transmembrane protein%2C putative
medtr1g076570	34137655	34140386	-	1259.89	16424	-3.70403	1.11848e-06	7.56956e-06	2-methyl-6-phytylbenzoquinone methyltransferase
medtr3g102170	47078237	47090283	+	51.2718	674.114	-3.70343	5.36474e-16	1.73245e-14	chromosome-associated kinesin KIF4A-like protein
medtr1g102010	46057570	46064034	+	996.2	12973.3	-3.70224	5.10238e-11	7.49657e-10	phosphogluco-mutase
medtr8g012585	3651861	3655164	+	14.0711	187.45	-3.69735	5.47078e-08	4.82651e-07	cytochrome P450 family 82 protein
medtr8g012630	3700191	3701535	+	0.243139	3.65482	-3.69719	0.0481422	0.0941732	UDP-glucosyltransferase family protein
medtr3g096500	44112343	44115170	-	4.6653	64.3112	-3.69696	3.36279e-06	2.03599e-05	gibberellin 20-oxidase
medtr7g039100	14535258	14535768	+	0.443543	6.4985	-3.69483	0.012761	0.030896	hypothetical protein
medtr2g024300	8743788	8745478	+	46.413	604.967	-3.69211	1.87459e-07	1.48815e-06	chaperonin-like RbcX protein
medtr5g018500	6903431	6904030	+	4.9114	66.2981	-3.69063	7.1085e-05	0.000322153	cytochrome P450 family protein
medtr1g095085	42804620	42805115	+	0.748612	7.91094	-3.6891	0.0205813	0.0463033	hypothetical protein
medtr4g077930	29933331	29939586	-	12.701	161.526	-3.68884	1.17894e-11	1.94722e-10	ABC transporter B family protein
medtr5g023650	9384567	9385661	-	1.08749	15.5457	-3.68827	0.000625196	0.00223577	DUF241 domain protein
medtr3g116720	54590652	54590897	-	16.6279	217.779	-3.68808	8.17472e-14	1.91288e-12	MYB family transcription factor
medtr5g015390	5329107	5332700	+	2.27668	29.5425	-3.68736	0.000115767	0.000499478	transmembrane protein%2C putative
medtr1g082420	36640029	36642434	-	1296.52	16709.4	-3.68716	4.72711e-26	6.48078e-24	thylakoid lumen 18.3 kDa protein
medtr4g125180	51913172	51915947	-	19.2713	252.417	-3.68487	2.69532e-06	1.66848e-05	subtilisin-like serine protease
medtr3g465510	26507442	26512610	-	2.63476	34.9281	-3.6821	4.18854e-05	0.00020056	transmembrane amino acid transporter family protein
medtr4g105550	43819595	43821421	-	0.801617	11.6434	-3.68186	0.0137936	0.0330241	wall-associated receptor kinase galacturonan-binding protein
medtr4g103280	42679493	42680562	+	0.57471	6.7274	-3.68162	0.0101664	0.0254866	ribosomal protein S7p/S5e
medtr4g032905	11379139	11382777	-	149.019	1918.56	-3.68063	2.51029e-18	1.13788e-16	plant/F12K8-2 protein%2C putative
medtr5g091340	39809072	39814155	+	2385.16	30576.1	-3.67992	2.88978e-12	5.28894e-11	sucrose-phosphate synthase family protein
medtr3g049330	18358569	18363977	-	139.661	1786.09	-3.6783	5.3126e-34	1.88445e-31	Pmr5/Cas1p GDSL/SGNH-like acyl-esterase family protein
medtr1g054670	23801299	23804365	-	8.72208	116.744	-3.67653	1.20405e-10	1.66297e-09	lipase
medtr8g091710	38265201	38275436	-	1505.19	19248.8	-3.67632	8.14841e-16	2.55748e-14	ABC transporter-like protein
medtr8g009880	2452009	2453214	+	23.0999	297.208	-3.67423	3.67612e-23	3.45169e-21	auxin-responsive family protein
medtr1g028320	9514158	9515701	-	8.00459	100.354	-3.67164	3.21034e-12	5.82317e-11	glucosamine-6-phosphate isomerase/6-phosphogluconolactonase
medtr5g036360	15835981	15837316	+	6.51764	87.1532	-3.67046	1.04389e-12	2.03737e-11	matrix metalloproteinase
medtr1g019530	5908088	5910626	-	2.30615	31.2502	-3.67013	1.06613e-06	7.2482e-06	UDP-glucuronate:xylan alpha-glucuronosyltransferase
medtr8g079840	34257297	34262684	-	31.7819	408.974	-3.66558	7.85675e-09	8.06128e-08	transcription factor
medtr2g084985	36061127	36062434	-	32.5571	418.218	-3.66417	1.54999e-09	1.78637e-08	stress responsive A/B barrel domain protein
medtr1g067560	29144569	29146076	+	2.17794	29.2647	-3.65838	0.000192295	0.00078617	copper chaperone
medtr8g099365	41863730	41864362	+	6.24069	77.5697	-3.65776	5.36455e-11	7.85593e-10	hypothetical protein
medtr4g072720	27523223	27523622	-	0.486278	6.42205	-3.65646	0.0218658	0.048727	SAUR-like auxin-responsive family protein
medtr7g092680	36750625	36754098	+	48.6583	610.688	-3.65472	1.39095e-08	1.37234e-07	alpha/beta hydrolase family protein
medtr6g005480	778338	783621	+	63.4623	801.576	-3.65345	2.46115e-06	1.53845e-05	plastid phosphate translocator
medtr7g114590	47318816	47319367	-	142.825	1802.12	-3.65267	9.89541e-10	1.17812e-08	rubredoxin-like protein
medtr4g072770	27539832	27540904	+	75.4871	956.869	-3.65133	9.05325e-25	1.07613e-22	SAUR-like auxin-responsive family protein
medtr5g067350	28450190	28454050	+	5.68652	75.0214	-3.6484	2.54353e-07	1.95461e-06	auxin response factor
medtr1g067260	28975486	28978192	-	11.3243	145.299	-3.64835	0.000159164	0.000664829	hypothetical protein
medtr1g039020	14404531	14405188	-	0.643947	9.13306	-3.64803	0.00624259	0.0167813	hypothetical protein
medtr7g080780	30761280	30764466	+	16.3904	208.857	-3.6476	0.000114557	0.000494972	helix loop helix DNA-binding domain protein
medtr8g020950	7422331	7426441	-	19.9669	254.712	-3.64613	3.71262e-08	3.37672e-07	cytochrome P450 family protein
medtr7g024780	8176955	8177485	-	0.929821	12.4157	-3.63676	0.00222078	0.00680298	acetyltransferase (GNAT) domain protein
medtr5g059410	24641837	24645325	-	380.566	4733.93	-3.63523	3.98487e-08	3.60234e-07	plastid transketolase
medtr4g085810	33559738	33565202	+	80.6931	1009.29	-3.63377	1.40224e-16	4.91158e-15	receptor-like kinase
medtr2g031750	12029162	12031833	-	0.400808	5.96426	-3.63268	0.0215165	0.0480973	transmembrane amino acid transporter family protein
medtr1g041320	15384098	15386251	+	201.33	2490.2	-3.62912	6.48839e-16	2.07434e-14	50S ribosomal protein L28
medtr4g015120	4381137	4385477	+	173.98	2157.31	-3.62863	5.1129e-09	5.39716e-08	laccase/diphenol oxidase family protein
medtr2g040060	17570312	17577439	+	326.403	4044.42	-3.62857	1.62358e-16	5.65142e-15	lycopene epsilon cyclase
medtr3g107610	49624495	49625913	-	0.801617	11.3463	-3.6273	0.0073753	0.0193559	zinc finger (Ran-binding) family protein
medtr1g114290	51581089	51583299	-	170.612	2106.97	-3.62523	7.13886e-27	1.07792e-24	thioredoxin-like protein
medtr5g016660	5994213	5996165	-	24.4672	306.088	-3.62344	1.0881e-08	1.09186e-07	UDP-glucosyltransferase family protein
medtr3g115050	53747964	53756401	-	58.0382	720.157	-3.62323	8.7882e-11	1.24062e-09	multi-copper oxidase-like protein
medtr6g464120	22338562	22340795	+	4.57552	54.6115	-3.62292	4.81991e-11	7.10492e-10	gibberellin receptor GID1%2C putative
medtr7g027020	9138594	9140162	+	53.1474	659.607	-3.61974	7.04885e-11	1.0104e-09	RALF-like protein
medtr2g061820	26209694	26211518	-	12.966	163.032	-3.61849	1.02496e-07	8.54018e-07	chaperone BCS1-A-like protein%2C putative
medtr5g018480	6898409	6899371	+	12.4148	156.72	-3.61814	3.22492e-07	2.42896e-06	cytochrome P450 family protein
medtr1g069470	30086956	30090723	+	16.0029	200.467	-3.61774	2.5509e-06	1.58832e-05	LRR receptor-like kinase family protein
medtr3g099140	45446851	45448786	+	363.634	4470.82	-3.61745	1.98605e-21	1.45995e-19	thylakoid lumenal 17.9 kDa protein
medtr3g069690	31201355	31204402	-	10.0159	125.798	-3.61535	3.43115e-11	5.21604e-10	UDP-glucosyltransferase family protein
medtr5g091310	39794872	39795299	-	12.7097	159.185	-3.61346	3.66703e-22	3.02388e-20	transmembrane protein%2C putative
medtr1g013360	3452043	3457586	-	2.32534	28.1402	-3.61249	0.000107623	0.000468273	histidine kinase cytokinin receptor
medtr2g045010	19584816	19586812	-	1.8626	24.0871	-3.61092	4.19593e-05	0.000200871	malate dehydrogenase
medtr7g114900	47436305	47437147	-	1315.67	16014.2	-3.60526	2.73693e-31	6.64806e-29	ribose-5-phosphate isomerase A
medtr4g133932	56057651	56060052	-	0.729417	9.10342	-3.60493	0.0396474	0.0802246	pollen Ole e I family allergen
medtr1g083600	37194952	37197889	+	37.3505	458.641	-3.60399	3.72283e-06	2.2316e-05	TPR repeat protein
medtr4g039890	14172120	14173530	+	3.69871	45.8933	-3.60136	1.48399e-07	1.20417e-06	lactoylglutathione lyase%2C putative
psbZ	99138	99326	+	5.82499	74.1683	-3.59979	5.2799e-05	0.000246789	-
medtr5g011220	3186523	3189399	-	567.845	6890.02	-3.59942	6.74846e-14	1.58912e-12	PGR5-like protein 1A
medtr3g058890	23506749	23507565	+	6.01212	74.8384	-3.59884	0.00566633	0.0154158	transmembrane protein%2C putative
medtr1g087760	39269554	39273274	-	5.65405	71.0183	-3.59669	0.00129678	0.00424417	kynurenine-oxoglutarate transaminase-like protein
medtr8g103540	43568770	43572054	+	31.2601	378.26	-3.59253	0.0328307	0.0684134	regulator of Vps4 activity in the MVB pathway protein
medtr5g019220	7265809	7267481	-	12.6434	154.352	-3.58913	1.5093e-20	9.58191e-19	CAZy family GT8 glycosyltransferase
medtr1g102035	46072656	46075399	+	91.1895	1104.6	-3.58893	1.1698e-17	4.78784e-16	phosphoglucomutase
medtr7g108775	44426585	44427689	-	17.6581	210.211	-3.58867	8.98736e-22	6.92554e-20	DUF538 family protein
medtr2g011720	2920754	2921483	+	75.1609	909.102	-3.58793	1.25099e-08	1.24304e-07	receptor-interacting protein%2C putative
medtr8g447000	18415122	18418617	-	38.7756	470.521	-3.58332	3.90934e-10	4.94968e-09	DNA-3-methyladenine glycosylase I
medtr1g088970	39955720	39956709	-	4.02135	51.7777	-3.58267	9.01745e-06	5.01276e-05	transmembrane protein%2C putative
medtr1g087880	39338160	39344460	+	84.966	1022.97	-3.58244	1.29227e-07	1.05976e-06	P-loop nucleoside triphosphate hydrolase superfamily protein
medtr4g085570	33440987	33445841	+	6.88167	82.3311	-3.58043	1.19072e-15	3.6702e-14	filament-plant-like protein%2C putative
medtr1g034360	12515364	12520398	-	139.122	1665.69	-3.57998	2.87062e-15	8.34198e-14	long-chain fatty acyl CoA ligase
medtr8g036185	13370006	13372792	+	58.6835	706.476	-3.5793	1.54287e-07	1.24561e-06	cytochrome P450 family protein
medtr2g055430	23765693	23769179	+	4.42512	54.7725	-3.5792	0.00131719	0.00430415	cytochrome P450 family 72 protein
medtr4g108800	45083433	45087458	+	3880.53	46345.9	-3.57789	7.47384e-18	3.14535e-16	ribulose-phosphate 3-epimerase
medtr3g096750	44277737	44279975	+	8.92249	110.878	-3.57467	4.98237e-09	5.27267e-08	PsbP domain protein
medtr3g005060	25745	28726	-	737.36	8782.06	-3.57343	1.38926e-05	7.39008e-05	dienelactone hydrolase family protein
medtr8g005980	430275	432634	+	6.12279	72.2117	-3.57298	1.15111e-07	9.52739e-07	cytoplasmic-like malate dehydrogenase
medtr1g033340	11995588	11998885	+	54.6036	654.67	-3.57257	2.57895e-18	1.16663e-16	zinc finger-like protein
medtr7g108600	44243799	44244426	+	0.400808	5.62032	-3.56774	0.044166	0.0877002	RALF
medtr1g028330	9518565	9520779	-	6.84786	77.2667	-3.5672	1.95756e-10	2.61168e-09	glucosamine-6-phosphate isomerase/6-phosphogluconolactonase
medtr7g109520	44802210	44803012	-	0.686682	8.72089	-3.56704	0.00603029	0.0162851	calvin cycle protein CP12-1
medtr3g083280	37579460	37581107	+	0.686682	8.72089	-3.56704	0.00603029	0.0162851	F-box/LRR protein%2C putative
medtr8g069925	29605296	29607773	+	95.8602	1134.99	-3.56592	5.46997e-13	1.11632e-11	hypothetical protein
medtr2g011150	2661426	2665227	-	0.486278	6.11693	-3.56455	0.0273498	0.0588138	S-locus lectin kinase family protein
medtr2g039510	17313595	17317909	-	9.76388	120.608	-3.56403	2.12116e-09	2.39281e-08	esterase/lipase/thioesterase family protein
medtr7g062140	22549588	22554242	-	323.67	3830.62	-3.56304	8.64542e-11	1.22201e-09	NAD(P)-binding rossmann-fold protein
medtr4g107370	44395192	44397070	+	0.929821	11.7664	-3.56103	0.00221826	0.00679898	P-loop nucleoside triphosphate hydrolase superfamily protein
medtr5g027530	11471302	11474793	-	17129.2	202031	-3.56001	1.35635e-11	2.22707e-10	phosphoribulokinase
medtr4g025900	8885604	8888552	+	27.6444	328.739	-3.55923	9.51313e-09	9.6369e-08	plant-specific transcription factor YABBY family protein
medtr7g080530	30651313	30655363	+	5048.51	59413	-3.55668	9.73429e-19	4.70849e-17	phosphoglycolate phosphatase-like protein
medtr3g466830	27518207	27518692	-	10.4551	123.564	-3.5551	3.15991e-09	3.4632e-08	MADS-box transcription factor family protein
medtr1g116120	52485234	52489276	+	3270.62	38443.4	-3.55488	9.38034e-11	1.31755e-09	plastid transketolase
medtr4g072240	27414203	27414538	-	1.47803	16.195	-3.54666	0.0020488	0.0063528	SAUR-like auxin-responsive family protein
atpF	74367	75602	-	5.91939	71.3824	-3.54657	3.10886e-08	2.86489e-07	-
medtr8g464480	22789556	22802727	+	13.9164	166.068	-3.54523	1.41781e-08	1.39515e-07	P-loop nucleoside triphosphate hydrolase superfamily protein
medtr2g043900	19068321	19076468	-	12.35	147.541	-3.53863	1.74258e-07	1.39126e-06	respiratory burst oxidase-like protein
medtr3g069720	31210849	31213780	-	22.3824	261.06	-3.53696	1.42632e-26	2.06974e-24	lipase
medtr1g012710	2607695	2608833	-	951.439	11045.1	-3.53621	5.36278e-18	2.30465e-16	protease inhibitor/seed storage/LTP family protein
medtr4g105220	43611194	43620078	-	2.69072	34.036	-3.53546	7.00923e-05	0.000317912	tryptophan aminotransferase-like protein
medtr4g018760	5777438	5780265	-	8.38782	92.752	-3.53534	1.60534e-07	1.2936e-06	nucleotide/sugar transporter family protein
medtr3g113810	53088917	53090959	-	6.06817	73.2663	-3.53385	2.14901e-08	2.04531e-07	WEB family plant protein
medtr4g068790	25802034	25802774	+	1.72117	19.1622	-3.53314	0.00187076	0.00587408	cysteine/histidine-rich C1 domain protein
medtr2g084585	35789240	35791836	-	1.21866	14.3328	-3.53047	0.000839046	0.00289936	GDSL-like lipase/acylhydrolase
medtr4g065007	24342256	24346196	-	823.171	9508.92	-3.52942	5.51345e-11	8.04762e-10	2-oxoglutarate/malate translocator
medtr5g036570	15960377	15961768	+	7.11292	85.2091	-3.52789	1.49152e-07	1.20983e-06	germin family 1 protein
medtr4g019310	6010303	6012520	-	7.08504	82.0599	-3.52773	9.33814e-08	7.82743e-07	DUF674 family protein
medtr8g087890	36361175	36364094	-	1.00202	12.9874	-3.52656	0.00594141	0.0160878	GDSL-like lipase/acylhydrolase
medtr7g093140	36987950	36989330	-	22.8243	268.498	-3.52449	8.02349e-21	5.27356e-19	late embryogenesis abundant protein
medtr1g079763	35420545	35423926	-	153.266	1761.91	-3.52415	1.25311e-29	2.66697e-27	plant/MNJ8-150 protein
medtr4g049340	17327257	17328473	-	43.8002	507.215	-3.52391	0.000138799	0.000588117	major intrinsic protein (MIP) family transporter
medtr8g005800	326037	329910	+	0.57471	6.09812	-3.52303	0.0189264	0.0431712	vacuolar-sorting receptor-like protein
medtr4g070360	26506654	26509121	-	1.21866	14.4774	-3.52168	0.00104498	0.00351689	phenylcoumaran benzylic ether reductase-like protein
medtr7g075890	28516986	28522271	+	20.0582	232.76	-3.52122	0.000115442	0.000498509	subtilisin-like serine protease
medtr2g105830	45679264	45690054	-	68.7587	795.181	-3.52112	1.44021e-13	3.2346e-12	calcium-transporting ATPase 9%2C plasma membrane-type protein
medtr4g015540	4658578	4660651	+	84.0015	969.164	-3.51968	1.7759e-15	5.33544e-14	hypothetical protein
medtr6g007095	1410886	1417909	+	1.00202	13.0544	-3.51967	0.0045754	0.0128177	GDSL-like lipase/acylhydrolase
medtr8g016975	5686088	5701114	-	7.23674	85.601	-3.51827	4.29329e-07	3.16327e-06	beta-amyrin synthase
medtr7g067000	24492713	24493567	-	62.4076	720.073	-3.51772	4.68322e-14	1.12654e-12	transmembrane protein%2C putative
medtr3g104930	48370482	48375551	+	15.4769	181.833	-3.51692	9.01724e-08	7.58977e-07	subtilisin-like serine protease
medtr5g031360	13446020	13448288	-	746.257	8532.67	-3.51442	2.32507e-07	1.80161e-06	cinnamyl alcohol dehydrogenase family protein
medtr6g005600	844697	846127	-	1.01825	11.7278	-3.51353	0.00163351	0.00520444	UDP-glucosyltransferase family protein
medtr2g038200	16610767	16615642	+	2.04678	25.8317	-3.51218	0.00027993	0.00110106	heat shock-like protein%2C putative
medtr4g133770	55962768	55963564	+	319.382	3649.16	-3.51192	2.2043e-10	2.91822e-09	transmembrane protein%2C putative
medtr4g114660	47180359	47180843	+	0.57471	5.97247	-3.50944	0.0309287	0.0651233	epidermal patterning factor-like protein
medtr3g089065	40773453	40774783	+	5564.05	63306.9	-3.50799	7.05229e-21	4.70441e-19	thioredoxin M-type protein
medtr3g081060	36711481	36714102	-	4.78024	56.794	-3.50567	0.00100768	0.00340316	triacylglycerol lipase-like protein
medtr2g078540	32779136	32782761	-	184.64	2100.53	-3.50459	2.43953e-07	1.88181e-06	transmembrane protein%2C putative
medtr7g093200	37015652	37021227	+	881.077	9999.47	-3.50367	1.97931e-13	4.33218e-12	microsomal omega-3 fatty acid desaturase
medtr2g090765	38918307	38919962	-	34.5244	391.891	-3.50106	0.000978433	0.0033154	fasciclin-like arabinogalactan protein
medtr3g091570	41674619	41682385	+	788.902	8936.5	-3.50084	5.44136e-10	6.74047e-09	starch synthase 2/amyloplastic protein
medtr3g106820	49370140	49371236	-	2664.82	30150	-3.4997	4.60158e-18	1.99673e-16	ATP synthase%2C F0 subunit B
medtr8g009840	2434353	2437296	+	141.218	1601.7	-3.4988	3.41033e-13	7.18291e-12	NADP-dependent alkenal double bond reductase P2
medtr4g129320	53871617	53874143	-	65.4995	744.244	-3.49876	2.94796e-19	1.56109e-17	hypothetical protein
medtr1g026380	8556165	8560141	+	15.3709	175.326	-3.4955	1.07605e-05	5.87647e-05	prolyl oligopeptidase-like protein
medtr8g055860	24335925	24337662	+	41.814	475.304	-3.49536	1.39634e-05	7.42421e-05	phytochrome kinase substrate protein%2C putative
medtr3g115970	54219710	54221727	+	105.79	1197.47	-3.49517	1.42188e-19	7.98359e-18	FKBP-type peptidyl-prolyl cis-trans isomerase
medtr7g116420	48017401	48020454	-	7.11585	83.4186	-3.49405	5.76563e-05	0.000267368	carboxyl-terminal peptidase
medtr7g111260	45658429	45662151	+	45.2154	514.027	-3.49403	6.70252e-18	2.83677e-16	peptide/nitrate transporter
medtr4g058015	21506841	21512864	+	17.3558	200.658	-3.49379	9.05765e-13	1.78861e-11	electron transporter%2C putative
medtr3g068155	30788682	30791605	+	5.38145	63.6428	-3.49185	0.000171573	0.000710887	NAD(P)-binding rossmann-fold protein
medtr8g028100	10433190	10435872	-	164.09	1851.06	-3.4915	8.75954e-10	1.05298e-08	DUF2996 family protein
medtr3g109040	50401244	50405270	-	43.3186	490.753	-3.48661	1.78342e-08	1.71859e-07	xyloglucan glycosyltransferase
medtr3g111690	52232483	52235165	-	6.9893	75.8408	-3.48631	6.4497e-12	1.11816e-10	DNA-3-methyladenine glycosylase I
medtr7g444820	14992508	14997078	-	84.6936	953.605	-3.48429	3.72051e-10	4.72937e-09	plastid lipid-associated protein
medtr8g064990	27290930	27293669	-	112.63	1263.72	-3.48231	2.40511e-08	2.26493e-07	1%2C4-dihydroxy-2-naphthoyl-CoA synthase
medtr7g080793	30767589	30769319	+	23.8204	271.699	-3.482	2.74255e-12	5.03184e-11	cytochrome protein C
medtr2g035760	15158916	15161418	+	4.5666	53.4393	-3.47753	3.32867e-06	2.01642e-05	polygalacturonase QRT3-like protein
medtr0339s0030	14781	17495	+	826.34	9207.94	-3.47702	1.18914e-13	2.69783e-12	thylakoid lumenal 16.5 kDa protein
medtr3g068150	30781995	30786153	-	40.6107	452.151	-3.47667	2.43146e-18	1.10439e-16	thylakoid lumenal 15 kDa protein
medtr6g009480	2818642	2820631	+	7.07315	82.2579	-3.47577	3.16175e-08	2.90764e-07	pathogenesis-related thaumatin family protein
medtr2g081300	34114496	34115260	-	3.49234	41.2254	-3.47158	0.000840969	0.00290466	calcium-binding EF-hand protein
medtr3g111380	52046530	52050786	-	8.30804	95.4378	-3.47061	1.81931e-11	2.91651e-10	rhamnogalacturonate lyase B-like protein
medtr8g097200	34879061	34881274	+	61.3241	683.239	-3.46919	2.47755e-06	1.5474e-05	Rho GDP-dissociation inhibitor-like protein
medtr4g113840	46857090	46858933	+	16.93	189.001	-3.46608	3.69731e-09	4.01144e-08	zinc finger (Ran-binding) family protein
medtr7g093370	37110748	37112594	+	73.1241	807.729	-3.46554	1.04377e-10	1.456e-09	peroxidase family protein
medtr7g110610	45332689	45334717	+	2.86166	34.3519	-3.46268	1.97801e-06	1.26873e-05	3'-N-debenzoyl-2'-deoxytaxol benzoyltransferase
medtr1g034490	12563038	12567442	-	10.0219	112.075	-3.46163	1.91532e-07	1.51725e-06	PPPDE thiol peptidase family protein%2C putative
medtr7g070390	25985046	25985861	+	63.7621	705.226	-3.46021	1.61117e-20	1.01996e-18	disease resistance response protein
medtr1g062780	27508558	27509884	-	1.92157	20.5076	-3.45822	0.000159835	0.000666883	C2H2-type zinc finger protein
medtr5g047480	20809273	20814610	+	1.41906	16.2114	-3.45584	0.000243462	0.000970848	disease resistance protein (TIR-NBS-LRR class)
medtr2g011230	2703785	2710171	-	18.3431	204.592	-3.45399	5.14906e-11	7.55734e-10	G-type lectin S-receptor-like Serine/Threonine-kinase
medtr4g088320	34921043	34925264	-	27.205	302.694	-3.45328	1.68989e-07	1.35355e-06	LRR receptor-like kinase
medtr1g076850	34301529	34303826	+	19.1948	215.158	-3.4528	1.09043e-10	1.5173e-09	pfkB family carbohydrate kinase
medtr6g090490	34024648	34024917	-	5.11642	51.7784	-3.45104	7.83123e-06	4.41151e-05	hypothetical protein
medtr2g096920	41417840	41421421	-	99.0243	1088.59	-3.44977	8.52244e-14	1.99008e-12	outer envelope pore protein
medtr5g044260	19451090	19452918	-	6.78428	77.0159	-3.44829	0.000255682	0.00101577	PPR containing plant-like protein
medtr3g110720	51750944	51753324	-	567.878	6184.24	-3.44557	5.87676e-28	9.94909e-26	tubulin beta-1 chain
medtr8g027835	10166016	10171090	+	1774.28	19334.7	-3.44551	2.59383e-09	2.88093e-08	thylakoid rhodanese-like protein
medtr7g061550	22184367	22187445	-	23.3576	258.526	-3.44142	2.53863e-08	2.37965e-07	myb transcription factor
medtr1g026410	8569956	8573184	-	35.5178	390.48	-3.44131	5.90247e-20	3.45294e-18	multi-copper oxidase-like protein
medtr4g075640	28905362	28908900	-	109.439	1192.4	-3.4413	3.37101e-05	0.000164696	Rop guanine nucleotide exchange factor
medtr1g097270	43870650	43872571	+	188.733	2053.01	-3.43944	3.08887e-11	4.74086e-10	integral membrane protein%2C putative
medtr1g059660	25939767	25941449	+	259.049	2816.41	-3.43932	4.66714e-13	9.64816e-12	hypothetical protein
medtr1207s0010	839	1375	-	0.601212	7.3967	-3.439	0.0456696	0.0901588	heat shock cognate 70 kDa protein
medtr2g014380	4092989	4094175	-	1.37633	15.6396	-3.43864	0.00124252	0.00408812	transmembrane protein%2C putative
petA	63379	64341	-	22.2807	241.768	-3.4386	1.08345e-19	6.14514e-18	-
medtr4g129650	54031155	54034695	+	16.9535	184.527	-3.43818	0.00507159	0.0140248	nodulin MtN21/EamA-like transporter family protein
medtr8g044230	16955324	16962040	-	67.2418	731.414	-3.43585	2.04953e-05	0.000104807	LRR receptor-like kinase
medtr8g091410	38123529	38126176	+	109.184	1186.24	-3.43462	3.35697e-10	4.30891e-09	FKBP-type peptidyl-prolyl cis-trans isomerase
medtr3g117320	54880282	54882115	+	0.775114	8.23487	-3.43398	0.00651235	0.0174102	salt tolerance-like protein
medtr1g050462	19428186	19438571	-	270.058	2916.44	-3.42961	7.31591e-15	2.00108e-13	Na+-bile acid cotransporter
medtr4g105770	43931211	43933645	-	1.94511	21.5006	-3.42728	0.00865083	0.0221926	tyrosine kinase family protein
medtr7g089080	34800306	34806771	-	12.2439	136.27	-3.42636	3.02586e-10	3.92221e-09	cyclin
medtr4g066330	25037019	25042115	-	18.9649	207.565	-3.42623	1.51712e-08	1.48307e-07	glycoside hydrolase family 1 protein
medtr4g111880	46246446	46247132	+	19.5778	214.065	-3.42492	5.54944e-07	3.99528e-06	extracellular calcium sensing receptor%2C putative
medtr4g116190	48063074	48065719	-	23.5816	256.83	-3.42342	2.3181e-11	3.63528e-10	calcium-binding EF hand protein
medtr8g065030	27310073	27313786	-	89.4178	961.633	-3.42082	7.63244e-08	6.55504e-07	pectin lyase superfamily protein
medtr3g082970	37444903	37446388	-	16.8045	182.058	-3.42021	0.00367202	0.0105855	Rho GDP-dissociation inhibitor-like protein
medtr8g068330	28490811	28492599	-	5.1075	53.0184	-3.41851	2.57975e-10	3.38121e-09	UDP-glucosyltransferase family protein
medtr5g014600	4932337	4934396	+	9.6032	105.735	-3.41817	0.000160372	0.000668752	basic helix loop helix (bHLH) DNA-binding family protein
medtr5g030950	13264124	13269359	-	13295.4	142084	-3.41769	6.95258e-12	1.19423e-10	serine hydroxymethyltransferase
medtr4g021210	6852279	6855999	-	467.917	5004.08	-3.41732	5.65454e-09	5.92414e-08	ribulose bisphosphate carboxylase/oxygenase activase
medtr3g087160	39525780	39530214	-	3.124	34.6328	-3.4171	8.75214e-06	4.87984e-05	RAB GTPase-like protein B1C
medtr3g116590	54529585	54535327	-	21.6411	232.533	-3.41704	8.48117e-24	8.94003e-22	receptor-like kinase plant
medtr3g080390	36346896	36353008	+	6.15656	69.0774	-3.41603	1.45535e-05	7.70313e-05	nucleobase-ascorbate transporter-like protein
medtr5g020940	8028597	8031522	+	0.748612	6.45027	-3.41596	0.0317993	0.0666247	salicylic acid carboxyl methyltransferase
medtr7g012250	3461572	3464328	-	2.73942	28.3912	-3.41392	4.23681e-05	0.000202568	calcium/lipid-binding (CaLB) phosphatase
medtr7g107680	43923552	43924734	-	15.2603	167.468	-3.41351	2.92032e-09	3.22592e-08	plant/F4C21-7 protein%2C putative
medtr3g091380	41569960	41574355	+	5.84122	65.7296	-3.41297	1.73259e-06	1.12553e-05	pectinesterase/pectinesterase inhibitor
medtr5g085830	37079263	37082037	-	0.617445	6.0219	-3.4101	0.0406546	0.0818517	ankyrin repeat protein
medtr3g465590	26558141	26562054	-	5.96212	64.9909	-3.40888	2.50004e-09	2.78784e-08	Serine/Threonine-kinase DDB-G0267514-like protein%2C putative
medtr4g057240	20933134	20936894	-	759.878	8075.25	-3.4088	4.86143e-09	5.16587e-08	superoxide dismutase [Cu-Zn] protein
medtr8g027430	9713276	9715847	+	0.400808	5.07666	-3.40755	0.0368577	0.0754705	transmembrane protein%2C putative
medtr1g081000	36065462	36071687	-	130.42	1388.81	-3.40751	1.62609e-09	1.86733e-08	Serine/Threonine-kinase Nek4
medtr1g063850	28023352	28030240	-	93.7184	996.873	-3.40724	7.97161e-08	6.82535e-07	RNA polymerase sigma factor
cemA	64545	65234	-	30.3602	327.323	-3.40709	9.47251e-24	9.84569e-22	-
medtr1g008590	973945	976004	+	1.8361	19.3923	-3.40709	0.000328847	0.00126768	dehydration-responsive protein RD22
medtr3g111320	52018178	52018579	-	3.24786	32.1575	-3.40541	8.16381e-05	0.000364072	envelope membrane protein
medtr4g117220	48571845	48574411	-	5.12373	52.0676	-3.4042	5.77981e-07	4.14776e-06	heavy metal-associated domain protein
medtr7g074120	27685110	27687458	-	15.0304	162.988	-3.40025	5.9669e-07	4.27242e-06	plant/F17O14-7 protein
medtr3g077550	34856959	34863246	+	878.69	9273.73	-3.39908	4.9227e-06	2.87376e-05	transmembrane protein%2C putative
medtr3g115210	53854604	53861373	+	36.8299	383.994	-3.39668	8.75867e-10	1.05298e-08	hypothetical protein
medtr4g132040	55151186	55153959	+	3.53508	40.0414	-3.39325	9.78344e-05	0.000428856	calcium-dependent kinase
medtr4g415290	4469708	4474758	-	97.7226	1028.89	-3.3923	6.51755e-27	9.97587e-25	glycerol-3-phosphate acyltransferase
medtr3g033420	10683200	10685299	-	66.7646	705.949	-3.3919	6.73466e-09	6.98286e-08	RNA polymerase sigma factor
medtr4g094848	39104093	39110097	-	30.749	326.748	-3.38935	2.71525e-08	2.53216e-07	filament-like plant protein
medtr3g028740	9231635	9235661	+	2.14552	23.4275	-3.38925	0.00157743	0.0050546	myb transcription factor
medtr3g464530	25930718	25935779	+	9.2024	99.2237	-3.38845	0.000232908	0.000933427	2OG-Fe(II) oxygenase family oxidoreductase
medtr8g016330	5505857	5511011	-	76.6937	807.759	-3.38741	2.59233e-10	3.39173e-09	receptor-like Serine/Threonine-kinase ALE2
medtr8g088420	36643142	36646685	+	1146.04	11999.3	-3.38741	4.33384e-25	5.41053e-23	tyrosine phosphatase%2C putative
medtr1g011470	2033308	2038488	-	59.9433	630.821	-3.38585	2.00725e-06	1.28527e-05	carboxy-terminal domain cyclin
medtr1g050700	19621753	19622395	-	0.775114	7.99657	-3.38419	0.00788071	0.0204732	transmembrane protein%2C putative
medtr1g085620	38256442	38260285	+	109.09	1140.2	-3.37849	7.1806e-11	1.02796e-09	pectinacetylesterase family protein
medtr4g113070	46444558	46454935	+	199.111	2075.41	-3.37806	6.38147e-12	1.1072e-10	drug resistance transporter-like ABC domain protein
medtr7g021780	6948591	6950494	+	2.02027	22.4646	-3.37799	0.000248032	0.000987311	F0F1-type ATP synthase%2C beta subunit
medtr1g076270	33944737	33945503	+	5.92669	65.3956	-3.37722	2.42562e-07	1.87303e-06	auxin response factor
medtr5g069980	29659585	29660737	+	1.20242	13.9408	-3.37716	0.00651641	0.0174189	hypothetical protein
medtr4g094800	39021274	39022367	-	0.601212	7.02311	-3.37644	0.0343703	0.0710851	hypothetical protein
medtr1g037550	13886339	13889214	+	1.08749	12.606	-3.37512	0.00175673	0.00555428	cytochrome P450 family protein
medtr4g077960	29953681	29955102	+	3.72817	39.6787	-3.37433	0.000173585	0.000718354	UDP-glucosyltransferase family protein
medtr8g035820	13102355	13106171	-	1.39256	13.559	-3.37419	0.00215237	0.00662795	cytochrome P450 family protein
medtr1g021970	6719261	6722115	-	98.8706	1027.45	-3.37172	2.41918e-06	1.51517e-05	histone deacetylase complex subunit SAP30 Sin3-binding protein
medtr1g022445	7164068	7167077	-	29.7484	311.703	-3.3716	1.44779e-05	7.66675e-05	dihydroflavonol 4-reductase
medtr4g093560	37144925	37146009	-	104.211	1084.67	-3.37136	1.67847e-13	3.71006e-12	magnesium-dependent phosphatase-like protein
medtr4g115530	47725488	47726861	-	1.00202	11.4129	-3.37082	0.0198911	0.044954	glycosyltransferase
medtr4g007140	966827	971314	-	1847.06	19112	-3.37073	5.73971e-21	3.87508e-19	DS12 from 2D-PAGE of leaf protein%2C putative
medtr2g105090	45315360	45318009	-	1527.31	15767.9	-3.36849	4.75913e-11	7.01996e-10	DS12 from 2D-PAGE of leaf protein%2C putative
medtr0102s0060	21772	32217	+	226.499	2341.44	-3.3679	0.00018092	0.000744573	indole-3-acetic acid-amido synthetase
medtr8g106210	44856010	44857746	-	60.661	630.983	-3.36785	8.2042e-08	6.99501e-07	hypothetical protein
medtr3g096070	43903423	43908519	-	188.664	1948.99	-3.36639	1.86238e-05	9.62338e-05	caffeic acid O-methyltransferase
medtr2g015080	4439625	4446027	+	12.1793	125.473	-3.36617	8.92691e-08	7.52507e-07	GDSL-like lipase/acylhydrolase
medtr2g020820	6993040	6995921	-	572.267	5903.26	-3.36555	5.22643e-08	4.63104e-07	hypothetical protein
medtr6g045607	16508805	16511304	+	13.9167	141.066	-3.36262	6.54699e-17	2.39061e-15	telomere recombination domain protein
medtr8g064530	27065064	27067757	-	4.5371	49.3238	-3.36076	0.000330761	0.00127395	polygalacturonase non-catalytic protein
medtr7g451710	17596561	17603010	-	1.41906	15.0425	-3.35718	0.0238759	0.0524997	paxneb protein
medtr7g015710	4880583	4885127	-	37.1077	384.996	-3.35564	1.23036e-12	2.37846e-11	PLC-like phosphodiesterase superfamily protein
medtr3g117630	55084382	55084973	+	0.991751	8.92298	-3.35474	0.0126896	0.0307599	SAUR-like auxin-responsive family protein
medtr5g078200	33413288	33417329	+	2.49032	27.8642	-3.35407	0.000340666	0.00130805	glucan endo-1%2C3-beta-glucosidase-like protein
medtr7g071710	26582744	26583217	-	8.17095	85.9224	-3.35403	3.04553e-06	1.86309e-05	LURP-one-like protein
medtr5g014520	4891290	4895606	+	17.8758	185.289	-3.35297	0.000663946	0.00236111	basic helix loop helix (bHLH) DNA-binding family protein
medtr4g072820	27556335	27556595	-	1.75063	17.9198	-3.3505	0.000785175	0.00273009	SAUR-like auxin-responsive family protein
medtr3g087050	39465577	39467066	-	2.54198	24.7355	-3.3492	0.000157949	0.000660261	alpha/beta fold hydrolase
medtr5g084950	36643552	36646799	-	1.61947	17.3373	-3.34848	0.000280117	0.00110134	triacylglycerol lipase-like protein
medtr3g110185	51183426	51187554	-	93.8223	959.383	-3.34652	1.22788e-08	1.22334e-07	lactoylglutathione lyase
medtr2g078530	32771451	32773913	+	176.881	1802.48	-3.34558	1.36027e-08	1.34385e-07	hypothetical protein
medtr0079s0070	47618	52575	-	6892.99	70047.2	-3.34506	9.54712e-05	0.000419897	caffeic acid O-methyltransferase
rps14	100311	100613	-	6.26719	64.2146	-3.34366	1.67041e-08	1.61947e-07	-
medtr1g052515	21372033	21378819	-	13.1886	134.407	-3.34317	4.00045e-19	2.08874e-17	galactinol-raffinose galactosyltransferase
medtr7g079310	30098088	30100962	+	5.85773	57.0849	-3.34072	0.0100951	0.0253408	subtilisin-like serine protease
medtr4g050860	18056910	18057871	-	2.24718	24.8973	-3.33898	0.00107176	0.00359888	apocytochrome protein F
medtr2g027410	10011894	10017599	+	9.51505	94.4823	-3.33782	5.8777e-09	6.14067e-08	phototropic-responsive NPH3 family protein
medtr4g034770	18059075	18061491	-	17.5784	181.041	-3.33659	1.22226e-17	4.97519e-16	photosystem I assembly protein Ycf4
medtr1g032100	11357488	11361161	+	51.3732	523.454	-3.33381	2.98017e-11	4.58978e-10	ankyrin repeat plant-like protein
medtr1g041875	15753018	15756132	+	3.86368	41.4628	-3.33378	7.56746e-05	0.00034081	peptide transporter
medtr5g070830	29950460	29954250	+	5.27978	56.4432	-3.33265	2.43005e-06	1.5207e-05	cytochrome P450 family 71 protein
medtr2g097680	41724777	41727711	-	2.58471	24.4111	-3.32998	6.63279e-05	0.000302867	transmembrane protein%2C putative
medtr4g057210	20912718	20916052	+	225.933	2275.16	-3.3285	9.37907e-12	1.57946e-10	50S ribosomal protein L9
medtr5g021190	8137186	8143070	-	23.5815	240.444	-3.32812	2.04938e-05	0.000104807	beta-galactosidase
medtr1g081280	36170501	36172658	-	37.3226	378.264	-3.32649	2.10598e-06	1.34195e-05	DUF2358 family protein
medtr5g019520	7384947	7385465	+	22.139	226.803	-3.3263	1.30339e-11	2.14473e-10	envelope membrane protein
medtr8g028540	10904682	10904942	-	1.01825	10.2872	-3.32595	0.00231562	0.00705867	hypothetical protein
medtr6g023070	8021152	8023856	+	8.1828	83.9765	-3.3247	2.26138e-07	1.75774e-06	ankyrin repeat protein
medtr7g092780	36814287	36816265	+	9.24675	94.4393	-3.32242	6.97486e-09	7.21607e-08	pectinesterase
medtr5g082880	35687660	35691318	+	171.232	1717.87	-3.32142	1.14624e-16	4.05943e-15	Pmr5/Cas1p GDSL/SGNH-like acyl-esterase family protein
medtr5g038520	16917117	16917687	-	7.34441	72.5067	-3.32117	9.49199e-11	1.3324e-09	SecE/sec61-gamma subunit of protein translocation complex protein
medtr7g046260	16356804	16358220	-	1.04476	11.5352	-3.31877	0.00628007	0.0168618	AP2/ERF domain transcription factor
medtr5g095740	41866310	41867306	+	16.3437	159.904	-3.31865	7.9623e-15	2.16992e-13	nuclear transcription factor Y protein
medtr4g131720	54952002	54953188	+	64.039	642.451	-3.31717	1.96741e-15	5.86991e-14	hypothetical protein
medtr8g102150	42953014	42955629	+	157.45	1571.36	-3.31571	1.16165e-11	1.92149e-10	myo-inositol oxygenase
medtr6g084770	31889040	31891162	+	3.62947	35.7373	-3.31406	2.04143e-07	1.60126e-06	cytochrome P450 family 71 protein
medtr5g035030	15242188	15245481	+	9.9202	100.032	-3.31386	2.47624e-14	6.26688e-13	Serine/Threonine kinase family protein
medtr7g011060	2865390	2868018	-	29.867	294.3	-3.31306	3.35617e-09	3.6675e-08	expansin A10
medtr5g016010	5652040	5654728	-	9.64894	99.8557	-3.31268	5.69789e-08	5.00514e-07	peroxidase family protein
medtr3g060750	24100649	24102917	+	38.917	391.043	-3.31186	1.35877e-07	1.10941e-06	FKBP-type peptidyl-prolyl cis-trans isomerase
medtr3g101480	46705831	46708723	-	1.64597	18.0628	-3.31038	0.00131723	0.00430415	plant/F17M5-140 protein
medtr6g016880	6553789	6558474	-	127.069	1263.47	-3.30995	7.01327e-07	4.94558e-06	Pmr5/Cas1p GDSL/SGNH-like acyl-esterase family protein
medtr4g086470	33896068	33897425	-	12.8746	131.586	-3.30837	5.15578e-12	9.10081e-11	CXE carboxylesterase
medtr1g102350	46212978	46216029	+	56.0885	559.536	-3.30779	2.09375e-06	1.33568e-05	subtilisin-like serine protease
medtr6g033820	11169189	11174455	-	199.001	1970.94	-3.30578	4.93883e-08	4.39713e-07	heat shock cognate 70 kDa-like protein
medtr5g021820	8510254	8511028	-	1.96431	18.5689	-3.3034	0.00095522	0.00324757	SAUR-like auxin-responsive family protein
medtr5g077000	32848157	32856006	+	1726.88	17053.6	-3.30329	6.90043e-19	3.41159e-17	UTP-glucose-1-phosphate uridylyltransferase
medtr8g083220	35081072	35085966	+	7.08342	73.1404	-3.3032	1.6953e-05	8.84333e-05	subtilisin-like serine protease
medtr4g129510	53955683	53958630	-	7.47262	72.9885	-3.30278	6.43233e-05	0.000294435	auxin canalization protein
medtr0110s0030	19576	24180	+	20.6477	207.477	-3.2981	1.21435e-07	1.00174e-06	glycoside hydrolase family 1 protein
medtr8g007380	1499976	1501648	+	1.8361	17.7871	-3.29761	9.42977e-05	0.000415635	cyclin p4
medtr8g012635	3706872	3708302	+	0.400808	4.69509	-3.29665	0.0490925	0.0957136	UDP-glucosyltransferase family protein
medtr5g017980	6673878	6676089	-	26.8536	261.366	-3.29616	2.56403e-06	1.59447e-05	myb-like DNA-binding domain%2C shaqkyf class protein
medtr4g073360	27765205	27766785	-	6.36593	61.3669	-3.29605	4.624e-10	5.78246e-09	photosystem II reaction center protein D
medtr3g078110	35189304	35192151	+	0.57471	5.21993	-3.29601	0.0316087	0.0662876	Serine/Threonine-kinase HT1-like protein
medtr3g491850	41822431	41823436	-	5.41553	50.9762	-3.29542	2.07696e-05	0.00010604	transmembrane protein%2C putative
medtr4g078660	30385266	30386468	+	1.70494	17.2999	-3.29457	0.000218073	0.000879811	zinc finger C-x8-C-x5-C-x3-H type family protein
medtr4g099340	41216073	41218774	-	980.377	9617.79	-3.29358	3.00739e-09	3.30902e-08	light harvesting-like protein
medtr1g093350	33847986	33849453	-	5.72925	59.1165	-3.29222	2.05712e-06	1.31382e-05	auxin response factor
medtr7g104110	42139607	42147066	-	3.30817	34.7267	-3.29113	2.5491e-05	0.000127953	drug resistance transporter-like ABC domain protein
medtr8g076160	32248532	32249594	-	65.1577	639.827	-3.29104	5.20944e-13	1.06705e-11	lactoylglutathione lyase/glyoxalase I family protein
medtr7g103020	41410097	41414162	+	2170.97	21218.4	-3.28851	4.50562e-17	1.68373e-15	triosephosphate isomerase
medtr4g035975	12793026	12799113	-	0.643947	7.12898	-3.28819	0.0177289	0.0408675	glycosyl hydrolase family 9 protein
medtr7g014360	4297554	4299243	-	1.01825	10.0489	-3.28668	0.00340064	0.00990669	anthocyanin 5-aromatic acyltransferase
medtr1g075250	33301010	33307289	-	1.00202	10.7814	-3.2829	0.0206388	0.0464139	P-loop nucleoside triphosphate hydrolase superfamily protein
medtr1g090737	40755090	40757757	+	153.053	1493.04	-3.28276	3.69008e-05	0.000178761	long-chain acyl-CoA synthetase
medtr4g094518	38144948	38147082	+	99.5461	971.579	-3.28188	3.66608e-08	3.33575e-07	FAD-binding berberine family protein
medtr8g467340	24180617	24182295	+	13.7014	136.237	-3.28117	5.93621e-12	1.03638e-10	homeobox domain%2C ZF-HD class protein
medtr7g117930	48939870	48941297	+	0.801617	8.86535	-3.28013	0.0176161	0.0406681	ribulose bisphosphate carboxylase large chain domain protein
medtr2g016680	5148950	5149432	+	1.69763	14.3798	-3.27686	0.00523235	0.0144052	hypothetical protein
medtr8g100135	42436846	42441584	-	46.8214	455.179	-3.27644	0.000966503	0.00328044	cytochrome P450 family protein
medtr3g097290	44618822	44624046	-	105.005	1020.76	-3.2756	9.37232e-07	6.43451e-06	ferrochelatase
medtr1g022290	7023184	7024154	+	1.40283	14.9234	-3.27415	0.00913965	0.0232518	MYB family transcription factor
medtr4g112350	46099946	46103563	-	6.77697	67.5497	-3.27348	0.000156086	0.000653444	kinesin motor domain protein
medtr4g035980	12802211	12804320	-	2.06005	21.2987	-3.27107	0.000159254	0.000665053	pectinesterase/pectinesterase inhibitor
medtr5g042590	18720860	18725563	+	19.5704	192.552	-3.26996	5.38069e-06	3.12642e-05	eukaryotic translation initiation factor 2c
medtr7g110710	45367344	45371719	+	120.043	1158.76	-3.26576	1.66339e-06	1.08626e-05	polygalacturonase/glycoside hydrolase family protein
medtr1g061510	26829247	26834079	-	7.27055	71.8093	-3.26444	0.0020147	0.00626183	cellulose synthase-like protein A1
medtr8g007300	1442568	1443598	-	3.2787	33.2943	-3.2643	2.55275e-06	1.58859e-05	germin family 1 protein
medtr5g063670	26389005	26391646	-	367.557	3534.66	-3.26416	2.91735e-08	2.70964e-07	annexin D8
medtr4g086020	33643564	33646615	+	1333.62	12806.7	-3.26357	2.36031e-05	0.000119092	ferredoxin-nitrite reductase
medtr3g113970	53145325	53148865	-	307.484	2958.01	-3.26351	1.16029e-10	1.6075e-09	tubulin beta-1 chain
medtr8g015450	5040280	5042658	-	4.04059	38.4375	-3.26263	0.000766628	0.00267685	transcription factor
medtr6g078100	29334587	29335485	-	31.3665	305.338	-3.26222	2.53396e-08	2.37626e-07	Kunitz type trypsin inhibitor / miraculin
medtr8g092320	38581847	38582735	+	2.17794	22.0804	-3.26182	0.00177474	0.00560407	hypothetical protein
medtr2g020160	6683942	6685512	-	413.717	3971.75	-3.26149	5.13151e-07	3.72197e-06	3%2C8-divinyl protochlorophyllide A 8-vinyl reductase
medtr4g071420	26975598	26981418	+	34.7306	336.939	-3.26045	3.62199e-07	2.70433e-06	MATE family efflux protein
medtr7g084000	32359808	32361765	-	2112.9	20233.5	-3.25931	8.00931e-15	2.18007e-13	light-regulated protein%2C putative
medtr6g033415	10768172	10771839	-	0.601212	6.63236	-3.25852	0.035736	0.0735014	IQ calmodulin-binding motif protein
medtr8g102270	43034555	43037900	-	73.4799	707.535	-3.25789	1.65719e-10	2.23495e-09	DUF1005 family protein
medtr1g052125	21009707	21010183	+	34.1093	323.953	-3.25118	4.62258e-24	5.1139e-22	transmembrane protein%2C putative
medtr3g077590	34876949	34880512	+	92.466	881.866	-3.24978	2.68925e-14	6.76765e-13	anthranilate phosphoribosyltransferase
medtr8g102510	43159649	43161852	+	3.71198	34.8968	-3.24967	6.07214e-06	3.48918e-05	senescence/dehydration-associated-like protein
medtr7g106500	43356794	43358214	+	3.46288	35.7079	-3.24957	1.1009e-05	6.00192e-05	glutaredoxin (GRX) family protein
medtr0223s0040	17206	21455	-	2.64799	27.1199	-3.24755	0.00239478	0.00727518	myb-like DNA-binding domain%2C shaqkyf class protein
medtr3g449770	16987989	16990900	+	131.563	1251.15	-3.24477	8.4816e-15	2.30022e-13	transcription factor
medtr6g083200	31140826	31143583	-	21.4539	205.954	-3.24253	1.59754e-08	1.55625e-07	Chitinase / Hevein / PR-4 / Wheatwin2
medtr2g097910	41830130	41832026	-	0.686682	7.05276	-3.24232	0.0385863	0.0784183	myb transcription factor
medtr5g056390	23220063	23224362	+	1.04476	11.1654	-3.24038	0.0047249	0.0131951	pollen thioesterase
medtr7g117970	48956101	48958693	+	623.952	5895.9	-3.23882	6.18059e-12	1.07652e-10	plant/F21F14-40 protein
medtr0536s0020	5459	7263	+	44.0265	414.911	-3.23722	1.59146e-33	5.15426e-31	UDP-glucosyltransferase family protein
medtr2g078340	32614673	32617960	+	247.696	2336.11	-3.23536	4.72414e-05	0.000223524	calcium-binding EF-hand protein
medtr0191s0030	23519	30338	-	3.46288	34.8601	-3.23373	0.000110714	0.000480039	breast cancer type 2 susceptibility protein
medtr8g074070	31326147	31331991	-	66.6724	629.679	-3.23254	1.29906e-12	2.49613e-11	2OG-Fe(II) oxygenase family oxidoreductase
medtr8g092680	38784455	38786802	-	217.058	2044.86	-3.23239	4.25853e-11	6.35283e-10	plastid lipid-associated protein
medtr1g100150	45125589	45131443	+	6.18607	61.3778	-3.2317	5.39673e-09	5.66999e-08	oxidoreductase/ferric-chelate reductase
medtr2g082660	34672321	34673346	+	76.4098	720.921	-3.22932	3.53399e-21	2.45261e-19	plant/F3H11-7 protein
medtr4g104030	43032291	43037070	+	257.476	2416.71	-3.22839	3.61858e-11	5.47121e-10	nucleoside diphosphate kinase-like protein
medtr0121s0060	27484	28502	-	163.777	1538.93	-3.22779	8.07474e-08	6.90571e-07	stress responsive A/B barrel domain protein
medtr7g096090	38527122	38532646	+	172.283	1618.27	-3.22773	2.62661e-07	2.01292e-06	auxin-responsive AUX/IAA family protein
medtr3g110138	51090258	51091402	-	1.64597	16.4097	-3.2276	0.0190458	0.0433698	hypothetical protein
medtr4g098620	40648754	40649981	+	154.613	1452.54	-3.22754	2.7853e-07	2.12072e-06	TLD protein
medtr7g076655	28879161	28882492	+	0.975518	9.15986	-3.22697	0.0215689	0.0481857	NAD(P)-binding rossmann-fold protein
medtr1g019540	5911766	5915169	-	9.39257	91.0372	-3.22624	3.46796e-09	3.78411e-08	UDP-glucuronate:xylan alpha-glucuronosyltransferase
medtr7g021710	6931927	6933027	+	1.00202	10.3904	-3.22582	0.0206079	0.0463501	NADH-ubiquinone/plastoquinone oxidoreductase chain 6
medtr4g015860	4822257	4824344	+	91.0775	854.042	-3.22356	3.88168e-08	3.52045e-07	rhodanese/cell cycle control phosphatase superfamily protein
medtr7g100570	40505431	40506955	-	95.3189	894.274	-3.22017	8.56359e-31	1.99344e-28	transmembrane protein%2C putative
medtr4g088350	34962255	34966430	+	12975	120593	-3.21626	2.97426e-19	1.5713e-17	triose phosphate/phosphate translocator
medtr4g132270	55269373	55272349	-	177.346	1652.17	-3.21613	4.34182e-07	3.19482e-06	lactoylglutathione lyase-like protein
medtr3g112460	52711485	52714657	+	3.27436	29.3527	-3.21494	0.000184264	0.000756635	peptide transporter
medtr3g053890	16788705	16793672	+	11238.2	104257	-3.21359	1.55544e-15	4.72275e-14	serine-glyoxylate aminotransferase-like protein
medtr2g075910	31762188	31767897	+	18.072	171.1	-3.2133	2.2855e-11	3.58667e-10	UNE1-like protein
medtr3g465800	27018571	27023379	-	1.97458	19.6971	-3.21243	0.00153116	0.00492541	alanine-glyoxylate aminotransferase-like protein
medtr5g094570	41336436	41338326	+	48.8415	456.538	-3.21209	2.3072e-06	1.45401e-05	cytochrome P450 family 71 protein
medtr1g105360	47385044	47386277	+	1.08749	10.9362	-3.21096	0.00951084	0.0240483	fantastic four-like protein
medtr7g058760	21166212	21175492	-	202.36	1873.28	-3.2069	4.17013e-09	4.49108e-08	DUF3685 family protein
medtr2g067230	28121064	28123893	+	62.9869	581.913	-3.20084	2.51975e-10	3.30644e-09	transcription termination factor family protein
psbK	70108	70293	+	0.443543	4.56123	-3.20083	0.0375845	0.0766893	-
medtr6g092790	34944219	34946118	-	10.5036	99.048	-3.19971	1.24506e-05	6.69634e-05	phospholipase A2 family protein
medtr3g079180	35613644	35616622	+	2.06301	19.7688	-3.19936	0.000958346	0.00325639	zinc-binding alcohol dehydrogenase family protein
medtr4g053420	19388173	19390689	+	192.958	1770.14	-3.19904	1.04022e-10	1.45286e-09	UDP-D-apiose/UDP-D-xylose synthase
medtr3g052480	20751100	20753794	-	48.8855	452.04	-3.19854	7.10264e-05	0.000321953	GDSL-like lipase/acylhydrolase
medtr3g095910	43828256	43832668	+	53.3333	495.052	-3.19764	1.58437e-17	6.3112e-16	UDP-glucuronate:xylan alpha-glucuronosyltransferase
medtr5g016250	5787919	5789615	+	89.1666	818.801	-3.19585	2.05693e-12	3.83692e-11	hypothetical protein
medtr7g098220	39256073	39258709	-	1.04476	10.7356	-3.19482	0.00555795	0.0151764	peptide transporter
medtr8g091420	38127183	38128402	-	9.36307	89.3272	-3.19187	6.93988e-08	5.99249e-07	heavy metal transport/detoxification superfamily protein
medtr5g022350	8809674	8811661	+	56.8325	522.049	-3.19076	0.00010814	0.000469973	pathogenesis-related thaumatin family protein
medtr7g078730	29787639	29791938	-	65.1733	598.403	-3.19021	1.494e-09	1.72718e-08	brassinosteroid insensitive 1-associated receptor kinase
medtr3g101740	46836481	46838376	+	125.81	1151.06	-3.18951	6.36859e-15	1.75486e-13	thioredoxin
medtr2g029510	11053302	11055668	+	2.79243	26.9766	-3.18883	2.33395e-05	0.00011787	patatin-like phospholipase
medtr4g089030	35655408	35657204	+	26.7085	246.776	-3.18855	1.98784e-05	0.000102073	cytochrome P450 family 71 protein
medtr3g462950	25191816	25197236	+	5545.35	50465.6	-3.18583	1.28246e-07	1.05307e-06	thiamine biosynthesis protein ThiC
medtr7g458880	21181179	21184098	+	96.5837	881.417	-3.18451	4.3431e-06	2.56421e-05	laccase/diphenol oxidase family protein
medtr7g021760	6943510	6945031	-	7.37387	66.7492	-3.18067	1.21924e-08	1.21527e-07	maturase K domain protein
medtr2g034910	13407206	13408259	-	25.2408	232.567	-3.18028	4.41467e-09	4.73164e-08	hypothetical protein
medtr7g095920	38462597	38465640	-	73.057	667.27	-3.18	1.11973e-11	1.85818e-10	beta-carotene isomerase D27
medtr4g071230	26879219	26885278	+	127.891	1163.51	-3.18	9.43216e-08	7.89736e-07	xylulose kinase-like protein
medtr5g080360	34390728	34393508	-	13.6381	123.66	-3.17592	4.75157e-11	7.01343e-10	glycerol-3-phosphate acyltransferase
medtr8g106690	45031608	45034141	-	224.291	2030.42	-3.17523	8.48625e-08	7.19705e-07	PAP fibrillin domain protein%2Cexpressed protein
medtr8g072210	30490402	30496365	+	15.1145	139.786	-3.17458	2.88106e-10	3.74538e-09	long-chain-alcohol oxidase FAO1-like protein
medtr3g084960	38383932	38385906	-	2.48898	20.6906	-3.17389	0.0141882	0.0338148	transmembrane amino acid transporter family protein
medtr3g006320	636552	642744	-	1.17592	11.0691	-3.17278	0.00605715	0.0163426	galactose-binding protein
medtr5g080940	34658795	34660951	-	0.975518	9.06625	-3.17133	0.0159375	0.0373525	signal anchor%2C putative
medtr1g082430	36642633	36645890	+	21.5673	197.526	-3.1712	8.05651e-08	6.89276e-07	Mog1/PsbP/DUF1795-like photosystem II reaction center PsbP family protein
medtr1g107165	48499972	48501894	-	715.97	6449.95	-3.17113	3.87679e-28	6.6642e-26	hypothetical protein
medtr4g098830	40760913	40762493	+	1.74767	15.9637	-3.17035	0.00032916	0.00126845	cytochrome b6/F complex subunit VIII
medtr4g057310	20972564	20976575	+	118.638	1073.05	-3.17016	5.56111e-16	1.79328e-14	RING finger and CHY zinc finger protein
medtr5g022300	8789171	8793126	+	16416.4	147705	-3.16945	9.26794e-14	2.15292e-12	leaf ferredoxin-NADP reductase
medtr8g019510	6872011	6876130	-	78.2692	707.845	-3.16629	1.47912e-13	3.31201e-12	rossmann-fold NAD(P)-binding domain protein
medtr4g045853	15793352	15797325	+	4.65207	43.7339	-3.16036	1.08387e-06	7.35987e-06	xyloglucan endotransglucosylase/hydrolase family protein
medtr8g069840	29491631	29513567	-	109.627	983.88	-3.15858	1.87286e-11	2.99798e-10	phylloquinone biosynthesis protein
medtr4g035880	12695738	12696725	-	39.7073	356.51	-3.15846	3.44107e-32	9.85867e-30	plant invertase/pectin methylesterase inhibitor
medtr4g010000	2169395	2174858	-	882.102	7880.12	-3.15811	1.38502e-20	8.84313e-19	alpha/beta fold hydrolase
medtr2g102680	44248345	44252227	+	0.860584	7.40611	-3.15806	0.033646	0.0697807	MJK13.21 protein
medtr1g009900	1590188	1591062	-	4.30588	36.2866	-3.15746	1.1122e-05	6.05612e-05	flowering-promoting factor-like protein
medtr1g055085	24261070	24263571	-	41.823	378.153	-3.15699	8.37252e-12	1.42066e-10	TPX2 (targeting protein for Xklp2) family protein
rbcL	117623	119050	+	6.08732	56.4759	-3.15548	0.000131993	0.00056205	-
medtr7g118170	49040866	49042699	-	94.3339	843.586	-3.15437	2.39901e-07	1.85504e-06	3-ketoacyl-CoA synthase-like protein
medtr3g071650	32178351	32183921	+	22.4073	204.072	-3.15391	1.24874e-15	3.83845e-14	trichome birefringence-like protein
medtr3g462970	25204497	25207488	+	114.785	1025.1	-3.15297	8.45099e-07	5.84869e-06	thiamine biosynthesis protein ThiC
medtr7g116710	48194770	48198660	+	2.62149	24.3741	-3.15272	0.011498	0.0282828	ABIL1-like protein
medtr1g070520	31337022	31340838	-	699.566	6219.06	-3.15122	4.17303e-09	4.49203e-08	auxin-responsive AUX/IAA family protein
medtr3g107397	49546235	49547475	-	135.397	1205.78	-3.15114	1.10035e-06	7.45816e-06	chaperon protein P13.9%2C putative
medtr8g098840	41331762	41334923	+	39.1867	351.799	-3.15002	7.85347e-08	6.72935e-07	polygalacturonase/glycoside hydrolase family protein
medtr5g043580	19149983	19152526	-	321.641	2855.69	-3.14814	9.15219e-08	7.68021e-07	hypothetical protein
medtr2g018860	6009431	6012654	+	2.82189	26.5939	-3.14797	0.000780958	0.00271839	BAG family molecular chaperone regulator
medtr1g083770	37286888	37292513	-	0.929821	8.69385	-3.14313	0.0213607	0.0478017	P-loop nucleoside triphosphate hydrolase superfamily protein
medtr3g093930	42916167	42919917	+	59.0949	525.292	-3.1382	3.28869e-12	5.96046e-11	leucine-rich receptor-like kinase family protein
medtr4g117280	48596094	48600709	-	8.77509	79.8621	-3.13798	9.67693e-05	0.000424853	TVP38/TMEM64 family membrane slr0305-like protein
medtr4g082910	32230281	32232844	-	1.01825	9.03684	-3.13786	0.00558192	0.0152325	carboxy-terminal region remorin
medtr7g006630	774510	776568	-	1.00202	9.8762	-3.13532	0.0177953	0.0409927	flowering locus protein T
medtr1g030440	10588266	10588769	-	1.08749	10.4867	-3.13127	0.00384572	0.0110081	EF hand calcium-binding family protein
medtr1g011510	2055774	2058499	-	9.59025	80.9907	-3.12775	1.82488e-08	1.75779e-07	2Fe-2S iron-sulfur cluster-binding domain protein
medtr2g016470	5045379	5049362	-	29.1902	259.436	-3.12765	1.71932e-15	5.1851e-14	GDP-fucose protein O-fucosyltransferase
medtr3g462340	24880872	24888289	-	12215.7	106554	-3.12472	8.11101e-07	5.64311e-06	glycogen/starch/alpha-glucan phosphorylase family protein
medtr7g087600	34110469	34110661	+	0.643947	6.24019	-3.12385	0.0305265	0.0644109	hypothetical protein
medtr1g112980	51252683	51260095	+	52.0115	457.177	-3.1203	3.51916e-14	8.68021e-13	MFS transporter
medtr4g078535	30340782	30342209	-	7.07315	64.2793	-3.11961	8.21409e-07	5.69677e-06	LRR/extensin
medtr4g087360	34280746	34284802	+	2.28992	21.7577	-3.11952	0.00119775	0.00396653	hypothetical protein
medtr3g076920	34533303	34533978	-	0.729417	6.58413	-3.11908	0.0361752	0.0742748	transmembrane protein%2C putative
medtr6g078070	29323018	29323925	-	22.344	195.314	-3.11859	2.88588e-11	4.45685e-10	Kunitz type trypsin inhibitor / miraculin
medtr7g117475	48616890	48618001	-	1.01825	8.88416	-3.11851	0.00492265	0.0136586	phospholipid methyltransferase
medtr6g037530	13359819	13365317	-	116.09	1012.21	-3.11844	2.01215e-11	3.18904e-10	5-formyltetrahydrofolate cyclo-ligase
medtr2g436020	13949472	13950489	+	2.00404	18.4809	-3.11787	0.0242153	0.0531361	DUF581 family protein
medtr2g461670	25510766	25513910	-	1.00202	9.76235	-3.1171	0.0210462	0.0472162	CAZy family GT8 glycosyltransferase
medtr2g023680	8378417	8382727	-	34.816	302.943	-3.11443	0.00534131	0.0146673	cytochrome P450 family monooxygenase
medtr3g083820	37814534	37820093	-	6.61041	59.9265	-3.11421	2.69303e-05	0.000134453	purple acid phosphatase superfamily protein
medtr2g033390	12683183	12686425	+	1.99377	17.5206	-3.11392	0.00034416	0.00132011	plant tudor-like protein
medtr2g010430	2365543	2368433	-	669.947	5804	-3.11389	6.11568e-07	4.36636e-06	inorganic pyrophosphatase
medtr8g024250	8893236	8894604	-	0.817849	6.70739	-3.1137	0.0188058	0.042918	late embryogenesis abundant protein
medtr4g064530	24068167	24071605	-	62.7709	545.378	-3.11231	0.000375592	0.00142647	laccase/diphenol oxidase family protein
medtr3g465010	26263913	26265787	-	1.64597	15.5715	-3.11166	0.0050715	0.0140248	acyl-CoA N-acyltransferase (NAT) superfamily protein%2C putative
medtr7g074820	27983759	27986662	+	61.7476	538.488	-3.11077	2.31508e-19	1.25876e-17	dihydroflavonol reductase
medtr4g095780	39940525	39944800	+	158.949	1376.02	-3.11009	1.13901e-05	6.17953e-05	formin-like 2 domain protein
medtr8g081010	34986898	34991834	-	11.0842	98.104	-3.10304	1.36918e-05	7.29717e-05	salt-inducible protein%2C putative
medtr2g034140	13034406	13037142	-	413.838	3559.05	-3.10297	2.86395e-05	0.000142319	iron-sulfur-binding 4Fe-4S ferredoxin
medtr1g112160	50718071	50718826	+	19.0607	166.282	-3.10226	5.24486e-09	5.52342e-08	T1.3 protein
medtr7g034590	13098550	13106082	-	19.9805	170.061	-3.1016	4.95676e-18	2.13839e-16	DHBP synthase RibB-like alpha/beta domain protein%2C putative
medtr3g072870	32802066	32805213	-	113.395	970.416	-3.10127	2.51548e-32	7.30044e-30	auxin influx transporter
medtr4g085480	33344910	33346941	+	1383.47	11866.7	-3.10018	0.000106173	0.000462413	Serine/Threonine kinase%2C plant-type protein%2C putative
medtr6g060230	20704655	20709413	+	40.7796	353.196	-3.09919	1.53581e-06	1.01003e-05	LRR receptor-like kinase
medtr2g089510	37843606	37846116	+	17865.1	152999	-3.09824	1.96048e-19	1.07379e-17	cytochrome b6-F complex iron-sulfur subunit
medtr3g074250	33544507	33549255	-	284.22	2437.54	-3.09758	1.63862e-09	1.87979e-08	S-adenosylmethionine-dependent methyltransferase
medtr5g040890	17979624	17980894	-	1.08749	10.3154	-3.0952	0.00608691	0.0164181	hypothetical protein
medtr3g098240	44835486	44840494	-	4.24095	37.972	-3.09516	0.00024978	0.000993741	suppressor OF protein silencing protein
medtr2g063110	26682193	26686019	+	115.531	990.225	-3.09496	9.39795e-05	0.000414396	eukaryotic aspartyl protease family protein
medtr1g045510	17072567	17075712	+	733.621	6269.85	-3.09432	8.16835e-18	3.43117e-16	RNA-binding (RRM/RBD/RNP motif) family protein
medtr6g471820	25807786	25810767	+	8.90195	76.5531	-3.0938	2.36568e-09	2.64727e-08	S-locus lectin kinase family protein
medtr0320s0040	12511	20285	+	7.45042	66.0178	-3.09235	8.68155e-08	7.34595e-07	ARP2/3 complex ARPC3%2C 21 kDa subunit
medtr7g065080	23692111	23700276	-	36.9629	318.396	-3.0922	3.93464e-05	0.000189499	peptide/nitrate transporter plant
medtr5g097010	42463029	42466972	+	4473.99	38117.1	-3.09063	9.10121e-09	9.24897e-08	glucose-1-phosphate adenylyltransferase family protein
medtr7g073560	27499648	27500439	+	3.43934	30.8227	-3.09061	3.00262e-05	0.000148483	Serine/Threonine-kinase STN8
medtr5g081560	34931762	34934468	-	7.10262	63.6766	-3.09047	5.99696e-07	4.28845e-06	RING/FYVE/PHD zinc finger protein
medtr5g006320	856587	857389	-	3.1505	28.7516	-3.0895	1.19891e-05	6.47149e-05	2Fe-2S ferredoxin superfamily protein
medtr2g009750	2068219	2074520	-	21.6895	188.235	-3.08928	2.22119e-06	1.40495e-05	methylmalonate-semialdehyde dehydrogenase
medtr6g013420	4239444	4242363	-	7.53589	66.7103	-3.08849	4.91061e-10	6.11692e-09	blue copper-like protein
medtr3g065160	29394929	29396224	+	65.7392	563.036	-3.08571	1.91656e-11	3.05052e-10	eukaryotic aspartyl protease family protein
medtr6g055010	19676832	19678259	-	1.4883	14.0465	-3.08545	0.00154039	0.00494939	ribulose bisphosphate carboxylase large chain domain protein
medtr8g445170	17116734	17121628	-	5.75875	50.6822	-3.08531	9.11819e-08	7.66031e-07	embryonic abundant-like protein
medtr7g075870	28481508	28500972	-	87.8697	750.026	-3.08445	1.2804e-14	3.37022e-13	MADS-box transcription factor
medtr7g100550	40485311	40492537	-	840.525	7125.64	-3.08278	6.78129e-08	5.87142e-07	PPR containing plant-like protein
medtr8g032270	12129891	12133372	-	18.6807	159.097	-3.08168	1.74355e-16	6.0408e-15	dTDP-4-dehydrorhamnose dehydrogenase
medtr4g097480	40165986	40167051	-	1.99377	16.9087	-3.08039	0.000467851	0.00173126	hypothetical protein
medtr8g479450	33882021	33891813	+	2.36808	19.5433	-3.07997	0.000416064	0.00156134	LRR and NB-ARC domain disease resistance protein
medtr2g030100	11268939	11269883	-	0.601212	5.82099	-3.07963	0.0439637	0.0874228	leguminosin group486 secreted peptide
medtr7g098410	39381674	39383233	+	2.57579	23.7408	-3.07865	0.000247565	0.00098598	salt stress response/antifungal domain protein
medtr2g013250	3537102	3544410	+	24.1046	206.508	-3.07858	0.000118394	0.000509386	dihydroflavonol-4-reductase-like protein
medtr8g076880	32613769	32618566	-	11.8302	96.2625	-3.07821	2.67409e-07	2.0458e-06	Sec14p-like phosphatidylinositol transfer family protein
medtr6g007887	2113747	2118356	+	36.5388	311.079	-3.07508	3.29567e-07	2.47974e-06	hypothetical protein
medtr3g048300	16135204	16136450	+	2.38431	18.5785	-3.07444	0.000620026	0.00222015	peptidase
medtr7g021860	6974178	6975062	+	1.13023	10.171	-3.07389	0.0114384	0.0281607	transmembrane protein%2C putative
medtr8g033410	12896960	12899674	-	1.39256	11.2312	-3.07356	0.00658305	0.0175634	D-glycerate dehydrogenase/hydroxypyruvate reductase
medtr3g111410	52061130	52066382	-	19.7474	168.793	-3.07303	7.5842e-09	7.80673e-08	rhamnogalacturonate lyase B-like protein
medtr8g027870	10201536	10203121	-	14.0992	121.142	-3.07208	8.56333e-10	1.03217e-08	UDP-glucosyltransferase family protein
medtr6g016800	6471934	6474104	+	2.79243	24.6376	-3.06995	2.65651e-05	0.000132837	glycoside hydrolase family 81 protein
medtr3g073140	32954404	32955385	-	952.628	8000.68	-3.06944	5.77705e-11	8.39946e-10	30S ribosomal protein S13
medtr4g006120	509323	511218	+	0.844352	7.99657	-3.06672	0.011754	0.028817	NAD(P)H-quinone oxidoreductase chain 4
medtr6g065430	24213615	24214837	+	1.37336	12.1174	-3.0659	0.00734964	0.0193003	carboxylesterase-like protein
medtr7g117280	48446488	48452243	+	2.48005	21.1284	-3.06523	0.000185078	0.000759723	triacylglycerol lipase
medtr0110s0040	27186	32126	+	378.982	3174.75	-3.06438	7.37172e-09	7.59852e-08	glycoside hydrolase family 1 protein
medtr4g103620	42832631	42838130	-	14.9893	126.848	-3.06371	3.19416e-12	5.80325e-11	uridine kinase/uracil phosphoribosyltransferase
medtr4g126910	52583052	52587210	+	19.0314	159.918	-3.0635	9.47209e-09	9.60839e-08	EndA/NucM family nuclease
medtr6g038640	13849182	13852834	+	11.7385	101.43	-3.06211	2.21478e-06	1.4018e-05	oxidoreductase family%2C NAD-binding rossmann fold protein
medtr1g105480	47480089	47482381	-	25458.2	212574	-3.06175	6.14305e-05	0.000282991	thiazole biosynthetic enzyme
medtr3g084240	38039845	38040802	-	7.33252	63.1083	-3.05795	5.12063e-07	3.71529e-06	SAUR-like auxin-responsive family protein
medtr5g027050	11217416	11218491	-	0.643947	5.82921	-3.05787	0.049866	0.0969679	pre-mRNA-splicing factor SYF1
medtr7g073720	27590526	27594597	-	32.5692	273.696	-3.05732	6.13206e-14	1.46091e-12	hypothetical protein
medtr2g084270	35449202	35451256	+	39.9527	335.164	-3.05727	0.000542081	0.00197449	DUF1635 family protein
medtr4g038440	16340176	16345541	+	4178.6	34783.2	-3.0572	0.000701927	0.0024796	caffeic acid O-methyltransferase
medtr3g087490	39662546	39663898	-	404.847	3372.66	-3.05695	7.64142e-06	4.31328e-05	PLAT-plant-stress protein
medtr3g088645	40380356	40381979	+	1384.11	11513.1	-3.05552	7.96526e-21	5.25073e-19	NAD(P)H-quinone oxidoreductase subunit M
medtr7g016040	5062210	5067832	-	21.4334	179.137	-3.0554	4.41732e-09	4.73221e-08	cytochrome P450 family protein
medtr1g074190	32964538	32966192	-	3.75467	32.3572	-3.05512	0.00219991	0.00675462	RING-H2 finger protein ATL16%2C putative
medtr8g077180	32812969	32815987	-	636.87	5296.77	-3.05493	3.06062e-08	2.82393e-07	soluble inorganic pyrophosphatase
medtr3g498755	45127108	45130278	-	11.9477	101.903	-3.05488	1.01743e-05	5.5891e-05	serine carboxypeptidase-like protein
medtr7g094830	37858613	37859806	-	2.03354	17.1981	-3.05401	0.0173529	0.0401558	DUF3049 family protein
medtr5g006370	882485	884340	-	1.80364	16.2032	-3.05165	0.0161188	0.0376786	lactoylglutathione lyase/glyoxalase I family protein
medtr3g114810	53598748	53604770	+	34.9635	291.733	-3.05018	5.02193e-05	0.000235965	MFS transporter
medtr8g101600	42701405	42704090	-	62.3885	521.592	-3.04959	2.15309e-16	7.37962e-15	tetraspanin family protein
medtr8g099695	42184507	42187794	+	4.57849	36.6025	-3.04882	2.10405e-06	1.34111e-05	3-oxoacyl-(acyl carrier) synthase II
medtr8g101670	42742365	42746854	-	3.97862	35.2501	-3.04773	0.000364986	0.00139068	adenine nucleotide alpha hydrolase-like domain kinase
medtr2g008240	1367059	1371918	-	318.061	2630.38	-3.04542	1.88699e-10	2.5281e-09	beta-xylosidase/alpha-L-arabinofuranosidase-like protein
medtr1g010080	1729190	1733113	+	59.6959	496.444	-3.04455	3.33513e-07	2.50606e-06	DUF1997 family protein
medtr4g101650	42013925	42018512	+	84.8362	702.382	-3.0442	0.000150046	0.000630395	monocopper oxidase SKS1-like protein
medtr7g089120	34839307	34842729	+	359.197	2958.6	-3.03983	7.14862e-09	7.38217e-08	tubulin beta-1 chain
medtr8g036105	13286523	13293803	+	2.16471	17.3962	-3.03942	0.00059183	0.00213351	lateral organ boundaries (LOB) domain protein
medtr4g089025	35645980	35650524	+	2.84839	25.058	-3.0354	0.00386969	0.0110711	cytochrome P450 family 71 protein
medtr6g033660	11001486	11003397	+	14.4851	121.531	-3.03501	0.000127684	0.000545657	UDP-glucosyl transferase 88A1
medtr8g465510	23357805	23362058	+	46.4459	384.973	-3.03468	1.57026e-16	5.47434e-15	S-locus lectin kinase family protein
medtr4g127700	53070790	53071671	-	2.82785	21.7845	-3.03465	0.000204537	0.000830598	transcription factor/transcription regulator
medtr1g054635	23767954	23771967	-	2.81893	24.6166	-3.03313	0.00100895	0.00340691	fatty acyl-CoA reductase-like protein
medtr7g116300	47954307	47957265	+	5.52589	47.7995	-3.03298	1.02561e-05	5.62852e-05	C-Myc-binding-like protein
medtr2g088590	37345172	37346774	+	1.04476	9.62849	-3.03196	0.008178	0.0211398	hypothetical protein
medtr4g009620	1983849	1985766	-	3.29194	28.27	-3.03178	0.00798876	0.020722	UPF0481 plant-like protein
medtr8g098360	40915697	40920094	-	92.3173	750.868	-3.03162	4.70903e-08	4.20091e-07	tubulin beta-1 chain
medtr4g086860	34037050	34040137	-	2.07924	16.8619	-3.03041	0.000203774	0.000828101	LA-related protein 6 LA RNA-binding domain protein
medtr4g072880	27569863	27570373	-	0.844352	7.71944	-3.02991	0.0138337	0.0331094	SAUR-like auxin-responsive family protein
medtr7g099820	40077941	40084139	+	14.6252	121.11	-3.02785	0.00076901	0.00268307	cation/H+ exchanger 3
medtr5g033230	14330114	14338389	-	16372.4	133487	-3.0273	4.16531e-17	1.56704e-15	glutamate-glyoxylate aminotransferase
medtr6g004100	118180	119024	+	104.332	850.235	-3.02678	3.9162e-14	9.52287e-13	ferredoxin-thioredoxin reductase%2C variable chain
medtr2g023100	8084546	8085175	-	4.82597	40.3651	-3.02636	7.87891e-06	4.43389e-05	myb transcription factor
medtr8g106680	45027673	45030288	+	1023.57	8337.75	-3.02524	1.28439e-12	2.4722e-11	plastid movement impaired protein
medtr7g081500	31106020	31114135	-	1.79337	14.5631	-3.02297	0.0024586	0.00745082	subtilisin-like serine protease
medtr5g034750	15072581	15077047	+	23.5683	194.907	-3.02223	1.83683e-07	1.45973e-06	NHL repeat protein
medtr2g022990	8013186	8018100	-	10.5758	88.2968	-3.02148	0.000570157	0.0020629	hypothetical protein
medtr1g040675	15063378	15065770	+	42.5273	348.851	-3.01886	4.83666e-09	5.142e-08	auxin response factor
medtr5g054730	22547647	22552412	+	1.97754	16.9958	-3.01668	0.00490662	0.013626	transmembrane amino acid transporter family protein
medtr8g011460	3087650	3093695	-	23.2221	191.824	-3.01609	5.96061e-10	7.33894e-09	actin-binding calponin-like (CH) domain protein
medtr4g015630	4703749	4708197	+	1744.29	14113.7	-3.01595	2.97237e-09	3.27694e-08	temperature-sensitive omega-3 fatty acid desaturase
medtr4g081560	31654882	31656876	-	6.21257	53.1605	-3.01578	2.40173e-06	1.50594e-05	DUF538 family protein
medtr4g127660	53041132	53049570	+	5.96212	49.8414	-3.01443	8.2089e-08	6.99635e-07	actin filament bundling protein P-115-ABP
medtr2g054380	23226421	23227270	+	10.3299	82.2634	-3.01321	1.19268e-05	6.44099e-05	plant-specific domain TIGR01570 family protein
medtr4g117880	48904430	48909286	-	98.7333	800.188	-3.01189	1.83737e-26	2.61527e-24	1-aminocyclopropane-1-carboxylate oxidase-like protein
medtr7g073550	27496503	27499523	-	117.486	950.832	-3.01145	1.64203e-06	1.07451e-05	mannan endo-1%2C4-beta-mannosidase
medtr1g101400	45802199	45804656	-	196.96	1591.85	-3.0105	1.58233e-12	2.99409e-11	dihydrodipicolinate reductase
medtr8g085650	35499047	35500690	-	38.0451	308.586	-3.01041	7.58009e-13	1.51921e-11	F-box/kelch-repeat plant-like protein
medtr2g083250	34952102	34954240	+	28.6036	234.053	-3.00934	1.20435e-07	9.94226e-07	plastocyanin-like domain protein
medtr8g019490	6861671	6862640	-	27.1785	222.24	-3.00879	3.28742e-06	1.99305e-05	NAD(P)-binding rossmann-fold protein%2C putative
medtr8g027885	10208653	10210092	-	35.6694	291.178	-3.00853	9.07535e-10	1.08802e-08	UDP-glucosyltransferase family protein
medtr7g033165	11752032	11755360	+	118.56	955.868	-3.00601	1.1029e-05	6.01133e-05	GDSL-like lipase/acylhydrolase
medtr2g030380	11419486	11424669	+	78.6884	634.779	-3.00551	0.00018926	0.000775465	LRR receptor-like kinase family protein
medtr3g087780	39766702	39770414	-	32.6822	264.877	-3.00455	0.000512811	0.00187896	eukaryotic aspartyl protease family protein
medtr1g112240	50763755	50767348	-	366.402	2941.01	-3.00313	1.27952e-05	6.86354e-05	PPR containing plant-like protein
medtr1g104550	47090073	47093518	+	0.817849	6.31761	-3.00312	0.025429	0.0553523	copper amine oxidase%2C enzyme domain protein
medtr3g070380	31551294	31557836	+	360.658	2894.62	-3.0028	8.78073e-09	8.93954e-08	cytochrome P450 family monooxygenase
medtr1g063070	27723071	27725724	-	7.56239	62.9489	-3.00215	1.36109e-06	9.03631e-06	transmembrane protein%2C putative
medtr3g107380	49532324	49533111	+	38.7361	313.665	-3.00113	2.18177e-11	3.43352e-10	ethylene response factor
medtr7g088520	34485718	34486531	-	68.1885	549.434	-3.00081	2.65311e-12	4.88378e-11	hypothetical protein
medtr7g021720	6933262	6935123	+	5.19728	43.8393	-2.99983	0.000100598	0.000440449	NAD(P)H-quinone oxidoreductase chain 4
medtr6g069030	24827419	24830713	+	0.929821	7.89093	-2.9997	0.0233147	0.0514328	LRR receptor-like kinase
medtr2g036740	15907080	15910681	+	47.7347	383.288	-2.99573	0.000414187	0.00155486	hypothetical protein
medtr2g010250	2292738	2294592	+	4.60933	38.7334	-2.99545	4.64797e-06	2.72405e-05	cytochrome P450 family 87 protein
medtr7g095930	38465977	38467625	+	122.104	978.246	-2.9951	1.94309e-11	3.08616e-10	transmembrane protein%2C putative
medtr6g027920	9831391	9836270	+	373.574	2979.59	-2.99372	5.05834e-17	1.8715e-15	cobalamin-independent methionine synthase
medtr2g029180	10884683	10886197	-	314.654	2505.12	-2.99126	3.5237e-05	0.00017132	triose-phosphate transporter family protein
medtr6g477870	28643393	28646362	-	1.6622	13.8282	-2.98716	0.00194466	0.0060788	RNA recognition motif
medtr5g035360	15376779	15381259	+	16.1092	129.605	-2.98654	1.22216e-05	6.58431e-05	carboxy-terminal domain cyclin
medtr3g092720	42364192	42367168	-	303.662	2401.38	-2.98513	3.35173e-12	6.06487e-11	sigma 54 modulation protein/S30EA ribosomal protein
medtr7g089760	35154766	35155224	+	1.55023	12.0118	-2.9841	0.0178287	0.0410527	EF hand calcium-binding family protein
medtr7g051910	18216668	18218785	+	31.6801	252.154	-2.98041	0.00271394	0.00812763	auxin-responsive family protein
medtr3g020780	6026235	6028627	-	15.614	125.527	-2.97913	4.56896e-07	3.34434e-06	cytochrome P450 family protein
medtr0072s0040	21637	26298	+	38.3632	306.394	-2.97762	4.95824e-13	1.02122e-11	ultrapetala developmental regulator
medtr1g069190	29784978	29789420	-	167.943	1326.94	-2.97733	4.31993e-15	1.22073e-13	DUF3741 family protein
ndhH	11424	12605	-	5.44638	43.6941	-2.97712	8.98997e-08	7.57252e-07	-
medtr4g101860	42135776	42137800	+	73.6566	583.823	-2.97706	2.00647e-07	1.57938e-06	triose-phosphate transporter family protein
medtr1g079870	35481025	35482817	-	226.915	1788.24	-2.97583	1.08593e-09	1.28671e-08	hypothetical protein
medtr2g026575	9633219	9635731	-	15.2016	118.582	-2.97449	5.45214e-15	1.5173e-13	hypothetical protein
medtr2g101430	43612830	43615105	+	131.181	1033.23	-2.97195	4.0996e-11	6.14445e-10	DUF3820 family protein
medtr1g093650	41992693	41994447	+	31.6067	251.405	-2.97075	3.6527e-07	2.72453e-06	transmembrane protein%2C putative
medtr3g035600	13215683	13220763	+	32.2933	256.739	-2.97027	6.92948e-07	4.89268e-06	photosystem I P700 chlorophyll A apoprotein A2
medtr4g094535	38176632	38179308	-	2.76592	21.8433	-2.96869	0.000116632	0.000502775	tubulin
medtr5g006230	825158	829672	+	538.308	4216.09	-2.968	2.06617e-11	3.2677e-10	Serine/Threonine-kinase STN7%2C related protein%2C putative
medtr0050s0180	68704	71014	+	17.3101	137.555	-2.96795	1.14182e-07	9.45745e-07	CDGSH iron-sulfur domain protein
medtr5g019120	7217209	7221845	+	66.614	523.37	-2.96714	0.000671024	0.00238324	PQ-loop protein/transmembrane family protein
medtr4g095740	39933190	39933466	-	1.74767	14.0279	-2.96708	0.00257959	0.0077795	hypothetical protein
medtr1g078110	34961955	34964299	-	481.314	3760.43	-2.96481	0.000302491	0.0011793	subtilisin-like serine protease
medtr5g012110	3583273	3585463	-	281.145	2193.79	-2.96066	7.23939e-20	4.18033e-18	thylakoid lumenal protein
medtr2g036690	15888331	15890490	-	173.193	1352.72	-2.96012	8.42386e-13	1.67848e-11	nitrogen fixation protein NifU
medtr4g130300	54279793	54282515	+	309.576	2412.97	-2.9599	1.53731e-13	3.42856e-12	50S ribosomal protein L35
medtr1g071070	31484035	31487280	-	19.4926	153.551	-2.95973	8.34644e-12	1.41839e-10	DUF4378 domain protein
medtr5g012210	3617358	3621929	+	179.494	1399.53	-2.9592	3.18919e-06	1.93823e-05	adenine phosphoribosyltransferase-like protein
medtr8g015270	4962906	4963921	-	4.22772	33.6008	-2.95882	9.82823e-06	5.41497e-05	glucose-6-phosphate 1-dehydrogenase%2C putative
medtr4g072860	27565853	27566185	-	7.18512	58.0619	-2.95533	1.04713e-05	5.73251e-05	SAUR-like auxin-responsive family protein
medtr6g022400	7815193	7815263	-	1.6622	13.4278	-2.95448	0.00557809	0.015226	tRNA-Cys
medtr3g074450	33641743	33642559	+	3.00606	24.4557	-2.95331	0.0238458	0.0524439	hypothetical protein
medtr7g092740	36787571	36789043	-	11.233	89.0632	-2.95316	7.82275e-05	0.000350471	polygalacturonase inhibitor
medtr8g063280	26505629	26507255	+	0.801617	6.9657	-2.94845	0.0412411	0.0828417	cytochrome P450 family protein
medtr7g065220	23780879	23784213	-	29.4347	231.07	-2.94776	6.13829e-09	6.40095e-08	RHO guanyl-nucleotide exchange factor
medtr4g013315	3747032	3750188	-	1.6887	14.2168	-2.94754	0.00538671	0.014772	verticillium wilt resistance-like protein
medtr1g054175	23186837	23189249	-	10.1574	81.0607	-2.9458	1.02027e-08	1.02888e-07	WRC protein
medtr2g040500	17771507	17774251	+	301.904	2328.81	-2.94562	3.24246e-08	2.9733e-07	protein phosphatase 2C ABI2-like protein
medtr1g046070	17340141	17342168	-	7.08642	56.1916	-2.94501	3.23076e-06	1.9603e-05	hypothetical protein
medtr7g095120	38027069	38027914	+	1.57377	13.0438	-2.94486	0.00264585	0.00795144	hypothetical protein
medtr7g116690	48189808	48190489	-	3.33467	27.1735	-2.94442	0.0035922	0.0103808	30S ribosomal protein S2
medtr6g034270	11669616	11674991	-	0.643947	5.58269	-2.94409	0.0354487	0.0730181	ABC transporter family protein
medtr4g014160	3932753	3935911	+	0.972556	7.70062	-2.93903	0.0432583	0.0862581	LRR and NB-ARC domain disease resistance protein
medtr3g057910	22918706	22920775	-	1.70197	13.436	-2.93893	0.0279443	0.0598652	cytochrome P450 family 71 protein
medtr5g095660	41814217	41815084	-	16.7236	129.694	-2.93787	0.000422085	0.00158075	transmembrane protein%2C putative
medtr4g007560	1133376	1134703	-	13.4818	105.194	-2.93676	6.28712e-12	1.09422e-10	transmembrane protein%2C putative
medtr7g089860	35219206	35219959	+	92.5517	708.678	-2.93633	7.13886e-15	1.95745e-13	VQ motif protein
medtr3g465210	26377993	26379027	-	1.39256	9.97124	-2.93397	0.00531182	0.0145917	hypothetical protein
medtr5g088730	38515762	38520992	-	289.653	2217.31	-2.93369	9.00937e-09	9.1598e-08	tyrosine-specific transporter%2C putative
medtr2g461290	25307375	25315642	+	1617.52	12361.3	-2.93338	4.94133e-18	2.13586e-16	adenylate kinase
medtr2g010300	2320125	2321717	+	12.2293	94.5322	-2.93326	1.86986e-09	2.12807e-08	cytochrome P450 family protein
medtr3g462760	25090888	25094154	+	229.335	1752.35	-2.9318	5.45601e-05	0.000254223	laccase/diphenol oxidase family protein
medtr5g083010	35808261	35809009	-	69.7989	536.81	-2.93093	1.42187e-10	1.94697e-09	lateral organ boundaries (LOB) domain protein
medtr4g009110	1819727	1824740	-	1.93184	16.0305	-2.93084	0.00184712	0.00580653	helix loop helix DNA-binding domain protein
medtr3g479490	35753836	35760043	-	3.10776	25.3633	-2.92949	0.000113582	0.000491237	UDP-glucosyltransferase family protein
medtr5g007350	1303844	1308451	+	121.019	924.675	-2.92758	2.08077e-07	1.62869e-06	WEB family plant protein
medtr3g117680	55094884	55099534	+	23.925	185.577	-2.92711	5.99355e-10	7.37544e-09	calcium-binding EF-hand protein
medtr4g005350	215465	219435	-	8.50114	65.4146	-2.92602	2.95324e-08	2.73956e-07	DUF1666 family protein
medtr3g064600	29111999	29116457	+	1.84637	15.2888	-2.9236	0.0146668	0.0348236	plant/F12P19-7 protein
medtr8g090220	37858396	37862539	+	52.2394	398.686	-2.92196	0.000196329	0.000800906	phototropic-responsive NPH3 family protein
medtr8g106530	44943749	44946475	-	25.5961	196.425	-2.92139	5.44228e-08	4.80327e-07	transmembrane protein%2C putative
medtr2g013060	3440963	3447597	-	437.232	3314.39	-2.9204	1.09633e-12	2.13784e-11	allantoinase
medtr3g116080	54276528	54278225	+	585.874	4437.48	-2.92025	0.000126354	0.000540614	papain family cysteine protease
medtr7g089920	35244377	35247649	-	3.06369	21.8831	-2.91873	0.0318072	0.066635	transmembrane amino acid transporter family protein
medtr1g042730	15985686	15990507	+	70.484	536.236	-2.91751	4.53242e-07	3.32086e-06	aldo/keto reductase family oxidoreductase
medtr4g075040	28614207	28620841	+	2509.3	18937	-2.91555	1.26727e-15	3.89008e-14	photosystem II stability/assembly factor HCF136
medtr1g072530	32181215	32184171	+	4.50763	36.2716	-2.91517	0.000230776	0.000925381	helix loop helix DNA-binding domain protein
medtr1g102750	46436785	46439430	+	19.5675	150.271	-2.91435	0.000108492	0.000471322	aldo/keto reductase family oxidoreductase
medtr1g014420	2983258	2986358	+	12.658	98.4774	-2.91359	8.95454e-08	7.54552e-07	armadillo/beta-catenin-like repeat protein
medtr4g092130	36573376	36574588	+	3.09019	22.0491	-2.91275	0.0123385	0.0300325	transmembrane protein%2C putative
medtr7g032900	11602629	11604490	-	337.464	2544.02	-2.91185	1.65931e-09	1.90157e-08	methyltransferase type 11
medtr5g096660	42271152	42278841	+	38.9422	297.083	-2.91145	1.53141e-09	1.76769e-08	phosphoribulokinase/uridine kinase
medtr3g065980	29797559	29799202	-	265.522	1996.11	-2.91048	1.09227e-22	9.57215e-21	DELLA domain GRAS family transcription factor GAI
medtr8g006260	560134	562423	-	1.64597	13.4922	-2.90861	0.00974269	0.0245678	UDP-glucosyltransferase family protein
medtr6g053550	19274085	19279909	-	26.4302	199.979	-2.90844	1.29513e-06	8.64999e-06	NAD(P)-binding rossmann-fold protein
medtr5g086020	37188259	37189345	+	1.32332	8.91358	-2.90778	0.029521	0.06268	hsp20/alpha crystallin family protein
medtr3g467120	27664731	27667848	-	64.508	483.426	-2.90734	3.9198e-16	1.29388e-14	bZIP transcription factor
medtr5g085900	37125563	37128450	+	116.83	879.91	-2.90644	3.30793e-10	4.25085e-09	MD-like lipid recognition domain protein/ML domain protein
medtr7g111780	45909920	45914880	-	71.8704	540.671	-2.90259	1.66494e-05	8.70732e-05	GDSL-like lipase/acylhydrolase
medtr4g088385	34998967	35000465	+	16.7873	123.594	-2.9016	1.01124e-11	1.69148e-10	hypothetical protein
medtr6g008220	2229604	2235175	-	543.345	4057.57	-2.90066	5.29612e-29	9.78119e-27	ferredoxin-thioredoxin reductase catalytic chain
medtr3g105050	48439376	48442946	-	127.114	951.441	-2.89839	2.4682e-11	3.85174e-10	hypothetical protein
medtr5g098530	43142967	43143661	-	100.855	754.666	-2.89736	5.16662e-33	1.62617e-30	transmembrane protein%2C putative
medtr1g116650	52766765	52769937	-	459.651	3419.91	-2.89604	1.11898e-23	1.14706e-21	sugar porter (SP) family MFS transporter
medtr8g101650	42728526	42730579	-	6.04459	46.4857	-2.89515	0.0012732	0.00417493	MYB-like transcription factor family protein
medtr7g114750	47376604	47378468	-	48.995	368.206	-2.89461	4.04679e-10	5.11503e-09	DNA-damage-repair/toleration protein DRT102%2C putative
medtr1g025490	8153578	8154569	+	3.2979	24.7834	-2.8942	7.62511e-05	0.000342923	transmembrane protein%2C putative
medtr3g082150	37076492	37080407	+	607.864	4520.49	-2.89335	3.03326e-08	2.80224e-07	glucose-1-phosphate adenylyltransferase family protein
medtr2g105360	45424314	45427720	+	864.706	6425.61	-2.89287	3.48185e-05	0.000169518	cytochrome P450 family Ent-kaurenoic acid oxidase
medtr2g068960	28647571	28651432	-	2.12494	15.325	-2.88976	0.00276571	0.00826716	2OG-Fe(II) oxygenase family oxidoreductase
medtr5g091980	40156709	40161815	+	31.8511	238.73	-2.88908	0.000105601	0.000460283	strictosidine synthase-like protein
medtr3g098170	44799273	44801602	-	42.4348	317.4	-2.88843	1.65023e-10	2.22691e-09	acyl-coenzyme A thioesterase-like protein
medtr4g070570	26578487	26579627	-	1.08749	8.92298	-2.88575	0.0163023	0.0380627	DUF241 domain protein
medtr3g080840	36585417	36588592	-	594.836	4394.54	-2.88359	2.46998e-16	8.38856e-15	D27 family protein%2C putative
medtr3g094650	43186495	43190575	+	16.5216	124.019	-2.88211	0.00017237	0.000713766	class III peroxidase
medtr4g051110	18144563	18145273	-	11.3525	84.1051	-2.88145	1.00572e-12	1.96458e-11	30S ribosomal protein S2
medtr8g103740	43662753	43669962	+	6.72535	51.7563	-2.88133	0.000275483	0.00108518	serinc-domain serine and sphingolipid biosynthesis protein
medtr4g015080	4366700	4369051	-	71.0005	523.83	-2.87954	3.75199e-14	9.17852e-13	proton-dependent oligopeptide transport family protein
medtr3g084400	38101429	38103021	+	2.40485	18.7521	-2.87704	0.0321744	0.067278	xyloglucan galactosyltransferase KATAMARI-like protein
medtr8g023150	8291098	8294972	-	139.393	1026.14	-2.87499	2.83185e-08	2.63461e-07	pectinesterase/pectinesterase inhibitor
medtr3g088520	40097345	40104659	+	3.10046	22.3858	-2.87264	0.00162259	0.00517926	beta-like galactosidase
medtr8g079050	33736127	33738450	+	3.71198	26.8049	-2.87082	0.000168002	0.000697572	GDSL-like lipase/acylhydrolase
medtr1g106860	48120388	48124256	-	166.636	1219.84	-2.87024	0.00136342	0.00443627	beta-D-xylosidase-like protein
medtr3g090490	41056001	41060446	+	105.739	775.381	-2.86709	9.49483e-08	7.94388e-07	thiol-disulfide isomerase and thioredoxins protein
medtr3g035610	13220767	13221136	+	2.28992	18.2543	-2.86577	0.0027417	0.00819979	ribosomal protein S14p/S29e
medtr3g107360	49519858	49523035	-	2.51548	16.6422	-2.86523	0.00329427	0.00964585	phospholipase D alpha 1
medtr3g117750	55138179	55139030	+	55.4404	405.668	-2.86257	2.54154e-06	1.58382e-05	peptidyl-prolyl cis-trans isomerase
medtr4g006010	470610	474600	+	18.3329	134.904	-2.86068	7.30891e-08	6.29168e-07	xyloglucan glycosyltransferase
medtr3g035680	13232356	13232969	+	1.93184	15.2126	-2.86021	0.0119056	0.0291406	ribulose bisphosphate carboxylase large chain
medtr5g030020	12622359	12627820	-	418.477	3040.31	-2.85922	6.2414e-15	1.72193e-13	RNA-binding (RRM/RBD/RNP motif) family protein
medtr3g100580	46256804	46266743	-	1.70494	12.8455	-2.85704	0.00434312	0.0122545	GTPase-activator protein for Rho-like GTPase family protein%2C putative
medtr8g040520	15076193	15077556	+	2.66126	20.687	-2.85667	0.000811713	0.00281274	sulfotransferase
medtr4g415300	4480747	4483857	-	116.21	843.312	-2.8552	0.000413793	0.00155412	major intrinsic protein (MIP) family transporter
medtr1g076500	34097397	34099261	-	7.64948	53.3889	-2.85421	2.20245e-07	1.71552e-06	DUF506 family protein
medtr8g036085	13265760	13271404	-	1.26139	9.07423	-2.85401	0.00840609	0.0216493	LOB domain protein
medtr3g074210	33524751	33526461	+	5.48911	39.9614	-2.85337	5.11333e-07	3.71119e-06	hypothetical protein
medtr4g064883	24230207	24233800	+	10.6539	79.9186	-2.85267	3.43568e-06	2.07506e-05	enoyl-(acyl carrier) reductase
medtr5g014400	4830733	4831488	+	0.686682	5.31497	-2.84984	0.0399331	0.0807077	palmate-like pentafoliata 1 transcription factor
medtr5g064890	27267475	27269210	+	2.28992	17.949	-2.84699	0.00328746	0.00963094	RING-H2 zinc finger protein
medtr4g007190	988275	995311	+	921.828	6636.32	-2.84689	1.46391e-11	2.38963e-10	Low PSII accumulation protein
medtr4g076140	29138995	29141367	+	37.7161	273.15	-2.84664	0.0008491	0.00292731	GRAS family transcription factor
medtr7g013850	4094681	4096416	+	40.3908	293.885	-2.84367	5.36017e-12	9.42302e-11	anthocyanin 5-aromatic acyltransferase
medtr4g048040	16965186	16971303	-	52.6034	379.857	-2.84327	0.000742069	0.00260207	hypothetical protein
medtr6g078330	29404288	29408831	+	35.3584	256.697	-2.843	8.25876e-06	4.62553e-05	glycoside hydrolase family 1 protein
medtr8g022950	8154996	8156189	-	21.5745	157.153	-2.84261	0.000281866	0.00110681	DUF581 family protein
ndhA	9099	11422	-	5.51858	40.5147	-2.84238	9.11244e-06	5.05676e-05	-
medtr5g046350	20326629	20329972	+	9.70953	68.8873	-2.83996	2.72092e-09	3.01162e-08	verticillium wilt resistance-like protein
medtr5g069680	29551401	29555579	+	2.70399	20.6412	-2.83988	0.00125931	0.0041379	laccase/diphenol oxidase family protein
medtr1g048970	18918602	18921746	+	397.366	2847.22	-2.83868	1.30292e-15	3.98309e-14	pterin-4-alpha-carbinolamine dehydratase
medtr2g020850	7008821	7009816	+	7.04369	51.8395	-2.83748	1.68572e-05	8.79952e-05	transmembrane protein%2C putative
medtr6g452530	18374976	18376260	-	2.07924	14.7334	-2.83558	0.000755295	0.00264223	protein transporter SEC23-like protein
medtr3g063240	28615502	28618298	-	24.7177	179.349	-2.83555	1.70426e-05	8.88198e-05	DMT(drug/metabolite transporter) superfamily permease
medtr2g070420	29642100	29646961	+	21818.4	155654	-2.83471	4.10183e-26	5.65824e-24	peroxisomal (S)-2-hydroxy-acid oxidase GLO1
medtr1g112900	51188004	51191758	-	1.4883	11.6126	-2.83296	0.00690791	0.0183099	actin-related protein 2/3 complex subunit 5
medtr7g018200	5853055	5857516	-	27.0577	195.254	-2.82843	1.26206e-05	6.77637e-05	NSP-interacting kinase-like protein
medtr5g049280	21601058	21603715	+	5.02341	36.7305	-2.82835	0.000423528	0.00158536	peroxidase family protein
medtr7g077120	29117232	29124217	-	137.875	982.05	-2.82805	8.82307e-25	1.05438e-22	AT hook motif DNA-binding family protein
medtr1g114520	51682837	51689805	-	236.695	1684.13	-2.82799	1.00454e-07	8.37938e-07	anthranilate synthase alpha 1
medtr5g098020	42913131	42915253	-	1.23489	8.16925	-2.82613	0.0346629	0.0716305	hypothetical protein
medtr3g091560	41669469	41674163	+	142.814	1015.66	-2.82501	3.7035e-11	5.57321e-10	IQ calmodulin-binding motif protein
medtr6g011340	3171614	3173586	-	243.701	1729.79	-2.825	6.92373e-07	4.89016e-06	UDP-glucosyltransferase family protein
medtr2g460760	25065494	25067596	-	84.0086	597.063	-2.82156	7.05748e-07	4.97362e-06	cytosol aminopeptidase family protein
medtr4g088615	35234781	35236988	+	1380.51	9760.35	-2.82119	3.16915e-11	4.85408e-10	ribosomal protein S5
medtr4g073140	27668851	27673080	-	2.56848	18.016	-2.82029	0.00059964	0.00215679	adenine nucleotide alpha hydrolase-like domain kinase%2C putative
medtr7g073620	27518104	27520306	-	44.963	319.605	-2.81651	3.49309e-05	0.000170029	mannan endo-1%2C4-beta-mannosidase-like protein
medtr2g103750	44667526	44668852	+	24.0271	167.163	-2.81637	7.40906e-07	5.19029e-06	transmembrane protein%2C putative
medtr4g087730	34515354	34520486	+	31.175	222.993	-2.81621	1.56821e-09	1.8055e-08	Pmr5/Cas1p GDSL/SGNH-like acyl-esterase family protein
medtr0276s0040	14403	17236	+	177.359	1253.11	-2.81556	1.12834e-21	8.60583e-20	DUF4057 family protein
medtr5g009140	2114676	2117290	-	24.8134	176.828	-2.8149	0.000959604	0.00325901	triacylglycerol lipase
medtr7g071440	26462014	26469401	-	139.945	988.004	-2.81405	8.63047e-14	2.0132e-12	SCAR2%2C putative
medtr4g124440	51488500	51490823	+	3.61189	23.5787	-2.81016	0.0205351	0.0462087	glucan endo-1%2C3-beta-glucosidase-like protein
medtr6g012500	3803334	3804518	-	29.1545	206.987	-2.81005	0.000103641	0.000452623	pollen allergen protein
medtr1g082880	36881173	36883086	+	1.94511	13.9114	-2.80916	0.0462209	0.0910845	plant glycogenin-like starch initiation protein
medtr1g086170	38573020	38575779	+	32.4014	226.625	-2.80843	1.94394e-14	4.95905e-13	hypothetical protein
medtr1g029140	9945563	9946595	+	8.02951	57.0809	-2.80609	0.000464297	0.00172039	transmembrane protein%2C putative
medtr3g464330	25836811	25841263	-	113.313	795.404	-2.80441	1.58975e-11	2.57436e-10	microsomal omega-3 fatty acid desaturase
medtr4g104430	43210663	43212513	+	10.4697	74.905	-2.80429	0.00118567	0.00393293	centromere protein X
medtr8g019460	6849648	6850418	+	2.59202	18.7978	-2.80387	0.00046988	0.0017379	transmembrane protein%2C putative
medtr3g067650	30241306	30245125	-	30.388	215.597	-2.80282	1.32558e-07	1.08389e-06	Serine/Threonine kinase family protein
medtr1g045065	16979651	16984772	-	4.75673	33.4243	-2.80255	2.42659e-05	0.000122078	actin-related protein 2/3 complex%2C protein
medtr3g465550	26532088	26533187	-	10.9	78.4942	-2.80155	8.60169e-06	4.80675e-05	glutaredoxin (GRX) family protein
medtr3g093400	42679904	42680765	-	61.7524	429.659	-2.80108	2.39701e-06	1.50398e-05	response to low sulfur protein%2C putative
medtr4g096780	38507721	38511544	-	2.04678	15.5353	-2.80073	0.0131093	0.0316227	eukaryotic cytochrome b561 protein
medtr4g082330	32059376	32062499	-	222.956	1552.65	-2.79982	1.34793e-09	1.57132e-08	transmembrane protein%2C putative
medtr4g057230	20925367	20926644	-	3.33767	23.2324	-2.79967	0.00319366	0.00939434	C2H2-type zinc finger protein%2C putative
medtr4g084630	32960937	32962573	-	57.9	405.107	-2.798	6.49212e-07	4.61009e-06	transcription termination factor family protein
medtr2g096900	41412292	41414166	-	256.311	1785.04	-2.79683	4.09759e-08	3.69975e-07	outer envelope pore protein
medtr5g021650	8392246	8398704	+	358.382	2490.58	-2.79471	9.39226e-08	7.86925e-07	ATP-binding microtubule motor family protein
medtr4g071445	26985707	26991900	-	118.535	824.858	-2.79439	0.000459442	0.00170437	MATE family efflux protein
medtr7g070060	25821486	25824933	+	11.712	83.743	-2.79439	1.64781e-05	8.62581e-05	Pmr5/Cas1p GDSL/SGNH-like acyl-esterase family protein
medtr3g076770	34495871	34500815	-	9.37926	67.0079	-2.79339	0.00119902	0.00397014	anthranilate synthase alpha 1
medtr1g100130	45108068	45114408	+	175.176	1218.14	-2.79315	3.87832e-08	3.51883e-07	oxidoreductase/ferric-chelate reductase
medtr8g037150	13707137	13713285	-	19.9653	140.566	-2.7928	0.000646623	0.00230559	E3 ubiquitin ligase BIG brother-like protein
medtr5g085730	37040508	37044366	+	2.95306	20.9135	-2.79157	0.0160738	0.0376166	glycosyl hydrolase family 9 protein
medtr3g110420	51527300	51530738	+	201.872	1400.42	-2.79128	3.52422e-05	0.00017132	transmembrane amino acid transporter family protein
medtr2g104900	45217161	45218425	-	8.68669	61.863	-2.78938	0.000221184	0.000890915	zinc finger-like protein
medtr2g010420	2359959	2364442	+	11.1683	78.3157	-2.7882	3.10757e-08	2.86489e-07	frigida-LIKE protein
medtr7g007280	1411817	1415080	+	3.0783	22.1889	-2.78669	0.0022654	0.00693111	neoxanthin synthase
medtr1g076310	33983377	33985781	-	222.348	1535.69	-2.78604	4.42506e-12	7.87943e-11	30S ribosomal S16-like protein
medtr6g012520	3813982	3815849	-	92.9408	643.093	-2.7857	0.000478539	0.00176554	expansin A10
medtr2g090055	38128490	38131436	+	62.2839	433.757	-2.78547	1.33718e-14	3.5114e-13	formiminotransferase-cyclodeaminase-like protein
medtr8g072640	30706683	30710647	-	100.133	692.048	-2.78545	2.4273e-06	1.51941e-05	3-hydroxy-3-methylglutaryl-coenzyme A reductase-like protein
medtr7g093450	37150553	37155037	-	110.579	764.904	-2.78454	5.45798e-14	1.30728e-12	Pmr5/Cas1p GDSL/SGNH-like acyl-esterase family protein
medtr8g079900	34290333	34294781	+	1.01825	7.12898	-2.78439	0.0241374	0.0530017	subtilisin-like serine protease
medtr4g081130	31406252	31409158	-	1633.45	11255.8	-2.78418	7.16696e-08	6.17901e-07	thiazole biosynthetic enzyme
medtr5g042870	18834860	18841220	-	120.162	831.219	-2.78369	1.62163e-10	2.19229e-09	DHHC-type zinc finger protein
medtr5g048740	21317870	21321767	+	52.1127	354.47	-2.78347	1.13451e-09	1.33859e-08	2OG-Fe(II) oxygenase family oxidoreductase
medtr1g080110	35577637	35579719	+	237.983	1640.68	-2.78281	1.94543e-18	8.94537e-17	pentatricopeptide (PPR) repeat protein
medtr1g109630	49591598	49593722	-	11.5045	76.8115	-2.78172	2.76855e-05	0.000137977	reticulon-like protein B2
medtr7g063650	23212076	23220462	-	359.145	2466.9	-2.78061	9.05298e-06	5.03001e-05	delta-1-pyrroline-5-carboxylate synthetase
medtr5g059260	24444704	24452152	+	80.3491	554.09	-2.78003	0.00121078	0.00400137	GDP-fucose protein O-fucosyltransferase
medtr7g080250	30508092	30510854	+	2011.5	13803.7	-2.77823	4.00964e-13	8.38983e-12	thioredoxin
medtr4g066100	24906022	24906560	-	2.34888	16.9572	-2.77793	0.00174076	0.00551072	Clavata3/ESR (CLE) gene family member
medtr5g009290	2176494	2177371	-	18.6055	128.959	-2.77694	6.77541e-12	1.16649e-10	hypothetical protein
medtr2g045780	20057675	20064628	+	5.26651	37.9331	-2.77571	0.00254483	0.00769024	phosphate transporter PHO1-like protein
medtr3g098520	44982538	44983969	-	1180.01	8083.07	-2.77518	6.20895e-25	7.58205e-23	electron transporter
medtr1g076920	34325139	34327795	-	298.44	2042.78	-2.7717	9.94211e-17	3.54914e-15	alpha/beta fold hydrolase
medtr8g105930	44713914	44716072	+	8.25504	57.0584	-2.77079	1.47056e-06	9.71406e-06	PLATZ transcription factor family protein
medtr1g096460	43449886	43452394	-	537.582	3671.54	-2.77055	6.65211e-12	1.1488e-10	50S ribosomal protein L21
medtr8g005295	157865	161880	+	122.153	834.757	-2.76849	0.000509955	0.0018692	DUF247 domain protein
medtr3g104460	48106262	48107534	+	123.682	845.453	-2.76747	1.95712e-14	4.98698e-13	chaperonin CPN60-like protein
medtr5g045250	19855600	19857686	-	6.85648	47.87	-2.76661	0.0235554	0.0518921	cytochrome P450 family protein
medtr4g108350	44944472	44946463	-	100.431	686.117	-2.76647	6.41281e-05	0.000293722	TB2/DP1%2C HVA22 family protein
medtr8g099195	41728311	41731831	+	30.1758	208.18	-2.76629	2.29487e-05	0.000116131	LRR receptor-like kinase
medtr6g026820	9057622	9058217	+	18.3519	127.292	-2.764	2.65221e-06	1.64317e-05	hypothetical protein
medtr1g007920	623232	627735	-	9.94536	65.5541	-2.76382	1.70364e-07	1.36358e-06	IQ calmodulin-binding motif protein
medtr1g093980	42196715	42197152	+	5.49638	38.6628	-2.76248	0.0122466	0.0298315	hypothetical protein
medtr5g018470	6887294	6892209	+	1.17296	8.24309	-2.76008	0.0481645	0.0942086	zinc-finger of monoamine-oxidase A repressor R1
medtr8g032770	12568486	12571728	+	9.1037	63.9846	-2.75975	0.000306587	0.00119257	DUF4378 domain protein
medtr0006s0230	133699	147951	+	1.55023	10.354	-2.75915	0.015726	0.0369227	NBS-LRR type disease resistance protein
medtr4g106970	43965515	43967476	-	228.336	1547.4	-2.75754	1.49379e-06	9.84713e-06	phosphoglycerate mutase
medtr7g073320	27388380	27389229	+	22.8595	157.004	-2.75642	1.59016e-05	8.34552e-05	mannan endo-1%2C4-beta-mannosidase
medtr2g035620	15065354	15068017	-	21.9313	151.367	-2.75612	2.98743e-08	2.76783e-07	PPR containing plant protein
medtr1g052850	21917161	21918098	-	4.02732	27.5683	-2.75525	2.0323e-05	0.000104101	S-locus lectin kinase family protein
medtr6g013050	4078936	4083067	-	17.8318	121.513	-2.75377	4.62269e-06	2.71422e-05	purple acid phosphatase
medtr1g110750	49982969	49989551	+	974.719	6576.18	-2.7534	1.1043e-12	2.14964e-11	50S ribosomal protein L15
medtr1g025420	8118419	8120647	+	13.7899	92.4496	-2.75196	8.96166e-07	6.17915e-06	pathogenesis-related thaumatin family protein
medtr5g010090	2623746	2625960	+	474.058	3195.7	-2.75125	4.26924e-08	3.84232e-07	phosphoglycerate mutase family protein
medtr6g004140	133726	135019	+	48.722	330.33	-2.75044	0.00022793	0.00091545	hypothetical protein
medtr2g101720	43763177	43770055	+	10.9709	74.4184	-2.74857	7.67043e-05	0.000344614	homeobox leucine zipper protein
medtr3g104990	48395977	48399673	-	2.74238	17.9892	-2.74721	0.00398542	0.0113635	mechanosensitive ion channel family protein
medtr7g081480	31100760	31104419	+	1.37633	9.66612	-2.74568	0.0221156	0.0492004	LRR receptor-like kinase family protein
medtr7g058930	21249411	21253696	-	73.3191	488.474	-2.74461	1.27203e-09	1.48594e-08	male sterility MS5 family protein
medtr1g073350	32553600	32555963	+	2.99579	20.5833	-2.74396	0.00641028	0.017166	CCT motif protein
medtr4g109530	45513777	45519272	-	13.8561	94.1341	-2.74313	9.65058e-06	5.32892e-05	respiratory burst oxidase-like protein
medtr8g007365	1488848	1489246	+	11.3747	75.8388	-2.74132	2.09132e-07	1.6358e-06	PPR containing protein%2C putative
medtr6g016325	6005920	6007368	+	61.2259	411.787	-2.74091	4.0303e-09	4.34887e-08	ATP sulfurylase-like protein
medtr8g045220	17652908	17654912	-	1.96727	12.4616	-2.73996	0.00568011	0.0154439	cytochrome b6-F complex subunit 5
medtr2g068950	28638752	28642769	-	9.77872	66.3232	-2.73959	5.84073e-05	0.000270234	2OG-Fe(II) oxygenase family oxidoreductase
medtr6g032995	10305757	10308331	+	5.19728	36.7202	-2.73918	0.00037999	0.00144146	transmembrane amino acid transporter family protein
medtr7g029105	10190172	10196267	-	22.506	153.437	-2.73876	1.06804e-08	1.07318e-07	plant/MOJ10-14 protein
medtr4g105130	43559175	43561153	-	1.33063	9.6485	-2.73848	0.0209487	0.0470115	myb transcription factor
psbD	96075	97136	+	112.405	752.063	-2.73783	1.35878e-30	3.06715e-28	-
medtr3g077750	34975012	34977217	-	9.37796	62.1011	-2.73776	8.05062e-09	8.25262e-08	Dof domain zinc finger protein
medtr3g013460	3620649	3623394	+	819.181	5464.66	-2.7371	5.94152e-13	1.20924e-11	hypothetical protein
medtr7g021770	6946405	6947832	-	7.01418	48.6337	-2.73685	0.00107919	0.0036195	ribulose bisphosphate carboxylase large chain domain protein
medtr3g102020	46996931	46998625	-	61.4838	411.223	-2.73621	5.58273e-10	6.90029e-09	HXXXD-type acyl-transferase family protein
medtr1g054305	23369732	23377123	-	678.833	4524.16	-2.73521	4.61422e-10	5.77346e-09	homogentisate phytyltransferase
[truncated: 9,501 more rows]

## Sheet: RNAi_C vs RNAi_W
Gene name	gene_start	gene_end	gene_strand	RNAi_W (mean value)	RNAi_C (mean value)	log2(fold_change)	p value	p adj	Gene annotation
medtr3g100500	46229075	46230886	+	0.530684	390.154	-9.59201	1.33969e-13	1.53518e-12	aspartic proteinase nepenthesin-like protein
medtr8g035880	13117744	13119789	-	1.50795	792.069	-9.01803	5.27977e-26	2.01706e-24	zinc-binding dehydrogenase family oxidoreductase
medtr3g037750	13878449	13880602	-	3.90212	1673.3	-8.68658	1.09618e-114	4.2855e-111	gibberellin-regulated family protein
medtr8g007140	1297994	1301596	+	0.255741	99.7902	-8.591	1.03981e-16	1.64581e-15	patatin-like phospholipase
medtr6g011890	3572293	3573452	+	4.55517	1671.76	-8.51557	3.13636e-13	3.43301e-12	light-harvesting complex I chlorophyll A/B-binding protein
medtr5g039180	17226057	17227525	-	0.386592	124.97	-8.44326	9.70825e-24	3.07738e-22	transcription factor
medtr2g013780	3774490	3776623	+	0	38.614	-8.17974	1.20269e-15	1.7036e-14	DUF506 family protein
medtr8g035630	13007659	13009303	+	1.08299	307.805	-8.156	3.39971e-23	1.01978e-21	zinc-binding dehydrogenase family oxidoreductase
medtr4g129650	54031155	54034695	+	0.594345	164.588	-8.10607	5.95952e-17	9.68762e-16	nodulin MtN21/EamA-like transporter family protein
medtr7g090140	35377869	35383357	+	0	33.4725	-7.97599	3.86035e-14	4.68212e-13	fatty acid hydroxylase superfamily protein
medtr8g078250	33350814	33355793	-	0	31.587	-7.89423	7.87309e-14	9.27104e-13	PQ-loop protein/transmembrane family protein
medtr3g466790	27487700	27489977	-	5.40366	1179.65	-7.78974	1.07108e-63	8.66352e-61	expansin A10
medtr8g066850	27832698	27834050	+	0.154459	39.5597	-7.75072	7.22262e-19	1.43577e-17	transmembrane protein%2C putative
medtr1g103690	46935877	46938358	-	5.80699	1164.48	-7.70918	4.03487e-157	4.73229e-153	O-acetylserine (thiol) lyase
medtr7g108250	44028079	44028466	+	0	26.8638	-7.65806	7.99015e-09	5.17462e-08	monothiol glutaredoxin-S2 protein
medtr6g012110	3584433	3585659	-	0.348199	67.4901	-7.54646	1.51366e-18	2.91989e-17	light-harvesting complex I chlorophyll A/B-binding protein
medtr3g013440	3610109	3611617	+	1.08515	216.592	-7.53833	1.22055e-38	1.49898e-36	transcription factor radialis-like protein
medtr4g119030	49289717	49290102	+	0.966923	158.822	-7.36585	1.29567e-14	1.66717e-13	monothiol glutaredoxin-S2 protein
medtr3g104820	48315579	48317619	-	0.396376	57.5261	-7.32204	1.19472e-16	1.88084e-15	hypothetical protein
medtr1g045120	16938999	16940663	+	0	19.687	-7.20488	3.57806e-14	4.36229e-13	plant acid phosphatase
medtr3g466760	27476444	27478431	-	10.8988	1540.74	-7.17259	1.30692e-67	1.61349e-64	expansin A10
medtr4g072190	27393071	27393891	-	0.753054	113.467	-7.10571	7.90059e-30	4.59861e-28	SAUR-like auxin-responsive family protein
medtr5g045970	20156501	20158003	-	0	15.8574	-6.91925	2.16343e-13	2.4177e-12	UDP-glucosyltransferase family protein
medtr8g065010	27295111	27299002	-	3.9471	468.709	-6.91429	1.10534e-43	2.17883e-41	polygalacturonase plant-like protein
medtr5g015020	5133748	5135930	-	0	15.4559	-6.87391	1.07277e-11	9.81821e-11	1-aminocyclopropane-1-carboxylate synthase
medtr7g007120	1349845	1358991	+	80.1311	8255.12	-6.68505	8.17902e-60	4.56798e-57	ribulose bisphosphate carboxylase small chain
medtr7g090590	35649513	35650637	-	233.34	22225.1	-6.57371	2.97371e-12	2.92176e-11	GASA/GAST/Snakin
medtr4g087140	34141813	34143950	-	0.444209	44.144	-6.53657	9.33603e-18	1.65155e-16	senescence-associated nodulin
medtr4g026200	9026952	9031194	+	0.617371	53.9077	-6.47475	6.97836e-12	6.5319e-11	cytochrome P450 family 71 protein
medtr2g041260	18099433	18100563	+	3.70941	336.08	-6.47463	1.73041e-62	1.24541e-59	ultraviolet-B-repressible protein
medtr6g012080	3575571	3576676	+	38.0413	3040.66	-6.32076	1.03548e-12	1.07307e-11	light-harvesting complex I chlorophyll A/B-binding protein
medtr2g034720	13297391	13303852	+	37.8305	2983.75	-6.31025	1.1117e-48	2.99737e-46	alpha-L-arabinofuranosidase/beta-D-xylosidase
medtr6g043600	13275588	13276379	+	0.116066	14.4865	-6.27139	3.71316e-09	2.50718e-08	light-harvesting complex I chlorophyll A/B-binding protein
medtr4g079500	30729105	30732034	+	10.8955	834.223	-6.25445	2.70705e-17	4.5683e-16	bZIP family transcription factor
medtr8g016230	5450125	5456641	+	167.937	11906.6	-6.1493	8.44811e-61	5.21493e-58	beta-galactosidase
medtr4g104320	43130399	43132759	+	88.0311	6061.48	-6.10656	2.88099e-123	1.68949e-119	pectate lyase family protein
medtr7g089210	34888147	34888413	-	0.843852	56.5995	-6.08348	1.72211e-21	4.4884e-20	MYB family transcription factor
medtr7g010580	2636906	2638623	+	122.264	8288.32	-6.0826	2.0601e-63	1.55883e-60	gibberellin-regulated family protein
medtr7g007200	1373181	1374551	+	88.5083	5977.78	-6.07685	4.21215e-26	1.63583e-24	ribulose bisphosphate carboxylase small chain
medtr7g108260	44034441	44034954	+	0	8.65437	-6.02635	0.0454472	0.0850192	monothiol glutaredoxin-S2 protein
medtr8g099920	40284641	40286751	-	13.6187	838.479	-5.93902	2.65286e-24	8.86442e-23	acyl carrier protein
medtr6g023845	8391790	8395160	-	0	7.88679	-5.86957	1.31441e-07	7.16857e-07	P-loop nucleoside triphosphate hydrolase superfamily protein
medtr3g117485	54980448	54984731	+	16.481	965.724	-5.86617	3.72203e-37	4.02339e-35	2OG-Fe(II) oxygenase family oxidoreductase
medtr6g011880	3569245	3570411	+	285.086	16629	-5.86608	1.29695e-12	1.33256e-11	light-harvesting complex I chlorophyll A/B-binding protein
medtr6g011870	3563596	3564681	+	922.363	52992.8	-5.8443	1.11668e-11	1.01883e-10	light-harvesting complex I chlorophyll A/B-binding protein
medtr3g065100	29357650	29358378	-	0	7.69336	-5.83994	1.01302e-08	6.47303e-08	MADS-box transcription factor family protein
medtr7g007210	1383567	1386475	+	8.44328	476.992	-5.8242	4.93337e-34	4.11822e-32	ribulose bisphosphate carboxylase small chain
medtr4g130270	54266443	54269143	+	0	7.3096	-5.78737	3.93237e-05	0.000145906	AP2-like ethylene-responsive transcription factor
medtr3g103960	47893265	47895263	+	10.5349	580.493	-5.78343	1.2446e-11	1.12772e-10	zinc finger CCCH domain protein
medtr4g075760	28993155	28993635	-	1.61978	85.4741	-5.77182	1.29312e-30	7.87866e-29	SAUR-like auxin-responsive family protein
medtr5g086090	37221079	37224624	+	0.125851	9.54273	-5.6975	2.07435e-08	1.26879e-07	LysM receptor kinase K1B
medtr5g025800	10516568	10519656	+	0.255741	12.6786	-5.6027	1.8194e-08	1.12369e-07	transmembrane protein%2C putative
medtr3g094040	42965158	42967247	+	161.909	7854.16	-5.60144	1.28891e-11	1.16554e-10	expansin A10
medtr6g033955	11274804	11278846	-	0	6.35938	-5.60098	1.45307e-07	7.87356e-07	heat shock cognate 70 kDa protein
medtr2g097030	41489556	41491699	-	28.1908	1327.87	-5.56658	1.95096e-39	2.54242e-37	expansin A10
medtr2g008220	1361040	1362458	+	49.3591	2329.6	-5.55953	2.03716e-20	4.74064e-19	UDP-glucosyltransferase family protein
medtr5g071170	30184947	30187279	-	1.43335	70.0207	-5.54397	2.6433e-17	4.47099e-16	microsomal omega-3 fatty acid desaturase
medtr3g063050	28535383	28538072	-	5.1895	239.636	-5.52196	4.87589e-48	1.2851e-45	transmembrane protein%2C putative
medtr4g104450	43218715	43219118	-	0.71487	32.7658	-5.51248	1.57475e-12	1.60674e-11	RNA recognition motif
medtr2g070240	29556260	29556481	+	0	5.99681	-5.49788	2.84439e-07	1.47319e-06	hypothetical protein
medtr4g072300	27424225	27424834	-	0	6.06553	-5.49383	2.8612e-05	0.000108953	SAUR-like auxin-responsive family protein
medtr4g051000	18099913	18101244	-	0.535842	25.9123	-5.48267	5.33506e-10	4.01233e-09	hypothetical protein
medtr7g117405	48531676	48533163	+	0.753054	36.0082	-5.46891	2.62279e-12	2.60359e-11	UDP-glucosyltransferase family protein
medtr1g016490	4410107	4412872	+	0	5.65769	-5.41388	9.85574e-06	4.06731e-05	BEL1-like homeodomain protein
medtr7g089950	35256290	35259913	+	0.575196	25.2634	-5.4055	3.72319e-11	3.21084e-10	phosphatidylinositol-4-phosphate 5-kinase family protein
medtr3g007320	973176	976261	-	3.28229	133.125	-5.38432	4.00311e-23	1.19164e-21	cytochrome P450 family protein
medtr2g019950	6587344	6588014	+	1.7335	65.3664	-5.37497	6.37167e-28	2.95376e-26	monothiol glutaredoxin-S2 protein
medtr4g134400	56280996	56282716	-	1.94841	79.4827	-5.36905	1.07995e-16	1.70819e-15	homeobox/lipid-binding domain protein
medtr5g081360	34850073	34852831	+	0.202292	10.6	-5.35458	1.13533e-07	6.26329e-07	hypothetical protein
medtr4g031800	11022931	11024756	+	51.5398	2108.29	-5.35384	4.73865e-11	4.02879e-10	flavonoid glucosyltransferase
medtr1g090937	41043426	41044253	+	7.41519	303.373	-5.3529	3.67637e-16	5.47534e-15	legume lectin beta domain protein
medtr7g087520	34077176	34078819	-	1.22164	44.308	-5.34948	5.20826e-21	1.29417e-19	cytochrome P450 family protein
medtr2g103170	44407172	44410139	+	29.2336	1187.94	-5.34459	4.0115e-54	1.54259e-51	plant/F18G18-200 protein
medtr3g086310	39075103	39077038	+	0.773183	29.831	-5.33425	9.28181e-10	6.78901e-09	pectate lyase family protein
medtr4g092360	36616134	36618478	-	0.478278	19.2394	-5.31825	1.94098e-06	8.91339e-06	cytochrome C biogenesis protein ccsA
medtr1g104630	47123727	47124405	-	6.37781	251.904	-5.30596	5.98386e-33	4.49883e-31	photosystem I reaction center subunit II
medtr5g082750	35612464	35617880	-	0	5.12749	-5.26165	6.76058e-05	0.000240973	leucoanthocyanidin dioxygenase-like protein
medtr0024s0170	68387	73633	-	0.906328	33.354	-5.25211	2.15526e-08	1.31519e-07	O-acyltransferase WSD1-like protein
medtr8g041770	15743901	15745229	+	8.42745	318.074	-5.23311	2.88254e-36	2.99185e-34	HXXXD-type acyl-transferase family protein
medtr4g115360	47644558	47647810	-	112.241	4211.04	-5.22928	9.70122e-18	1.71228e-16	Lipid transfer protein
medtr6g015910	5587861	5591895	-	39.1954	1463.28	-5.22353	1.61801e-11	1.44585e-10	cytochrome P450 family protein
medtr1g011800	2282936	2288081	+	191.959	7137.69	-5.217	3.06306e-52	1.01197e-49	plant/F18G18-200 protein
medtr8g070090	29768349	29769308	+	0	4.92239	-5.20045	4.11906e-05	0.000152399	hypothetical protein
medtr5g079575	34020473	34021221	-	0	4.87446	-5.1965	0.00127901	0.00356357	transmembrane protein%2C putative
medtr2g450220	22159057	22161917	+	0.780809	30.0292	-5.18696	8.57729e-15	1.1215e-13	calcineurin-like metallo-phosphoesterase superfamily protein
medtr7g108220	44008976	44009336	-	0.318629	12.6865	-5.15329	3.15513e-07	1.62338e-06	glutaredoxin-C1 protein
medtr8g085550	35429303	35429758	+	0	4.62295	-5.12827	2.33273e-05	9.0206e-05	zinc finger%2C C3HC4 type (RING finger) protein
medtr8g066860	27838280	27839611	+	2.97731	100.339	-5.12144	3.74481e-41	5.89543e-39	transmembrane protein%2C putative
medtr7g091850	36353948	36360735	-	0.564504	20.6199	-5.12004	5.24986e-12	4.97559e-11	endo polygalacturonase
medtr5g085830	37079263	37082037	-	3.07446	103.428	-5.10512	1.73414e-43	3.38981e-41	ankyrin repeat protein
medtr5g026290	10811825	10812516	-	2.43958	84.6902	-5.10221	6.07509e-15	8.07384e-14	hypothetical protein
medtr6g083830	31266186	31269664	-	0	4.40861	-5.08243	6.11403e-05	0.000219796	core-2/I-branching enzyme
medtr4g128750	53588866	53589955	+	72.734	2453.43	-5.07991	3.0243e-43	5.81483e-41	CAP%2C cysteine-rich secretory protein%2C antigen 5
medtr7g023730	7749979	7751337	-	0	4.4208	-5.07451	8.2263e-05	0.000289085	polygalacturonase inhibitor protein
medtr1g075180	33236312	33239535	+	0	4.38429	-5.05736	0.00629395	0.01494	sieve element occlusion protein
medtr8g013030	4048441	4052164	-	0	4.34403	-5.05482	5.18258e-05	0.000188535	ubiquitin-associated (UBA)/TS-N domain protein
medtr5g075440	32074632	32077328	-	0.594345	19.8893	-5.04794	9.52084e-09	6.10025e-08	UDP-glucosyltransferase family protein
medtr8g094690	39540300	39541423	-	1.91732	64.9729	-5.04642	9.86626e-16	1.4086e-14	transcription factor TGA5-like protein
medtr5g430470	12811975	12813117	+	1.03467	31.6739	-5.01782	2.50181e-12	2.48982e-11	transmembrane protein%2C putative
medtr1g081840	36441803	36446020	+	0.85968	26.9555	-5.00911	2.09527e-09	1.45867e-08	gibberellin 20-oxidase
medtr4g116360	48185378	48186851	+	3.63696	110.589	-4.98978	1.973e-17	3.38309e-16	hypothetical protein
medtr3g027940	8822001	8823600	+	3.69491	115.973	-4.98471	1.47695e-16	2.30352e-15	DNA-damage-repair/toleration DRT100-like protein
medtr5g086080	37215665	37218881	+	0	4.12074	-4.97484	0.000197356	0.000646472	LysM receptor kinase K1B
medtr5g091690	40005134	40006128	+	1.7037	50.9483	-4.96987	3.65823e-13	3.98196e-12	hypothetical protein
medtr6g016320	6004443	6005250	+	0	4.16506	-4.96929	0.00189339	0.00507813	ATP sulfurylase-like protein
medtr1g105570	47563825	47564910	+	0.246146	7.91779	-4.95159	1.47729e-06	6.90357e-06	late embryogenesis abundant hydroxyproline-rich glycoprotein
medtr6g017240	6893252	6897040	+	42.3359	1272.18	-4.90932	1.60251e-18	3.07863e-17	LuxR family transcriptional regulator%2C putative
medtr3g094060	42973626	42975332	+	65.9756	1970.23	-4.90347	2.57729e-10	2.0172e-09	expansin A10
medtr6g088810	33962382	33967034	-	3.39945	98.6371	-4.8756	2.93157e-37	3.18361e-35	pectinesterase
MetrCr001	20355	20475	-	0	3.9146	-4.86955	3.52856e-05	0.000132114	5S ribosomal RNA
medtr8g068120	28388856	28396258	+	2.57329	75.5317	-4.85658	6.41361e-41	9.89763e-39	rhamnogalacturonate lyase B-like protein
medtr7g007220	1389672	1390718	+	15.5098	445.179	-4.84061	2.08494e-14	2.61392e-13	ribulose bisphosphate carboxylase small chain
medtr4g107860	44703683	44704953	-	0.270525	7.27635	-4.83962	5.24325e-06	2.26045e-05	hsp20/alpha crystallin family protein
medtr2g020450	6808012	6813650	-	0.348199	10.1205	-4.83288	3.48438e-07	1.78068e-06	ankyrin repeat protein
medtr2g008225	1353997	1355790	+	9.15393	259.952	-4.82544	2.58984e-30	1.5458e-28	UDP-glucosyltransferase family protein
medtr6g003990	53971	54952	+	0.318358	9.88384	-4.82404	2.72095e-06	1.22364e-05	heavy metal transport/detoxification superfamily protein
medtr6g088280	33431538	33434462	+	0	3.79317	-4.82267	0.000539086	0.00162683	hypothetical protein
medtr4g124460	51500558	51501939	+	0.632737	16.8935	-4.81204	5.63208e-11	4.74881e-10	leucine-rich receptor-like kinase family protein
medtr7g451710	17596561	17603010	-	0.786364	22.6327	-4.80686	6.97212e-06	2.94093e-05	paxneb protein
medtr3g466150	27180280	27181354	+	0.404584	12.3937	-4.80312	0.000115234	0.000394318	transcription factor bHLH93-like protein
medtr3g436390	12221643	12226531	-	0.270525	7.26463	-4.79486	2.70448e-06	1.21764e-05	flavonoid hydroxylase
medtr8g068600	28642065	28644918	-	0.805514	22.8113	-4.79101	3.14043e-10	2.43119e-09	caffeic acid O-methyltransferase
medtr3g034030	10970646	10971369	+	1.02815	27.2924	-4.78948	1.94765e-09	1.36132e-08	disease resistance-responsive%2C dirigent domain protein
medtr8g036920	13451828	13453471	+	7.01836	196.294	-4.78598	1.88837e-30	1.1387e-28	DNA-damage-repair/toleration DRT100-like protein
medtr1g074160	32949714	32953706	+	0.419504	12.4977	-4.78094	1.89018e-05	7.42802e-05	auxin-induced 5NG4-like protein
medtr5g081810	35069684	35072772	+	18.8532	509.012	-4.7685	2.63452e-29	1.43716e-27	laccase/diphenol oxidase family protein
medtr2g094410	40255783	40256708	+	0	3.55879	-4.74451	6.95751e-05	0.000247539	senescence regulator
medtr2g013470	3630202	3630654	-	1.13462	29.0207	-4.73759	4.47739e-13	4.82656e-12	hypothetical protein
medtr5g082940	35771853	35772651	-	0	3.56654	-4.73371	0.000405928	0.00125635	C3HC4-type RING zinc finger protein
medtr8g091730	38284347	38286223	+	0.116066	4.84155	-4.72568	6.2865e-05	0.00022503	F-box/LRR protein
medtr4g072660	27508776	27509039	+	0.101282	4.80115	-4.69172	5.58471e-05	0.000202224	SAUR-like auxin-responsive family protein
medtr4g134260	56208324	56210075	-	0.125851	4.73386	-4.66954	1.00052e-05	4.12609e-05	signal peptide peptidase family protein
medtr3g088800	40620096	40621055	-	1.90767	46.273	-4.66858	1.87132e-17	3.21816e-16	hypothetical protein
medtr1g088910	39846459	39847296	+	4.22113	105.807	-4.65938	5.07831e-32	3.41324e-30	glutaredoxin-C1 protein
medtr8g069835	29488953	29489278	-	49.7719	1254.11	-4.65344	7.06708e-27	2.96022e-25	hypothetical protein
medtr8g068580	28628065	28628823	-	0.232133	6.53068	-4.64376	0.00011088	0.00038131	caffeic acid O-methyltransferase
medtr4g059390	21792505	21794977	+	52.1818	1297.79	-4.63881	3.16446e-62	2.1832e-59	major intrinsic protein (MIP) family transporter
medtr2g090605	38747133	38748727	-	0	3.25727	-4.62199	0.0163146	0.0347713	zinc finger CCCH domain protein
medtr8g097020	34795755	34796208	+	0	3.21846	-4.61077	0.000888279	0.00256227	transmembrane protein%2C putative
medtr5g030340	12748675	12750437	+	0	3.22517	-4.61062	0.0200128	0.0414866	transmembrane protein%2C putative
medtr1g025780	8285801	8290431	+	0	3.2153	-4.60962	0.00322553	0.00819998	GDSL-like lipase/acylhydrolase
medtr6g016800	6471934	6474104	+	1.51504	35.3097	-4.6066	5.10706e-16	7.50603e-15	glycoside hydrolase family 81 protein
medtr4g072240	27414203	27414538	-	1.09667	24.2365	-4.59946	5.4926e-10	4.11629e-09	SAUR-like auxin-responsive family protein
medtr8g102350	43068481	43069689	+	6.31074	151.707	-4.58576	7.42805e-07	3.63757e-06	hypothetical protein
medtr1g015000	3664002	3664639	+	0.125851	4.32254	-4.58037	2.5704e-05	9.85515e-05	Ctr family copper transporter
medtr3g045440	14781798	14783516	-	2.77205	64.4578	-4.57216	3.2929e-15	4.47e-14	sigma factor sigb regulation rsbq-like protein
medtr8g013680	4187967	4191032	-	202.789	4778.87	-4.55849	4.21625e-56	1.86605e-53	major intrinsic protein (MIP) family transporter
medtr1g007520	419203	421087	-	0.603804	14.1858	-4.55754	9.00595e-08	5.04595e-07	dehydration-responsive protein RD22
medtr7g115120	47526543	47529841	+	19.21	451.644	-4.55246	5.09589e-26	1.95318e-24	transcription factor bZIP88
medtr8g066710	27726773	27731564	+	3.12474	71.4329	-4.53988	8.28486e-12	7.66619e-11	ABC transporter B family protein
medtr4g122180	50454112	50455259	+	5.60084	125.996	-4.53727	1.40772e-13	1.60842e-12	hypothetical protein
medtr7g090290	35448376	35450577	-	0	3.02729	-4.53271	0.00384783	0.00961015	hypothetical protein
medtr5g021820	8510254	8511028	-	0.603804	13.6038	-4.53084	1.68438e-07	9.03305e-07	SAUR-like auxin-responsive family protein
medtr8g077810	33099721	33108214	-	0	3.04322	-4.53074	0.0187437	0.0391864	cytochrome P450 family 90 protein
medtr4g081490	31611498	31613514	+	7.66416	178.065	-4.52972	2.32872e-52	7.91662e-50	organic cation/carnitine transporter-like protein
medtr6g059680	20475350	20476274	+	3.20333	73.0471	-4.52613	3.44099e-18	6.38571e-17	Kunitz type trypsin inhibitor / Alpha-fucosidase
medtr3g090440	41079404	41081631	+	0.646751	13.9717	-4.52086	1.70964e-08	1.06205e-07	SnoaL-like domain protein
medtr3g106750	49331065	49331877	+	26.3027	601.788	-4.50855	1.86276e-46	4.32621e-44	Lipid transfer protein
medtr0009s0230	101904	104053	-	1.51471	33.0191	-4.50345	2.37059e-16	3.6085e-15	DNA-3-methyladenine glycosylase I
medtr5g022510	8881351	8884381	-	3.83719	86.6684	-4.50131	5.08216e-20	1.13535e-18	L-ascorbate peroxidase
medtr4g081480	31609955	31610392	+	0.679934	16.2434	-4.50021	1.05052e-08	6.70168e-08	organic cation/carnitine transporter%2C putative
medtr1g026160	8448218	8453684	-	1.1877	27.0929	-4.49948	7.33185e-14	8.66414e-13	ACT-like tyrosine kinase family protein
medtr7g108210	44004602	44005436	-	0	2.95375	-4.49632	0.00135681	0.00375981	glutaredoxin-C1 protein
medtr2g016680	5148950	5149432	+	1.71092	37.9813	-4.49376	7.01453e-15	9.24569e-14	hypothetical protein
medtr8g066610	27688350	27689819	-	0	2.86547	-4.49145	0.000433723	0.00133497	flavonoid glucosyltransferase
medtr1g047370	17906812	17912121	+	288.793	6464.45	-4.48513	1.95313e-38	2.32561e-36	pectate lyase family protein
medtr1g008590	973945	976004	+	4.61842	103.363	-4.48106	1.67705e-16	2.60176e-15	dehydration-responsive protein RD22
medtr1g105995	47916037	47920116	-	0.101146	4.2046	-4.47515	0.00037067	0.00115607	transmembrane amino acid transporter family protein
medtr3g084170	38028576	38029058	-	0.154459	4.13425	-4.4718	0.000203561	0.000664753	SAUR-like auxin-responsive family protein
medtr2g090765	38918307	38919962	-	37.4799	830.23	-4.46801	1.39965e-34	1.22506e-32	fasciclin-like arabinogalactan protein
medtr2g101980	43878618	43879420	+	0.633157	13.4481	-4.46764	8.59631e-09	5.53206e-08	hypothetical protein
medtr5g034090	14734905	14739416	+	10.8716	240.823	-4.4601	3.09441e-27	1.35421e-25	polygalacturonase
medtr4g072220	27411226	27411771	-	1.29452	25.1705	-4.45115	1.27253e-09	9.11162e-09	SAUR-like auxin-responsive family protein
medtr5g081790	35053156	35055095	+	2.20109	45.7936	-4.44879	2.9256e-14	3.60715e-13	laccase/diphenol oxidase family protein
medtr5g036270	15813229	15814623	+	0.154459	4.01265	-4.43962	5.35454e-05	0.00019446	matrixin family protein
medtr4g113820	46845878	46846953	+	0.232133	5.67204	-4.4325	3.33735e-05	0.000125427	early nodulin 93
medtr8g461230	21515951	21517480	+	0.463358	10.1338	-4.40115	2.14743e-06	9.79434e-06	receptor-like kinase
medtr1g078190	34988681	34991509	+	0.232133	5.30993	-4.38963	0.00011978	0.000408383	NB-ARC domain disease resistance protein
medtr5g017890	6622647	6627744	-	25.2735	531.016	-4.3881	4.76333e-60	2.79334e-57	MAP kinase kinase kinase
medtr2g076610	32071276	32072476	+	0.101146	3.88682	-4.38803	0.000483316	0.00147295	epidermis-specific secreted EP1-like glycoprotein
medtr5g078210	33421258	33423323	-	0.607011	13.9654	-4.38255	9.82635e-06	4.0559e-05	GDSL-like lipase/acylhydrolase
medtr1g040360	14928002	14931849	+	31.7631	658.462	-4.38182	1.05136e-25	3.9522e-24	sieve element occlusion protein
medtr4g131920	55076087	55079116	+	2.67082	54.953	-4.37383	4.6415e-12	4.42584e-11	sucrose transporter 2
medtr4g478180	30006885	30009067	+	0.101146	3.83089	-4.36887	0.00035925	0.00112389	myb transcription factor
medtr1g090930	41037355	41038396	+	18.9003	390.99	-4.36718	6.35505e-10	4.72489e-09	legume lectin beta domain protein
medtr1g052120	21006594	21007175	-	2.44027	50.6307	-4.35876	8.11211e-18	1.44484e-16	transmembrane protein%2C putative
medtr1g083770	37286888	37292513	-	0.419504	9.59434	-4.34897	3.58313e-06	1.58584e-05	P-loop nucleoside triphosphate hydrolase superfamily protein
medtr1g077460	34561378	34565445	+	0.227132	5.21809	-4.33368	0.000314037	0.00099197	plant/F9H3-4 protein
medtr4g097540	40206878	40208967	+	0.733902	13.1397	-4.32946	1.32562e-05	5.35753e-05	1-aminocyclopropane-1-carboxylate synthase
medtr8g099760	40360020	40361523	-	0.202292	5.28035	-4.32561	0.000101906	0.000353036	hypothetical protein
medtr6g033820	11169189	11174455	-	105.089	2085.43	-4.31055	6.00847e-09	3.95013e-08	heat shock cognate 70 kDa-like protein
medtr6g016890	6576140	6576405	+	0.116066	3.59352	-4.30822	9.86214e-05	0.000342112	hypothetical protein
medtr7g068550	25108352	25111201	-	162.294	3213	-4.30783	6.53766e-15	8.66406e-14	GDSL-like lipase/acylhydrolase
medtr7g082590	31658860	31659374	-	0	2.65679	-4.30695	0.00922908	0.0210038	Lipid transfer protein
medtr3g030860	9801536	9802279	-	7.41699	146.805	-4.30603	9.23834e-36	9.06711e-34	photosystem II 5 kDa protein
medtr2g036670	15882680	15883559	+	3.64328	71.5334	-4.30549	6.19047e-14	7.36732e-13	transcription factor/transcription regulator
medtr7g033755	12334241	12336027	-	1.32213	26.1641	-4.30225	2.86933e-12	2.82442e-11	ATP synthase%2C F1 beta subunit
medtr2g081110	34012170	34016270	+	3.13779	62.6238	-4.30215	1.48098e-19	3.14668e-18	cyclic nucleotide-gated ion channel-like protein
medtr4g094858	39120085	39132915	+	0.246146	5.00704	-4.3002	0.00019841	0.000649545	Serine/Threonine kinase%2C plant-type protein
medtr7g068920	25337692	25340308	+	43.0595	841.521	-4.29429	5.618e-31	3.47708e-29	Pmr5/Cas1p GDSL/SGNH-like acyl-esterase family protein
medtr4g063885	23766558	23767387	-	2.6509	51.1049	-4.28458	4.26872e-23	1.26748e-21	hypothetical protein
medtr5g021060	8077980	8080458	+	1.61613	30.4613	-4.28456	2.17469e-15	3.00954e-14	peroxidase family protein
medtr7g092680	36750625	36754098	+	34.5866	672.151	-4.28392	4.78167e-36	4.81389e-34	alpha/beta hydrolase family protein
medtr3g097310	44627741	44629522	+	0.71987	14.0117	-4.28124	4.55142e-09	3.04081e-08	exostosin family protein
medtr7g063260	23025686	23027778	+	41.6331	808.271	-4.27755	7.94958e-32	5.23802e-30	NAD(P)-binding rossmann-fold protein
medtr3g065610	29646510	29648087	+	0	2.55819	-4.27617	0.0111591	0.0248982	F-box/LRR protein
medtr7g062470	22713145	22715178	-	96.9709	1869.97	-4.26832	6.86865e-26	2.61131e-24	transmembrane protein%2C putative
medtr6g016840	6514899	6517307	+	1.40934	29.2769	-4.26015	1.71488e-16	2.65693e-15	glycoside hydrolase family 81 protein
medtr5g009815	2469559	2469630	-	0	2.53752	-4.24432	0.0491578	0.0908664	tRNA-Cys
medtr8g024180	8852692	8854877	-	127.789	2415.83	-4.24017	4.33613e-22	1.19381e-20	thylakoid membrane phosphoprotein 14 kDa protein
medtr3g111350	52030514	52035160	+	0	2.4357	-4.23379	0.00197698	0.00527833	oligopeptide transporter OPT family protein
medtr7g109920	45035917	45038167	+	3.28499	58.7642	-4.22736	1.65398e-28	8.23723e-27	galactinol synthase
medtr4g079580	30767465	30768533	-	0.565411	11.0102	-4.21977	1.60862e-05	6.40519e-05	TCP family transcription factor
medtr5g041700	18299811	18302055	-	517.827	9632.61	-4.21795	8.66283e-17	1.3814e-15	expansin A10
medtr4g075110	28665652	28667944	-	4.06277	73.6172	-4.20215	1.21971e-25	4.56312e-24	cytochrome P450 family protein
medtr1g113760	51318175	51320520	-	0.154459	3.33972	-4.2005	0.000593218	0.0017767	ankyrin repeat protein
medtr5g067410	28475926	28478850	-	732.39	13438.1	-4.19752	1.36297e-14	1.74801e-13	glutamyl-tRNA reductase
medtr4g072740	27526025	27526328	-	0.545762	10.772	-4.19278	7.51809e-08	4.26383e-07	SAUR-like auxin-responsive family protein
medtr2g435930	13918911	13920806	+	3.97206	71.0283	-4.18951	1.80472e-24	6.10869e-23	MATE efflux family protein
medtr7g007230	1393512	1395086	+	16.1132	294.495	-4.18737	8.92935e-18	1.58368e-16	ribulose bisphosphate carboxylase small chain
medtr1g094790	42622648	42623997	-	0	2.3938	-4.15693	0.0124351	0.0274144	HXXXD-type acyl-transferase family protein
medtr2g013370	3591319	3593054	+	0.101146	3.27827	-4.15675	0.000159208	0.000529797	Dof domain zinc finger protein
medtr4g128770	53596979	53598107	-	1.34622	24.8335	-4.15354	1.97951e-07	1.0465e-06	CAP%2C cysteine-rich secretory protein%2C antigen 5
medtr3g104830	48318576	48320651	-	0	2.28905	-4.14811	0.0104401	0.0234527	RWP-RK domain protein
medtr8g068570	28623821	28626215	-	3.4252	59.79	-4.14701	2.91684e-21	7.38082e-20	caffeic acid O-methyltransferase
medtr6g006990	1322138	1326461	+	39729.3	700169	-4.13942	7.54207e-24	2.407e-22	carbonic anhydrase family protein
medtr7g116500	48074277	48078292	+	0	2.34602	-4.13901	0.0396138	0.0754115	GDSL-like lipase/acylhydrolase
medtr4g072880	27569863	27570373	-	1.24432	20.9051	-4.12268	6.08682e-14	7.2587e-13	SAUR-like auxin-responsive family protein
medtr6g033085	10408159	10411909	+	0.303845	6.07797	-4.11736	0.000465616	0.00142473	xyloglucan endotransglucosylase/hydrolase family protein
medtr5g070330	29782241	29787688	-	22.7609	392.076	-4.1099	3.4119e-17	5.69224e-16	vacuolar cation/proton exchanger 3
medtr2g028900	10750547	10751983	+	0.260159	4.5047	-4.10902	0.00109757	0.00310264	GDP-fucose protein O-fucosyltransferase
medtr4g076200	29176213	29178449	+	0.308918	4.37141	-4.09927	0.000978657	0.00279751	ubiquitin-conjugating enzyme E2
medtr4g087690	34453363	34455629	+	0	2.27925	-4.09889	0.0421441	0.0796401	ferrochelatase
medtr2g087900	37006551	37012702	-	1.96631	34.5033	-4.09578	5.92392e-15	7.88187e-14	cellulose synthase H1-like protein
medtr6g018300	7006187	7007659	+	7277.6	124375	-4.09508	8.77584e-36	8.64936e-34	ribulose bisphosphate carboxylase small chain
medtr7g081655	31312052	31312648	-	0.385684	6.1745	-4.09456	0.000153932	0.000513624	PRA1 family protein
medtr0340s0030	6288	7919	-	0	2.27571	-4.09429	0.0124317	0.0274095	ICE-like protease (caspase) p20 domain protein
medtr7g094830	37858613	37859806	-	1.3313	23.4857	-4.08912	3.13836e-07	1.61581e-06	DUF3049 family protein
medtr3g068030	30664861	30668380	-	60320.4	1.02413e+06	-4.08561	1.0219e-14	1.32802e-13	ribulose bisphosphate carboxylase/oxygenase activase
medtr8g068620	28651154	28652204	-	3.0665	52.2867	-4.08479	2.30069e-14	2.86907e-13	caffeic acid O-methyltransferase
medtr8g066690	27717942	27722812	+	1.9158	32.2649	-4.08395	7.41988e-13	7.78739e-12	ABC transporter transmembrane region protein
medtr1g088470	39556198	39563388	+	0.725751	12.2835	-4.08213	9.997e-07	4.8241e-06	alpha/beta hydrolase family protein
medtr2g019410	6340725	6342432	+	1.48087	24.1591	-4.07125	1.17717e-12	1.21322e-11	transmembrane protein%2C putative
medtr1g082880	36881173	36883086	+	1.89366	30.9282	-4.06878	1.0856e-08	6.8992e-08	plant glycogenin-like starch initiation protein
medtr7g103520	41878528	41879298	+	0.202292	4.30784	-4.06681	0.00109469	0.003096	plant/T22K18-16 protein%2C putative
medtr5g086020	37188259	37189345	+	0.705275	11.7501	-4.0635	2.50679e-07	1.30962e-06	hsp20/alpha crystallin family protein
medtr3g093400	42679904	42680765	-	20.5545	338.698	-4.06037	3.1131e-34	2.66511e-32	response to low sulfur protein%2C putative
medtr3g111940	52383348	52384666	-	0.951367	15.9022	-4.05832	1.43421e-08	8.98325e-08	cystathionine beta-synthase (CBS) family protein
medtr3g116770	54614928	54618493	+	86.0031	1428.85	-4.0548	2.21862e-41	3.56453e-39	BHLH transcription factor
medtr8g044160	16922948	16926098	-	4.25639	69.8366	-4.05241	1.99803e-21	5.15032e-20	NADH-cytochrome b5 reductase family protein
medtr1g026740	8747237	8751027	-	2.50917	41.7033	-4.04762	1.32255e-15	1.86773e-14	peptide/nitrate transporter plant
medtr2g104770	45144017	45147880	-	0.231225	4.30062	-4.04438	0.00465282	0.011395	hypothetical protein
medtr4g072270	27420314	27420595	+	0.154459	3.11687	-4.03704	0.000580151	0.00174134	SAUR-like auxin-responsive family protein
medtr3g058550	23269515	23271411	+	0.255605	4.3239	-4.02508	0.00107284	0.00303981	ankyrin repeat protein
medtr4g081460	31602231	31605138	+	24.0326	391.038	-4.02037	4.28989e-11	3.67256e-10	sesquiterpene synthase
medtr7g060460	21850990	21855070	+	6.06806	94.837	-4.01859	9.23966e-15	1.20475e-13	laccase/diphenol oxidase family protein
medtr2g104560	45095992	45099026	+	1.0568	17.1996	-4.01448	6.45375e-08	3.69684e-07	helix loop helix DNA-binding domain protein
medtr7g062250	22601056	22604907	+	3.69039	60.541	-4.01071	4.34093e-26	1.68029e-24	laccase/diphenol oxidase family protein
medtr7g060450	21845368	21846903	-	0.51186	7.76613	-4.01019	6.05199e-06	2.58159e-05	embryo-specific protein
medtr5g084950	36643552	36646799	-	2.1062	33.2543	-4.0099	7.32332e-16	1.05974e-14	triacylglycerol lipase-like protein
medtr4g124700	51686960	51688164	+	0.782386	11.8068	-4.00699	6.60029e-07	3.25327e-06	SAUR-like auxin-responsive family protein
medtr2g086680	36446668	36448760	+	0.930714	14.9873	-4.00224	1.03888e-05	4.27453e-05	pollen Ole e I family allergen
medtr2g044180	19206704	19214205	+	0.116066	2.9111	-3.99688	0.00181896	0.00489642	acetate/butyrate-CoA ligase AAE7%2C peroxisomal protein
medtr8g063410	26621037	26621255	+	0.116066	2.97292	-3.99484	0.00110818	0.00313037	hypothetical protein
medtr2g084245	35414812	35417914	-	19.6887	311.075	-3.99472	2.51798e-20	5.83064e-19	glucuronoxylan glucuronosyltransferase%2C putative
medtr4g072260	27418878	27419305	-	0.550762	9.2781	-3.99454	2.64578e-05	0.000101326	SAUR-like auxin-responsive family protein
medtr8g087870	36355685	36358124	-	12.8208	202.324	-3.99094	4.73247e-19	9.55331e-18	GDSL-like lipase/acylhydrolase
medtr6g059730	20493190	20494222	+	8.13684	129.318	-3.99023	3.12846e-07	1.61143e-06	Kunitz type trypsin inhibitor / Alpha-fucosidase
medtr1g471050	31456119	31465321	+	0	2.07732	-3.9898	0.0063896	0.0151441	beta-carotene isomerase D27
medtr5g059140	24404215	24409901	+	0.255741	4.17911	-3.98768	0.00141782	0.00390993	flavonol synthase/flavanone 3-hydroxylase
medtr8g056780	18972118	18972390	+	0.936519	13.5476	-3.98158	4.52392e-09	3.0233e-08	photosystem II reaction center protein Z
medtr6g033870	11208081	11211980	-	2.00638	31.5509	-3.97215	7.48893e-08	4.24935e-07	heat shock cognate 70 kDa-like protein
medtr8g077830	33123362	33127371	-	39.1724	612.168	-3.96748	1.63768e-09	1.15534e-08	sulfite exporter TauE/SafE family protein
medtr4g103400	42714850	42720421	-	0.101146	2.89883	-3.96642	0.00203878	0.0054274	subtilisin-like serine protease
medtr5g083360	35990105	35994097	-	21.7193	335.338	-3.96321	9.32353e-48	2.43002e-45	laccase/diphenol oxidase family protein
medtr7g102790	41628028	41630409	-	23.1163	355.586	-3.95366	5.12442e-24	1.66257e-22	PLATZ transcription factor family protein
medtr0312s0030	9574	11087	+	1.18659	18.2533	-3.95183	9.27188e-10	6.78386e-09	dehydration-responsive protein RD22
medtr8g098860	41349431	41351751	-	3.94761	58.8522	-3.94826	9.81473e-18	1.73101e-16	myb transcription factor
medtr1g075170	33228477	33233032	+	0	2.0615	-3.9479	0.0076229	0.0177216	sieve element occlusion protein
medtr3g116990	54712567	54713097	-	0	2.05581	-3.9478	0.0188828	0.039435	hypothetical protein
medtr0026s0160	75099	88350	-	0.154459	2.87663	-3.94622	0.0233011	0.0474746	diacylglycerol kinase domain protein
medtr5g036360	15835981	15837316	+	10.9957	168.099	-3.93729	1.23022e-27	5.54945e-26	matrix metalloproteinase
medtr8g006765	937005	938525	-	2.16212	32.4452	-3.92016	3.09001e-17	5.19586e-16	calcium ion-binding protein%2C putative
medtr1g017530	4936230	4938216	-	3.14632	47.2589	-3.91984	8.19473e-14	9.62562e-13	hypothetical protein
medtr0052s0160	74042	74515	+	0.125851	2.75318	-3.91774	0.00273112	0.00704773	senescence-associated protein
medtr7g118230	49069532	49073325	+	0.202563	3.8244	-3.91241	0.000357977	0.00112016	RNA recognition motif
medtr7g033040	11662686	11667819	-	0	1.991	-3.91052	0.0157286	0.033666	cytochrome P450 family protein
medtr3g007480	1036756	1038871	-	0.719288	10.8225	-3.90553	2.98948e-07	1.54289e-06	transmembrane protein%2C putative
medtr8g024210	8871607	8874219	-	71.3961	1069	-3.90328	1.11857e-18	2.18835e-17	transcription factor
medtr8g075950	32125040	32126711	+	0.699156	9.53494	-3.90259	0.000125018	0.000424454	chalcone-flavanone isomerase family protein
medtr8g076160	32248532	32249594	-	74.079	1100.52	-3.89549	1.78016e-20	4.16322e-19	lactoylglutathione lyase/glyoxalase I family protein
medtr4g072310	27425718	27425999	+	5.17611	74.7176	-3.88653	4.13758e-15	5.56829e-14	SAUR-like auxin-responsive family protein
medtr0262s0060	15322	17184	-	0.130079	2.7334	-3.87898	0.00307161	0.00784354	SPX domain protein
medtr4g070320	26483456	26485783	+	117.155	1721.42	-3.87898	5.67519e-22	1.54614e-20	transcription factor
medtr2g039120	17123514	17129997	+	754.809	11080.1	-3.87592	9.33672e-56	4.05577e-53	beta-like galactosidase
medtr3g107360	49519858	49523035	-	2.72637	39.1604	-3.87346	2.46664e-18	4.66614e-17	phospholipase D alpha 1
medtr1g096530	43469198	43469757	-	0.270525	3.75692	-3.87326	0.0116014	0.0257727	hypothetical protein
medtr4g051280	18301310	18303667	+	0.701046	10.5342	-3.87118	8.65051e-06	3.59906e-05	maturase K domain protein
medtr5g019700	7466995	7471254	+	0.202292	3.6973	-3.86253	0.00252449	0.00657967	tyrosine kinase family protein
medtr5g019950	7568245	7572174	+	31.3854	455.515	-3.8609	5.1679e-07	2.58637e-06	sulfite exporter TauE/SafE family protein
medtr7g092580	36723169	36723438	-	18.9491	275.175	-3.85771	1.18002e-30	7.20824e-29	transmembrane protein%2C putative
medtr4g109880	45722672	45724227	+	0.260159	3.79175	-3.8557	0.00250939	0.00654539	adenine nucleotide alpha hydrolase superfamily protein
medtr2g007340	955202	956149	+	0	1.94064	-3.85168	0.0235287	0.0478842	zinc finger%2C C3HC4 type (RING finger) protein
medtr7g022840	7407373	7409769	-	85.6639	1234.68	-3.84908	8.55125e-05	0.000299696	hypothetical protein
medtr7g111280	45666166	45669433	+	2.24334	31.9613	-3.8441	3.83277e-06	1.69027e-05	pectinacetylesterase family protein
medtr1g082770	36835511	36836249	+	1.59305	20.8725	-3.83819	2.80172e-12	2.76367e-11	glycoprotein membrane precursor GPI-anchored protein
medtr8g024120	8828278	8830610	+	0.507632	6.97823	-3.82758	0.000898203	0.00258676	1-aminocyclopropane-1-carboxylate oxidase
medtr3g055310	21742627	21746030	-	0.116066	2.61585	-3.82253	0.0247309	0.0500097	ankyrin repeat protein
medtr5g031840	13651420	13653564	+	55.5734	782.72	-3.81336	2.76448e-52	9.26378e-50	UDP-glucosyltransferase family protein
medtr3g479600	35839596	35841954	-	0.241917	3.69819	-3.81036	0.00308569	0.00787691	smad/FHA domain protein
medtr8g023130	8275146	8279407	+	0.419775	6.45033	-3.80966	0.000130494	0.00044164	carboxy-terminal region remorin
medtr7g116520	48091287	48093619	+	13.3815	186.818	-3.80863	1.20079e-12	1.23647e-11	GDSL-like lipase/acylhydrolase
medtr3g084220	38036746	38037033	-	3.32749	45.2241	-3.80499	4.71478e-23	1.3964e-21	SAUR-like auxin-responsive family protein
medtr5g070010	29666985	29669859	+	0.154459	2.56543	-3.80436	0.0343639	0.0666838	cytochrome P450 family-dependent fatty acid hydroxylase
medtr1g037630	13948633	13952626	+	7.72669	108.595	-3.80163	1.10506e-11	1.0094e-10	aspartic proteinase nepenthesin-like protein
medtr8g090010	37665928	37666504	+	3.83411	53.4436	-3.80137	5.79163e-09	3.81399e-08	transmembrane protein%2C putative
medtr2g096550	41235628	41238336	-	0	1.82144	-3.80127	0.0278327	0.0554079	RAB GTPase-like protein A1D
medtr8g038210	14166012	14171188	-	28.9542	401.679	-3.79708	1.88686e-08	1.1629e-07	annexin D8
medtr6g018310	7009014	7010704	+	41941.2	582735	-3.7964	2.24345e-33	1.77786e-31	ribulose bisphosphate carboxylase small chain
medtr7g108070	43947557	43950635	-	2.84296	38.0649	-3.79221	5.59268e-09	3.69334e-08	kinase interacting (KIP1-like) family protein
medtr4g069550	26179433	26182803	-	0.116066	2.53491	-3.76847	0.0117371	0.0260199	BURP domain protein
medtr6g033055	10379080	10382042	-	61.6262	840.108	-3.76692	2.79499e-54	1.11122e-51	xyloglucan endotransglucosylase/hydrolase family protein
medtr4g097830	40376868	40379458	-	25.5585	345.724	-3.76476	3.73589e-25	1.342e-23	tubulin beta-1 chain
medtr8g022380	7936476	7937243	-	0.501886	6.58144	-3.76405	6.0663e-05	0.000218314	SAUR-like auxin-responsive family protein
medtr5g044000	19340200	19349034	-	0.429695	6.1423	-3.76396	0.00260446	0.00675805	beta-glucosidase
medtr3g111950	52385449	52386264	+	0.231225	3.57538	-3.7637	0.00171162	0.00463084	hypothetical protein
medtr4g010150	2249018	2251257	+	65.2408	885.411	-3.76166	6.93924e-30	4.06934e-28	fatty-acid desaturase
medtr6g068860	24750337	24752005	+	0.101146	2.43929	-3.76102	0.00335782	0.0085022	ABA induced plasma membrane protein
medtr1g025720	8252489	8255443	+	0.898338	12.5391	-3.75513	2.49756e-05	9.60257e-05	GDSL-like lipase/acylhydrolase
medtr7g077690	29297652	29300584	+	1.2204	16.4149	-3.75504	3.20884e-10	2.48006e-09	RHO guanyl-nucleotide exchange factor
medtr4g065830	24765889	24767042	-	0.944727	12.7994	-3.75291	9.60348e-08	5.3508e-07	leucine-rich receptor-like kinase family protein
medtr4g059720	22034570	22035620	+	46.6197	626.135	-3.75148	2.28007e-23	6.95497e-22	fasciclin-like arabinogalactan protein
medtr5g020620	7901127	7903720	+	3.67304	48.0982	-3.74935	7.06993e-14	8.36727e-13	laccase/diphenol oxidase family protein
medtr3g450930	17644290	17647516	+	0.101146	2.5354	-3.74557	0.0167281	0.0355524	glutathione S-transferase%2C amino-terminal domain protein
rps4	108408	109013	-	0.458168	6.20618	-3.74136	2.90706e-05	0.000110574	-
medtr8g089660	37308195	37311495	-	26.525	350.282	-3.72853	3.23641e-23	9.75789e-22	sieve element occlusion protein
medtr4g102040	42223816	42224975	-	2.4729	31.6222	-3.72668	5.71893e-08	3.29848e-07	hypothetical protein
medtr4g078885	30509284	30509954	-	4.79932	64.3316	-3.72501	7.2978e-07	3.57752e-06	disease resistance-responsive%2C dirigent domain protein
medtr4g101660	42023461	42026521	-	1.87874	24.11	-3.72047	3.95769e-09	2.66463e-08	plant-specific transcription factor YABBY family protein
medtr8g024480	9002671	9004590	+	19.7168	258.938	-3.71826	1.21529e-24	4.14951e-23	NAC transcription factor-like protein
medtr3g064070	28811778	28813888	+	18.2678	240.727	-3.71774	7.44401e-32	4.91871e-30	oxygen-evolving enhancer protein
medtr6g004540	322224	323418	+	0.520786	7.45083	-3.70826	2.81292e-05	0.000107237	DNA-directed RNA polymerase II subunit RPB11-like protein
medtr6g015150	4904886	4905254	+	1.05339	14.0998	-3.70799	7.59133e-08	4.30328e-07	transmembrane protein%2C putative
medtr4g092780	36805878	36809703	+	9.71397	127.981	-3.70677	5.97489e-17	9.70589e-16	glucose-6-phosphate 1-epimerase-like protein
medtr4g094285	37609316	37613573	+	62.8349	817.226	-3.70438	2.21169e-15	3.05353e-14	beta-xylosidase/alpha-L-arabinofuranosidase-like protein
medtr3g027150	8415069	8418294	-	0.822249	10.9177	-3.70197	6.36544e-06	2.70301e-05	calcium-dependent lipid-binding (CaLB domain) family protein
medtr4g070720	26637926	26641265	+	1.7606	21.7506	-3.69872	1.85228e-10	1.47635e-09	Sec14p-like phosphatidylinositol transfer family protein
medtr5g080360	34390728	34393508	-	12.6125	160.995	-3.68957	6.67964e-19	1.33009e-17	glycerol-3-phosphate acyltransferase
medtr3g068035	30677310	30680737	-	1.41584	18.4339	-3.689	6.51223e-06	2.76034e-05	AT hook motif DNA-binding family protein
medtr5g069980	29659585	29660737	+	1.70854	20.4699	-3.68696	3.51712e-12	3.41478e-11	hypothetical protein
medtr1g028320	9514158	9515701	-	20.0904	255.625	-3.68597	1.658e-26	6.68242e-25	glucosamine-6-phosphate isomerase/6-phosphogluconolactonase
medtr7g105780	42928893	42930099	+	42.0107	540.705	-3.68454	2.89799e-14	3.57592e-13	ovate transcriptional repressor
medtr8g005900	387649	389041	-	6.01122	76.9279	-3.68246	6.0202e-22	1.63634e-20	matrix metalloproteinase
medtr1g099210	44763538	44763768	+	0.202427	3.38516	-3.68086	0.0145982	0.0315458	transmembrane protein%2C putative
medtr7g098230	39259538	39262276	-	0.955669	11.3526	-3.68039	1.66332e-05	6.60179e-05	peptide transporter 1
medtr4g095600	39871413	39872959	-	77.4598	993.146	-3.68021	1.58192e-20	3.71443e-19	lateral organ boundaries (LOB) domain protein
medtr2g022820	7946987	7947918	-	0.463377	4.77154	-3.67758	0.0207068	0.0427232	hypothetical protein
medtr3g452470	19188202	19190098	+	1.87914	24.2791	-3.67672	2.56774e-11	2.24661e-10	TB2/DP1%2C HVA22 family protein
medtr8g024250	8893236	8894604	-	0.961151	12.147	-3.67499	1.97611e-08	1.2144e-07	late embryogenesis abundant protein
medtr5g021610	8376689	8378134	-	33.9504	431.661	-3.67106	8.14864e-08	4.59699e-07	lactoylglutathione lyase/glyoxalase I family protein
medtr4g117600	48786110	48787634	+	3.47735	42.6385	-3.67078	3.50315e-12	3.40404e-11	ABA induced plasma membrane protein
medtr0008s0170	61999	64991	-	0.116066	2.43038	-3.66985	0.00275443	0.00710241	equilibrative nucleoside transporter 6
medtr1g028330	9518565	9520779	-	18.4611	232.388	-3.66983	6.35265e-21	1.55707e-19	glucosamine-6-phosphate isomerase/6-phosphogluconolactonase
medtr8g066700	27723362	27726606	-	0.284538	3.34088	-3.66473	0.00230709	0.006074	LRR receptor-like kinase family protein
medtr4g014440	4075040	4078213	-	16.0048	201.428	-3.66454	1.2406e-32	8.9817e-31	Pmr5/Cas1p GDSL/SGNH-like acyl-esterase family protein
medtr6g011050	3002811	3004508	-	0.270525	3.31863	-3.65979	0.00240412	0.00630258	DUF247 domain protein
medtr1437s0010	608	817	+	0	1.71087	-3.6548	0.0179932	0.0378705	galactosyltransferase family protein
medtr0591s0010	5069	8676	+	4.18844	53.3326	-3.6518	1.56688e-27	6.98751e-26	caffeic acid O-methyltransferase
medtr8g037933	14083210	14084805	-	876.317	10904.8	-3.63735	2.27259e-07	1.19391e-06	transmembrane protein%2C putative
medtr4g063090	23338918	23341036	+	48.4131	602.01	-3.63582	4.72254e-08	2.7488e-07	tonoplast intrinsic protein
medtr2g089130	37623978	37628212	+	0.660595	8.57323	-3.63257	0.000175143	0.000579047	sesquiterpene synthase
medtr4g100590	41480458	41485220	+	0.101146	2.31602	-3.61966	0.043219	0.0814025	2OG-Fe(II) oxygenase family oxidoreductase
medtr1g035140	12636378	12639032	-	6.03203	75.0517	-3.61854	1.40268e-15	1.97733e-14	cytochrome P450 family 71 protein
medtr3g064610	29116823	29122075	-	15.142	184.015	-3.61658	6.14764e-19	1.2276e-17	sucrose synthase
medtr8g027530	9846177	9847342	+	0.232133	3.16735	-3.61633	0.0401779	0.0763615	hypothetical protein
medtr5g079975	34227766	34229713	+	0	1.63235	-3.61004	0.0403391	0.0766305	PAN-like domain protein
medtr1g064260	28268839	28272292	-	6.06393	74.9824	-3.60953	1.67005e-11	1.48952e-10	cytokinin riboside 5'-monophosphate phosphoribohydrolase
medtr4g120800	50008936	50009714	+	0.739575	8.9399	-3.60487	1.93807e-05	7.59843e-05	phosphoglucomutase%2C putative
medtr4g010340	2344679	2345599	-	56.718	688.821	-3.60449	4.75251e-19	9.58552e-18	auxin-binding protein ABP19a
medtr1g029670	10223486	10225617	-	0.101282	2.2692	-3.60441	0.0029535	0.00756996	MADS-box transcription factor
medtr4g123563	51383236	51386122	+	43.7476	530.497	-3.60127	1.37663e-07	7.48533e-07	fungal proteinase A%2C aspartic proteinase superfamily protein
medtr8g028160	10496778	10502515	+	43.0348	515.928	-3.59195	5.03913e-20	1.12789e-18	GDSL-like lipase/acylhydrolase
medtr3g109430	50613033	50613920	-	0.217212	3.00558	-3.58994	0.00244024	0.00638503	hypothetical protein
medtr4g086020	33643564	33646615	+	671.338	8082.6	-3.58933	1.18022e-33	9.54634e-32	ferredoxin-nitrite reductase
medtr1g102290	46187775	46189238	+	0.400605	4.43623	-3.58817	0.000620708	0.00184935	3-ketoacyl-CoA synthase-like protein
medtr4g122090	50419270	50419980	+	19.8793	240.579	-3.5871	2.61468e-26	1.03953e-24	hypothetical protein
medtr3g113310	52992808	52993481	-	4.63922	56.614	-3.58254	2.75517e-22	7.69382e-21	SAUR-like auxin-responsive family protein
medtr2g022190	7624515	7625283	+	182.26	2181.39	-3.58083	1.94716e-16	3.00293e-15	RING zinc finger protein%2C putative
medtr3g086050	38935304	38936374	+	37.5	450.697	-3.57741	5.45853e-43	1.00819e-40	localized small heat shock protein
medtr7g109390	44713812	44721418	-	53.4294	635.53	-3.57716	2.24653e-16	3.43079e-15	alpha-L-arabinofuranosidase/beta-D-xylosidase
medtr4g072870	27567055	27567662	+	0.855641	10.2425	-3.57631	3.5929e-06	1.58927e-05	SAUR-like auxin-responsive family protein
medtr3g064800	29206009	29208679	-	4.80245	55.6718	-3.57527	2.97683e-11	2.58524e-10	TPX2 (targeting protein for Xklp2) family protein
medtr1g105900	47821629	47824256	+	1.21218	13.4055	-3.56895	1.14995e-06	5.50046e-06	xyloglucan endotransglucosylase/hydrolase family protein
medtr2g046150	20238325	20239117	-	45.5118	538.008	-3.56659	3.86797e-14	4.68894e-13	DUF538 family protein
medtr5g008070	1655409	1656692	-	37.2797	442.38	-3.56644	7.85707e-18	1.40261e-16	eukaryotic aspartyl protease family protein
medtr4g107670	44609687	44613526	+	8.0225	95.0989	-3.5625	6.38609e-09	4.18665e-08	peptide/nitrate transporter
medtr2g096540	41234502	41235280	+	0.125851	2.22479	-3.55764	0.0195191	0.0406228	C2H2 type zinc finger transcription factor family protein%2C putative
medtr4g093660	37090811	37092218	+	9.13807	104.834	-3.55555	1.30777e-19	2.8092e-18	costars family protein abracl protein
medtr4g072980	27600345	27600874	+	0	1.55331	-3.54948	0.0432717	0.0814887	SAUR-like auxin-responsive family protein
medtr2g018530	5829378	5835438	-	0.232133	3.02798	-3.54324	0.0149796	0.0322779	ABC transporter B family-like protein
medtr1g051170	19980776	19981243	-	0	1.54106	-3.54236	0.017838	0.0375943	hypothetical protein
medtr6g013170	4142683	4145489	-	0.130079	2.19031	-3.53869	0.0225635	0.0461159	plastocyanin-like domain protein
medtr7g096960	38928456	38929027	-	1.55324	17.6009	-3.53843	0.000143296	0.000481286	pollen Ole e I family allergen
medtr1g051810	20713274	20715930	+	6.89788	81.2482	-3.53721	4.2244e-28	2.01816e-26	IQ calmodulin-binding motif protein%2C putative
medtr8g015450	5040280	5042658	-	3.41554	40.1002	-3.53073	2.66829e-07	1.38811e-06	transcription factor
medtr5g018365	6842052	6844288	+	6.90031	80.3853	-3.5258	3.50536e-10	2.69945e-09	methyl esterase
medtr7g073610	27514440	27515231	+	0.328142	4.15092	-3.5251	0.000772858	0.00225906	Serine/Threonine-kinase STN8
medtr6g027580	9553781	9555603	-	18.238	209.194	-3.52401	4.14139e-06	1.81511e-05	cation calcium exchanger
medtr7g106580	43394645	43396144	+	0	1.51288	-3.52362	0.0447887	0.0839412	dihydroneopterin aldolase
medtr5g018990	7140287	7141971	+	0.25593	3.01335	-3.52306	0.00306421	0.0078255	cytochrome P450 family 71 protein
medtr8g007020	1180101	1181060	+	47.3673	545.899	-3.52128	1.50445e-64	1.3573e-61	plastocyanin-like domain protein
medtr4g019310	6010303	6012520	-	13.7466	156.212	-3.51832	1.37433e-20	3.25633e-19	DUF674 family protein
medtr2g033390	12683183	12686425	+	2.40213	27.1646	-3.51616	1.36767e-14	1.75309e-13	plant tudor-like protein
medtr7g105830	42966961	42971097	+	1992.13	22787.2	-3.51577	2.57075e-30	1.53832e-28	1-cys peroxiredoxin PER1
medtr2g023970	8514790	8516482	+	0.988581	10.808	-3.51535	2.04741e-06	9.36913e-06	wall-associated receptor kinase galacturonan-binding protein
medtr1g109350	49447606	49451225	-	18.9176	217.3	-3.51495	1.53272e-22	4.35266e-21	B-box zinc finger protein%2C putative
medtr7g085440	33101235	33102887	-	0.130079	2.05631	-3.51058	0.0491204	0.0908188	protein phosphatase inhibitor protein
medtr6g090060	34190034	34194637	+	0	1.48491	-3.50054	0.0408946	0.077554	DUF1005 family protein
medtr1g087380	39163611	39166053	-	0.154459	2.07437	-3.50021	0.0430311	0.0810877	exocyst complex component sec15B
medtr8g027435	9720948	9721624	-	0.101146	2.11048	-3.5001	0.049155	0.0908664	hypothetical protein
medtr8g022440	7952385	7953091	-	0.47405	5.2978	-3.4984	0.00131747	0.0036629	SAUR-like auxin-responsive family protein
medtr1g027920	9348454	9348937	+	0.434769	4.22665	-3.48896	0.0103015	0.0231792	stress-induced receptor-like kinase
medtr2g019900	6567364	6568225	-	412.476	4617.81	-3.48446	2.86735e-16	4.33372e-15	monothiol glutaredoxin-S2 protein
medtr4g025900	8885604	8888552	+	35.8636	401.681	-3.48297	2.8492e-14	3.51756e-13	plant-specific transcription factor YABBY family protein
medtr4g105130	43559175	43561153	-	1.47111	17.2406	-3.47858	3.54069e-10	2.72398e-09	myb transcription factor
medtr5g095740	41866310	41867306	+	23.1842	258.041	-3.47347	1.6684e-19	3.52257e-18	nuclear transcription factor Y protein
medtr7g101080	40782599	40783637	-	251.842	2792.28	-3.472	1.6433e-26	6.63459e-25	fasciclin-like arabinogalactan protein
medtr3g084200	38033696	38034010	-	3.2125	34.7731	-3.47107	9.75409e-12	8.96603e-11	SAUR-like auxin-responsive family protein
medtr3g033150	10538516	10539070	-	0.308918	2.91244	-3.46708	0.00802874	0.0185766	RNA polymerase sigma factor
medtr8g020960	7428665	7432354	-	0	1.43817	-3.46255	0.0480632	0.0891099	cytochrome P450 family protein
medtr1g095085	42804620	42805115	+	1.00532	10.7408	-3.45792	1.28679e-05	5.21229e-05	hypothetical protein
medtr6g083930	31327995	31329301	-	3.61674	37.9477	-3.45444	2.09173e-12	2.10222e-11	hypothetical protein
medtr1g023610	7589577	7590345	-	0	1.49011	-3.44863	0.0274741	0.0548104	P-loop nucleoside triphosphate hydrolase superfamily protein
matK	120387	121907	+	0.202427	2.85924	-3.4416	0.00504119	0.012254	-
medtr2g097950	41842332	41846119	+	2.38001	25.7761	-3.4406	2.61719e-08	1.57656e-07	NAD-dependent aldehyde dehydrogenase family protein
medtr5g076830	32773395	32778891	+	7.71075	82.6685	-3.43988	1.38742e-20	3.28403e-19	sucrose synthase
medtr2g023100	8084546	8085175	-	5.99809	65.4086	-3.43693	4.4346e-08	2.59343e-07	myb transcription factor
medtr7g063040	22935810	22937267	-	0.202292	2.72828	-3.43528	0.0200909	0.0416244	Avr9/Cf-9 rapidly elicited protein
medtr8g019730	7020629	7026452	+	0.492292	5.34099	-3.43372	0.00587898	0.0140531	disease resistance protein (TIR-NBS-LRR class)%2C putative
medtr2g008880	1673973	1677035	+	1.18325	11.9835	-3.43327	4.30142e-06	1.88068e-05	alpha/beta-hydrolase superfamily protein
medtr1g100597	45525335	45527254	-	0.352847	3.92915	-3.43294	0.00666275	0.0156979	phloem protein 2-B11
medtr5g020020	7617615	7623052	+	266.704	2879.44	-3.43275	5.4893e-38	6.37438e-36	cytochrome P450 family protein
medtr8g461400	21604707	21604985	-	0.574424	6.3379	-3.4327	1.74755e-05	6.91502e-05	SAUR-like auxin-responsive family protein
medtr3g069730	31219118	31222536	-	0.284538	2.67624	-3.42857	0.0107374	0.0240515	RING/FYVE/PHD zinc finger protein
medtr4g088390	35005990	35008379	-	7.88948	84.1221	-3.42684	7.74615e-10	5.7085e-09	hypothetical protein
medtr4g109010	45189349	45195370	+	1.28895	13.0032	-3.42444	3.48379e-08	2.06101e-07	malectin/receptor-like kinase family protein
medtr5g036290	15818918	15820174	+	294.383	3150.75	-3.42047	1.69849e-19	3.57966e-18	matrixin family protein
medtr2g097910	41830130	41832026	-	1.47664	15.5716	-3.41763	1.24872e-08	7.88032e-08	myb transcription factor
medtr5g019330	7296474	7297486	+	1.91115	20.2718	-3.41753	7.15436e-11	5.94474e-10	GNS1/SUR4 membrane family protein
medtr2g043710	18997489	18998629	+	1.19282	12.9061	-3.41544	2.93825e-07	1.51778e-06	transmembrane protein%2C putative
medtr3g014290	4035274	4039208	-	19.7328	210.714	-3.41516	2.27539e-12	2.27704e-11	aspartic proteinase nepenthesin-like protein
medtr4g013310	3745615	3746208	-	0.598939	6.3729	-3.41466	0.000119082	0.000406359	disease resistance-responsive%2C dirigent domain protein
medtr7g058690	21203887	21206331	+	0.612491	6.30274	-3.41441	5.87502e-05	0.000211853	laccase/diphenol oxidase family protein
medtr5g012600	3814791	3817382	+	0.255741	2.82223	-3.41161	0.0186152	0.0389698	pectinesterase
medtr4g010200	2285234	2287326	-	6.94329	73.4545	-3.41136	2.00515e-10	1.5917e-09	glycoside hydrolase family 17 protein
medtr2g093990	40049995	40051115	-	63.5999	675.335	-3.41029	8.14862e-20	1.78304e-18	fasciclin-like arabinogalactan protein
medtr7g024780	8176955	8177485	-	2.34672	24.7992	-3.40913	1.79828e-06	8.30197e-06	acetyltransferase (GNAT) domain protein
medtr7g015960	5009631	5013446	-	196.238	2081.54	-3.4081	1.90207e-21	4.93003e-20	COBRA-like protein 2 precursor
medtr7g058930	21249411	21253696	-	36.9387	389.634	-3.40507	1.45396e-06	6.80615e-06	male sterility MS5 family protein
medtr3g465510	26507442	26512610	-	2.69803	28.9876	-3.40373	3.51285e-14	4.28725e-13	transmembrane amino acid transporter family protein
medtr5g059200	24423907	24425380	+	6.63504	69.2609	-3.40168	1.95176e-10	1.55142e-09	pathogenesis-related thaumatin family protein
medtr4g115530	47725488	47726861	-	2.42054	25.0373	-3.39595	1.32935e-09	9.48953e-09	glycosyltransferase
medtr8g027820	10163672	10164291	+	0.618724	6.44348	-3.39373	0.00317843	0.00809078	transmembrane protein%2C putative
medtr1g050402	19341046	19348503	-	0.348199	3.81386	-3.39278	0.00190106	0.00509695	disease resistance protein (CC-NBS-LRR class) family protein
medtr3g071740	32206159	32207556	-	49.2298	518.47	-3.39254	1.35958e-41	2.24589e-39	polyketide cyclase/dehydrase and lipid transporter
medtr5g045300	19880757	19881744	-	65.0576	681.655	-3.39058	6.67339e-09	4.36768e-08	hypothetical protein
medtr2g091235	39364688	39365883	-	0.202292	2.75762	-3.38861	0.0283667	0.0563658	heavy metal transport/detoxification superfamily protein
medtr3g111970	52391734	52393710	+	3.11742	32.268	-3.38829	3.03742e-05	0.000115084	hypothetical protein
medtr4g087540	34387301	34388459	+	158.008	1651.87	-3.38577	6.5824e-27	2.76708e-25	hypothetical protein
medtr8g087890	36361175	36364094	-	2.45133	26.0764	-3.38535	1.01268e-07	5.62899e-07	GDSL-like lipase/acylhydrolase
medtr5g064610	27142161	27146560	-	2275.17	23734.9	-3.38294	1.90908e-10	1.52007e-09	thylakoid lumenal 29 kDa protein
medtr8g102380	43076178	43079133	+	1.64591	17.3583	-3.37758	3.00661e-07	1.55139e-06	pectinesterase
medtr0190s0020	4153	5637	-	7.64546	80.1209	-3.37564	3.26394e-19	6.69835e-18	HXXXD-type acyl-transferase family protein
medtr7g103030	41417358	41419534	-	4637.55	48097.8	-3.37455	4.51715e-81	1.05959e-77	tonoplast intrinsic protein
medtr4g109140	45279139	45280834	-	12.0314	122.79	-3.37287	1.42513e-23	4.46319e-22	DUF538 family protein
medtr3g068015	30651498	30652476	-	0.125851	1.95374	-3.36913	0.0235279	0.0478842	pathogenesis-related thaumatin family protein
medtr4g006600	703747	704906	-	0.564504	6.08367	-3.36743	0.000168803	0.000559427	zinc finger-like protein
medtr5g049280	21601058	21603715	+	5.30609	54.9277	-3.36665	0.000945998	0.00271109	peroxidase family protein
medtr8g088720	36851051	36851760	-	2698.29	27747	-3.3622	1.34119e-19	2.87048e-18	2Fe-2S ferredoxin superfamily protein
medtr3g005103	67376	67588	-	0.348199	3.71326	-3.36104	0.00414381	0.010262	hypothetical protein
medtr1g111580	50431348	50432099	-	5.32635	55.4313	-3.35942	6.14925e-19	1.2276e-17	hypothetical protein
medtr4g103720	42891100	42893131	+	0.130079	1.84643	-3.35537	0.0131102	0.0287299	eukaryotic peptide chain release factor subunit 1-3
medtr5g093520	40836897	40839973	-	0.834122	8.5063	-3.3534	0.000109841	0.000378277	auxin-responsive family protein
medtr1g018590	5394224	5395861	-	113.372	1165.6	-3.35287	2.14758e-167	5.03758e-163	3-oxo-delta(4%2C5)-steroid 5-beta-reductase-like protein
medtr2g073500	31157243	31160564	-	2.25418	23.0794	-3.35141	0.00022188	0.000720016	Pmr5/Cas1p GDSL/SGNH-like acyl-esterase family protein
medtr2g104900	45217161	45218425	-	5.73336	59.0871	-3.34812	3.68611e-25	1.32615e-23	zinc finger-like protein
medtr5g056640	23320750	23325183	+	1.34566	13.3665	-3.34767	1.68869e-07	9.0541e-07	homocysteine S-methyltransferase-like protein
medtr5g067940	28712656	28712865	-	0.444209	4.8511	-3.34758	0.000426383	0.00131462	hypothetical protein
trnA-UGC	23865	24751	-	0.333279	3.71259	-3.34707	0.00138556	0.0038304	tRNA-Ala
medtr3g114920	53676021	53678262	-	63.9207	651.911	-3.34658	1.65003e-14	2.10353e-13	high mobility group B-like protein
medtr3g117630	55084382	55084973	+	1.14797	11.9288	-3.34325	4.79504e-06	2.08022e-05	SAUR-like auxin-responsive family protein
medtr8g077420	32867144	32867362	+	29.3938	298.701	-3.34066	1.98324e-11	1.75551e-10	MYB family transcription factor
medtr6g007607	1668576	1672333	-	1272.66	12884	-3.33964	8.41767e-21	2.04192e-19	peptidyl-prolyl cis-trans isomerase
medtr8g005980	430275	432634	+	12.1154	121.597	-3.33762	8.94348e-09	5.74602e-08	cytoplasmic-like malate dehydrogenase
medtr4g025730	8764070	8767985	+	22.9927	231.976	-3.33486	5.01011e-10	3.78007e-09	pectinesterase/pectinesterase inhibitor
medtr1g063850	28023352	28030240	-	137.542	1387.26	-3.33343	7.95597e-21	1.93192e-19	RNA polymerase sigma factor
medtr4g101740	42082881	42084454	-	148.663	1500.13	-3.33304	9.99718e-30	5.70569e-28	translation elongation factor EF protein
medtr1g018580	5390686	5392038	-	15.5359	156.652	-3.33221	1.13011e-58	6.16489e-56	3-oxo-delta(4%2C5)-steroid 5-beta-reductase-like protein
medtr7g117375	48492293	48495555	-	57.4685	576.18	-3.33129	2.19986e-16	3.37049e-15	dopamine beta-monooxygenase
medtr1g038290	14181619	14183689	-	3.46516	33.7484	-3.33075	3.77738e-17	6.26052e-16	transmembrane protein%2C putative
medtr1g017090	4663975	4666392	-	3.14141	31.9544	-3.32726	5.6218e-07	2.80127e-06	homeobox associated leucine zipper protein
medtr2g071750	29978573	29979348	-	0.530841	5.66076	-3.32554	0.000615177	0.00183497	hypothetical protein
medtr3g098130	44785690	44789715	-	0.116066	1.81132	-3.32208	0.031335	0.0614981	acyl-CoA thioesterase%2C putative
medtr6g021915	7571244	7575111	-	3.76342	37.54	-3.32025	7.37081e-09	4.7987e-08	glycerol-3-phosphate dehydrogenase%2C NAD
medtr5g005230	336081	337571	+	0.202563	2.53058	-3.3179	0.00909406	0.0207408	hypothetical protein
medtr1g087240	39087950	39091868	+	14.5585	143.484	-3.31677	1.95137e-08	1.20046e-07	alpha-L-arabinofuranosidase/beta-D-xylosidase
medtr1g085310	38084125	38086276	-	0.410064	3.58711	-3.31492	0.00576439	0.0138045	mannan endo-1%2C4-beta-mannosidase-like protein
medtr8g007035	1186900	1188335	+	42.8338	425.382	-3.31274	1.52797e-48	4.07291e-46	plastocyanin-like domain protein
medtr4g123750	51005939	51007753	+	6.19659	61.0226	-3.31266	4.33691e-18	7.96016e-17	BTB/POZ and MATH domain protein
medtr2g081090	33992362	33993832	-	28061.3	278225	-3.3096	9.45255e-35	8.36711e-33	light-harvesting complex I chlorophyll A/B-binding protein
medtr3g083760	37787523	37789571	-	0.520318	4.96283	-3.30875	0.0106985	0.0239758	Lipid transfer protein
medtr4g132770	55527924	55528596	+	0.116066	1.76502	-3.3025	0.0296536	0.058615	1-aminocyclopropane-1-carboxylate oxidase
medtr4g068670	25745620	25750814	-	9.53086	93.8705	-3.30219	1.44403e-22	4.11574e-21	long-chain fatty acyl CoA ligase
medtr1g019480	5884776	5886764	+	0.226997	2.56337	-3.30177	0.046942	0.0873348	alpha amylase domain protein
medtr7g007010	1306469	1308334	-	8.59001	84.0877	-3.29708	2.02765e-08	1.24346e-07	seed specific protein Bn15D17A
medtr7g027175	9197621	9200308	-	2.8518	28.3811	-3.29649	5.01549e-07	2.51278e-06	omega-hydroxypalmitate O-feruloyl transferase
medtr2g008350	1422374	1423264	+	0	1.28877	-3.29522	0.0336081	0.0654608	ATP synthase subunit alpha
medtr1g086390	38659765	38662894	+	9.87642	97.9212	-3.29492	6.21707e-10	4.62671e-09	polygalacturonase/glycoside hydrolase family protein
medtr6g088805	33948006	33949999	+	3.60784	35.335	-3.28835	0.0150173	0.0323413	MATE efflux family protein
medtr4g103670	42863423	42865000	+	0.251701	2.53788	-3.28447	0.0113149	0.0252174	ubiquitin-protein ligase%2C putative
medtr8g077290	32939870	32943504	-	0.897801	8.34663	-3.28398	0.000104756	0.000362162	alpha/beta fold hydrolase
medtr3g106740	49328816	49329721	+	1750.13	17025.7	-3.28211	4.79089e-24	1.56083e-22	Lipid transfer protein
medtr4g072230	27412483	27412986	+	0.810921	8.04948	-3.28129	5.24553e-05	0.000190737	SAUR-like auxin-responsive family protein
medtr2g033380	12669432	12670344	-	2.14975	20.7895	-3.2801	1.87281e-09	1.31136e-08	hypothetical protein
medtr1g017910	5105397	5107858	-	0.796136	7.89303	-3.27708	0.000104409	0.00036112	exocyst subunit exo70 family protein
medtr7g029345	10395960	10400760	+	298.09	2880.49	-3.27197	1.71784e-46	4.02954e-44	ClC chloride channel family protein
medtr2g090050	38123748	38126473	+	5.15731	49.3872	-3.27122	8.19051e-08	4.61838e-07	DUF566 family protein
medtr1g018610	5399279	5402250	-	2.6284	27.2951	-3.26831	7.97625e-12	7.39814e-11	3-oxo-delta(4%2C5)-steroid 5-beta-reductase-like protein
medtr8g461420	21608079	21608444	+	0.757974	7.76951	-3.26774	0.000539066	0.00162683	SAUR-like auxin-responsive family protein
medtr2g103750	44667526	44668852	+	13.073	126.191	-3.26191	4.43368e-10	3.37227e-09	transmembrane protein%2C putative
medtr7g098180	39238305	39241102	-	0.318358	3.44328	-3.25613	0.0120568	0.0266582	peptide transporter
medtr5g097420	42671976	42673475	+	1.82005	17.8826	-3.25556	3.45325e-07	1.76554e-06	carbohydrate-binding X8 domain protein
medtr5g034320	14864231	14867080	+	285.94	2727.01	-3.25341	3.56067e-17	5.91102e-16	polygalacturonase non-catalytic protein
medtr1g085570	38222828	38224321	-	9.69929	91.8432	-3.25321	3.77388e-09	2.54525e-08	haloacid dehalogenase-like hydrolase
medtr5g071350	30266609	30270717	+	5.64451	51.8871	-3.25203	3.18198e-12	3.10999e-11	Pmr5/Cas1p GDSL/SGNH-like acyl-esterase family protein
medtr7g089090	34811349	34816460	-	81.9572	779.883	-3.25044	1.3236e-27	5.93646e-26	myosin heavy chain-like protein
medtr7g023740	7752286	7753771	+	2.35716	22.7121	-3.24731	6.98613e-05	0.000248444	polygalacturonase inhibitor
medtr6g028120	10010979	10014344	+	1.00808	9.87404	-3.24418	1.64613e-06	7.6462e-06	beta-D-glucoside glucohydrolase
medtr5g092190	40256638	40265309	-	1.68997	15.0128	-3.24225	1.95547e-07	1.0352e-06	disease resistance protein (TIR-NBS-LRR class)
medtr7g086090	33395401	33397154	-	0.130079	1.7256	-3.23429	0.0310564	0.0609973	plastocyanin-like domain protein
medtr4g124440	51488500	51490823	+	6.10718	55.56	-3.22854	5.83194e-14	6.97246e-13	glucan endo-1%2C3-beta-glucosidase-like protein
medtr7g006630	774510	776568	-	0.550491	5.42697	-3.22553	0.00869874	0.01994	flowering locus protein T
medtr4g081390	31546399	31551523	-	63.0741	586.939	-3.2222	5.13161e-16	7.5374e-15	kinesin motor catalytic domain protein
medtr3g463730	25543868	25545250	-	326.643	3043.14	-3.21927	3.90884e-19	7.97302e-18	ammonium transporter 1 protein
medtr3g062540	28248998	28251513	-	455.029	4233.85	-3.21765	1.26942e-26	5.15171e-25	root phototropism-like protein
medtr0115s0020	15703	16902	+	1.16786	11.1945	-3.21461	2.92164e-05	0.000111056	F-box protein interaction domain protein
medtr2g033980	12959898	12961213	-	0.308918	2.3191	-3.21224	0.0292994	0.0579881	transmembrane protein%2C putative
medtr7g084800	32728615	32732070	-	82692.3	763971	-3.20769	6.15749e-36	6.17249e-34	glyceraldehyde-3-phosphate dehydrogenase
medtr1g093900	42142466	42145874	+	4.56674	42.4882	-3.20711	1.3351e-06	6.29244e-06	piriformospora indica-insensitive-like protein
medtr2g071760	29982311	29983645	-	39.6364	366.277	-3.20371	1.43009e-27	6.39202e-26	hypothetical protein
medtr3g085270	38532337	38533773	+	19.4533	177.79	-3.20338	4.30826e-11	3.68693e-10	polysaccharide biosynthesis protein
medtr6g048050	17323907	17329311	-	42.6517	393.497	-3.20201	1.27e-45	2.75837e-43	integral membrane protein%2C putative
medtr8g100120	40181722	40184021	-	1613.14	14842.1	-3.20171	3.94045e-20	8.88761e-19	Mg-protoporphyrin IX methyltransferase
medtr4g088415	35035590	35038803	+	6.91919	64.331	-3.20059	9.61366e-20	2.08225e-18	cytochrome P450 family protein
medtr4g117090	48521336	48522950	-	0.232133	2.40031	-3.19398	0.0369096	0.0709081	xyloglucanase-specific endoglucanase inhibitor protein
medtr8g011530	3130862	3134854	-	11.9514	108.469	-3.19355	1.03687e-14	1.34672e-13	asparagine-tRNA ligase
medtr7g104410	42308114	42309561	+	3.94536	36.2694	-3.19206	4.86978e-09	3.24058e-08	hypothetical protein
medtr2g054750	23382437	23383920	-	8.34912	76.6291	-3.19116	1.3558e-07	7.37887e-07	zinc finger (Ran-binding) family protein
medtr8g089400	37157580	37160585	-	1.324	12.059	-3.18781	2.7677e-06	1.24348e-05	carbohydrate-binding X8 domain protein
medtr2g012543	3128949	3129362	-	0.303709	3.10279	-3.18287	0.0182583	0.0383218	GRF zinc finger protein
medtr1g085560	38219712	38222377	+	9248.96	83467.9	-3.17385	2.56703e-35	2.39899e-33	peptidyl-prolyl cis-trans isomerase
medtr4g127360	52848145	52849229	-	19.3726	176.075	-3.17295	1.3187e-19	2.83008e-18	macrophage migration inhibition factor-like protein
medtr6g074860	27791872	27795423	-	18.2837	164.509	-3.17084	1.76943e-15	2.47204e-14	myb transcription factor
medtr6g016785	6456158	6458860	-	1.77578	15.3145	-3.16997	5.43277e-09	3.59584e-08	glycoside hydrolase family 81 protein
medtr8g077850	33144280	33148146	-	0.843906	7.63709	-3.16934	0.000140335	0.000472551	receptor-like kinase
medtr3g075450	34346003	34350060	-	42.4528	379.566	-3.16438	1.06779e-10	8.70604e-10	sieve element occlusion protein
medtr6g043880	15122970	15125916	-	0.419911	3.96501	-3.16191	0.00321626	0.00818061	sucrose transporter
medtr4g065007	24342256	24346196	-	1494	13355	-3.16007	6.26652e-32	4.15236e-30	2-oxoglutarate/malate translocator
medtr4g053880	19501173	19507734	+	3.60141	33.048	-3.1581	1.90971e-17	3.27936e-16	gland-specific fatty acyl-CoA reductase
medtr8g098375	41036621	41038486	+	12.2538	108.526	-3.15463	3.82884e-13	4.15416e-12	major intrinsic protein (MIP) family transporter
medtr1g025420	8118419	8120647	+	17.0056	150.28	-3.15339	1.44197e-28	7.2274e-27	pathogenesis-related thaumatin family protein
medtr4g018760	5777438	5780265	-	17.8576	158.071	-3.1527	1.75834e-08	1.08884e-07	nucleotide/sugar transporter family protein
medtr4g083110	32342776	32343033	-	0.352983	3.11353	-3.15151	0.00411805	0.0102057	hypothetical protein
medtr7g059010	21286538	21290335	-	3.44001	30.5801	-3.14828	1.99569e-05	7.81386e-05	male sterility MS5 family protein
medtr2g096070	41005524	41008706	-	0.303438	3.07201	-3.14786	0.0155428	0.0333171	OTU-like cysteine protease
medtr7g085940	33327278	33327562	+	0.371671	3.21954	-3.14527	0.00581674	0.0139237	50S ribosomal protein L20
medtr1g028280	9487950	9491291	-	0.410064	3.10217	-3.13752	0.00655463	0.015482	stress-induced receptor-like kinase%2C putative
medtr2g022460	7755881	7757715	+	26.3341	231.231	-3.1337	0.00625794	0.0148606	eukaryotic aspartyl protease family protein
medtr4g081600	31668138	31675979	-	66.6305	583.388	-3.13246	4.296e-27	1.85582e-25	sodium:sulfate symporter transmembrane region protein
medtr8g028050	10387812	10390054	+	0.530434	5.01908	-3.1318	0.000773185	0.00225973	metal transporter Nramp3 protein
medtr2g076070	31855194	31858191	+	0.101146	1.65618	-3.13108	0.0245716	0.0497262	pathogenesis-like protein
medtr8g024560	9063312	9072540	+	9.84764	85.8347	-3.12877	1.59514e-11	1.42759e-10	D-arabinono-1%2C4-lactone oxidase-like protein
medtr6g086485	32537232	32537808	-	0.810744	7.07725	-3.12861	0.000172472	0.000570858	hypothetical protein
medtr5g041650	18283169	18288697	+	0.87904	8.20931	-3.12736	0.000367054	0.00114601	MADS-box transcription factor family protein
medtr1g069465	30081689	30083495	-	1535.21	13412.2	-3.12687	2.9789e-32	2.07965e-30	photosystem II reaction center Psb28 protein
medtr7g065630	23837589	23838924	+	1.04705	9.27581	-3.12188	0.000118965	0.000406019	glutathione S-transferase
medtr0002s0900	341926	343403	-	56.1153	486.601	-3.12188	6.03559e-12	5.69497e-11	hypothetical protein
medtr8g445170	17116734	17121628	-	16.0689	139.483	-3.12177	1.62194e-12	1.65416e-11	embryonic abundant-like protein
medtr7g090420	35574005	35574881	-	0.232133	2.24607	-3.11939	0.0398235	0.0757554	hypothetical protein
medtr7g115050	47501145	47503452	+	0.449345	4.08703	-3.11865	0.00494281	0.0120361	ammonium transporter 1 protein
medtr2g090200	38278125	38278915	+	775.951	6731.63	-3.11688	8.99773e-18	1.59411e-16	photosystem II Pbs27 protein
medtr3g101670	46809109	46810944	-	734.912	6371.55	-3.11574	2.0699e-46	4.71396e-44	light-harvesting complex I chlorophyll A/B-binding protein
medtr5g012460	3729922	3732847	-	4.38811	38.6839	-3.11553	1.73609e-14	2.20246e-13	SEC14 cytosolic factor-like protein
medtr8g104645	44085741	44088064	+	0.130079	1.62315	-3.11397	0.0461812	0.086097	pectinesterase
medtr4g088685	35293923	35294506	+	0.410064	3.17189	-3.11258	0.0277069	0.0551856	RALF
medtr1g106460	48140254	48142311	-	0.410064	3.17067	-3.10758	0.0161003	0.0343487	basic helix loop helix (BHLH) DNA-binding family protein
medtr2g049670	22304641	22307554	-	2.24552	18.4561	-3.10702	5.12746e-06	2.21501e-05	carbohydrate-binding X8 domain protein
medtr2g078360	32638972	32640594	-	0.491384	4.1932	-3.10595	0.0150825	0.0324574	BZIP transcription factor%2C putative
medtr4g008010	1352266	1355362	+	5.4771	46.9597	-3.10459	2.32299e-07	1.21902e-06	core-2/I-branching enzyme
medtr4g073720	27973946	27976522	-	4.24961	36.8951	-3.10451	9.95944e-10	7.25524e-09	pathogenesis-related thaumatin family protein
medtr1g077000	34365710	34368004	+	24.5419	210.811	-3.10132	4.4501e-12	4.25371e-11	peroxidase family protein
medtr8g089695	37334903	37336287	-	1.51538	11.9856	-3.10118	0.000192249	0.000631151	transmembrane protein%2C putative
medtr3g026160	8040631	8041807	+	0.705221	6.05933	-3.10098	0.000319032	0.00100677	leguminosin group485 secreted peptide
medtr6g093180	35180903	35189212	-	53.4472	457.374	-3.09957	3.48866e-23	1.04513e-21	beta-amyrin synthase
medtr5g055190	22733942	22735493	-	0.693676	6.08757	-3.09955	0.00364798	0.00915487	transmembrane protein%2C putative
medtr8g076880	32613769	32618566	-	7.52912	65.7768	-3.09872	5.45985e-17	8.9136e-16	Sec14p-like phosphatidylinositol transfer family protein
medtr8g070095	29774061	29776773	-	128.973	1106.31	-3.09805	2.70181e-57	1.29339e-54	aldo/keto reductase family oxidoreductase
medtr1g039020	14404531	14405188	-	1.0385	9.17332	-3.09784	1.03987e-05	4.27785e-05	hypothetical protein
medtr0224s0020	13871	14359	-	0.927642	7.55073	-3.09667	0.000786755	0.00229567	hypothetical protein
medtr2g035760	15158916	15161418	+	7.50105	63.0365	-3.0962	4.69451e-08	2.73384e-07	polygalacturonase QRT3-like protein
medtr1g067640	29199780	29200410	+	0.308918	2.25567	-3.09559	0.0459705	0.0858108	C2H2 type zinc finger transcription factor family protein
medtr3g007660	1109865	1112278	-	6.9719	59.3133	-3.0937	7.46092e-09	4.85332e-08	hsp20/alpha crystallin family protein
medtr6g017165	6797730	6800407	+	7.58732	65.401	-3.09228	3.8008e-14	4.61372e-13	allene oxide cyclase
medtr5g010020	2590454	2592700	+	23.7335	202.074	-3.0922	3.06337e-05	0.000115974	myb transcription factor
medtr1g039480	14608398	14612493	+	0.612627	4.92361	-3.08971	0.00362465	0.00910607	cellulose synthase-like protein
medtr7g083830	32276057	32276392	-	0.217212	2.25628	-3.08909	0.0324502	0.0634374	transmembrane protein%2C putative
medtr2g066110	27694845	27699507	+	28562.7	242821	-3.08769	8.0019e-36	7.95341e-34	phosphoglycerate kinase-like protein
medtr8g066040	27430410	27434638	+	30.3776	255.805	-3.0842	1.35104e-24	4.59963e-23	DNA-3-methyladenine glycosylase I
medtr1g099440	44907037	44907981	+	12.5559	104.684	-3.08085	1.75743e-11	1.56152e-10	membrane-associated kinase regulator-like protein%2C putative
medtr6g011440	3235876	3239444	-	8.41428	70.8423	-3.08055	9.82006e-27	4.02708e-25	P21-Rho-binding domain protein
medtr4g097260	40084788	40085674	-	1.07695	9.08629	-3.07934	4.75794e-05	0.000174522	hypothetical protein
medtr4g116200	48069710	48070498	+	43.5017	367.718	-3.07739	6.62349e-22	1.78994e-20	SAM domain protein
medtr1g008740	1057858	1061279	+	0.333414	3.08361	-3.07723	0.00860652	0.0197653	NAC transcription factor-like protein
medtr6g092970	35042066	35047376	-	0.821016	6.85765	-3.07646	0.000910414	0.00261871	sodium transporter HKT1
medtr2g010580	2451482	2451976	+	12.5538	105.657	-3.07618	5.1257e-26	1.9614e-24	CAP%2C cysteine-rich secretory protein%2C antigen 5
medtr1g105495	47494188	47496491	+	19.9737	169.373	-3.07563	1.11382e-24	3.82531e-23	xyloglucan endotransglucosylase/hydrolase family protein
medtr5g085580	36984544	36987179	-	29.3345	247.928	-3.07474	6.77118e-15	8.94826e-14	O-glycosyl hydrolase family 17 protein
medtr3g435540	11665026	11669121	-	1.65952	14.8101	-3.07466	1.73003e-08	1.07358e-07	GDSL-like lipase/acylhydrolase
medtr3g072160	32416265	32418035	-	4.52727	37.3874	-3.07334	4.62559e-16	6.82406e-15	BTB/POZ domain protein
medtr7g090470	35602166	35606664	-	158.797	1334.97	-3.07171	2.36196e-14	2.93923e-13	triacylglycerol lipase SDP1
medtr8g098360	40915697	40920094	-	149.301	1253.43	-3.07044	1.689e-25	6.2392e-24	tubulin beta-1 chain
medtr0372s0010	3100	4368	+	0.270525	2.22475	-3.07027	0.0326524	0.0637955	2-phosphoglycerate kinase
medtr3g084980	38396688	38400340	+	5.43062	43.9998	-3.06519	5.34613e-07	2.66988e-06	MADS-box transcription factor
medtr1g105090	25004964	25008953	+	2161.37	18085.5	-3.06472	1.26607e-39	1.69704e-37	1-cys peroxiredoxin PER1
medtr5g012810	3928871	3930292	+	42.2213	354.244	-3.06339	2.08269e-22	5.86479e-21	major intrinsic protein (MIP) family transporter
medtr8g087400	36116867	36118267	-	1.18729	9.92161	-3.06134	2.38236e-05	9.19282e-05	UNE1-like protein
medtr4g082140	31885978	31887837	-	1.69543	13.7456	-3.05988	3.43012e-05	0.000128633	TPR domain protein
medtr4g073800	28024453	28027609	-	0.202292	2.12763	-3.05851	0.0222684	0.0455723	archaeal/vacuolar-type H+-ATPase subunit E
medtr1g077480	34576832	34581535	-	165.393	1375.64	-3.05414	5.45327e-43	1.00819e-40	alpha-galactosidase-like protein
medtr4g068970	25892682	25897576	-	2030.79	16844.5	-3.05207	3.48384e-29	1.85728e-27	NAD-dependent epimerase/dehydratase family protein
medtr7g075220	28090219	28095848	-	0.483062	3.85221	-3.05034	0.00385413	0.00962063	microtubule associated protein%2C MAP65/ASE1 family protein
medtr8g445730	17445238	17446079	+	1.23475	9.31318	-3.05031	3.04408e-05	0.000115318	transmembrane protein%2C putative
medtr7g060260	21771850	21773781	+	0.318358	2.92895	-3.04729	0.0150894	0.0324668	DUF247 domain protein
medtr1g115410	52104806	52107080	+	1622.78	13384.8	-3.04395	6.93236e-21	1.69036e-19	photosystem II reaction center PsbP family protein
medtr7g071110	26328733	26330721	+	4.80542	39.2919	-3.03791	4.54536e-15	6.11006e-14	CASP-like protein
medtr4g078535	30340782	30342209	-	11.0959	89.7216	-3.03213	7.71673e-13	8.08086e-12	LRR/extensin
medtr1207s0010	839	1375	-	0.512442	3.9494	-3.02961	0.00865418	0.0198553	heat shock cognate 70 kDa protein
medtr1g023570	7569461	7571765	+	2.66469	22.4506	-3.02455	6.03973e-07	2.99586e-06	glyoxal oxidase amino-terminal protein
medtr3g101960	46973917	46975551	-	4.87759	39.6785	-3.01754	3.6084e-07	1.83965e-06	HXXXD-type acyl-transferase family protein
medtr3g071890	32271189	32275806	-	94.285	761.861	-3.01686	9.7444e-25	3.35645e-23	laccase/diphenol oxidase family protein
medtr5g089320	38807982	38811203	-	28.5808	229.999	-3.01674	1.08246e-14	1.40284e-13	calmodulin-domain kinase CDPK protein
medtr8g071330	30283911	30287592	-	1.23577	9.63023	-3.01662	8.59272e-06	3.57819e-05	calmodulin-binding protein MPCBP protein
rpl14	44674	45042	+	0.227132	2.03102	-3.01649	0.0264366	0.0530003	-
medtr5g046040	20181982	20185115	-	1.11096	9.28429	-3.0127	7.52065e-05	0.000265961	homeobox protein
medtr3g110175	51162648	51169446	+	12.0315	97.1042	-3.01232	3.93394e-06	1.7313e-05	bark storage-like protein
medtr5g087450	37892934	37894362	+	13.2796	105.936	-3.01065	1.71919e-14	2.18338e-13	hsp20/alpha crystallin family protein
medtr1g083110	36992065	36993182	+	249.424	2010.2	-3.01033	5.17285e-24	1.67596e-22	photosystem II reaction center PsbP family protein
petL	60885	60980	-	0.28031	2.1227	-3.00683	0.017664	0.037278	-
medtr8g091590	38215125	38216286	-	2.37338	18.9663	-3.00652	1.05239e-05	4.32329e-05	hypothetical protein
medtr5g034250	14820957	14829543	+	3583.64	28793.8	-3.00622	1.1405e-63	8.91758e-61	carbonic anhydrase family protein
medtr4g107840	44694242	44696072	-	7.00779	56.2514	-3.00577	2.78419e-05	0.00010621	porin/voltage-dependent anion-selective channel protein
medtr4g130510	54379898	54385837	-	859.804	6902.04	-3.00528	3.255e-14	3.98708e-13	cellulose synthase-like protein
medtr5g082130	35257495	35259864	-	333.553	2673.94	-3.00326	3.69522e-15	4.9844e-14	hypothetical protein
medtr1g032010	11319459	11322155	-	3.85355	29.7827	-2.99944	7.09695e-06	2.99089e-05	translocation protein TolB
medtr1g069470	30086956	30090723	+	48.7666	388.216	-2.99796	6.52838e-12	6.13281e-11	LRR receptor-like kinase family protein
medtr8g076290	32312590	32316653	-	34.6292	275.435	-2.99657	9.67122e-33	7.11153e-31	cytochrome P450 family monooxygenase
medtr4g127480	52924287	52930229	+	492.203	3910.49	-2.98993	4.33654e-25	1.54999e-23	subtilisin-like serine protease
medtr2g089670	37914581	37916032	+	2.18921	17.3486	-2.98971	1.64346e-06	7.63681e-06	anthocyanin 5-aromatic acyltransferase
medtr7g026340	8738374	8742328	-	63.4081	501.273	-2.98758	1.03228e-34	9.10312e-33	glucan endo-1%2C3-beta-glucosidase-like protein
medtr1g069575	30229576	30231346	-	0.787679	6.44378	-2.98732	0.000116575	0.000398383	glutathione S-transferase-like protein
medtr4g072450	27466745	27467079	+	0.776059	5.80135	-2.98333	0.00139362	0.00385133	SAUR-like auxin-responsive family protein
medtr4g124790	51719993	51723048	+	2516.83	19852.1	-2.97936	2.6397e-64	2.29331e-61	thioredoxin-dependent peroxidase
medtr8g005325	176687	178873	+	0.217212	2.05791	-2.97892	0.0185879	0.0389231	DUF247 domain protein
medtr1g038260	14194754	14195752	-	6.31885	48.5347	-2.97872	1.10489e-05	4.52231e-05	transmembrane protein%2C putative
medtr5g022770	9011133	9011932	+	6.74093	52.3967	-2.97818	2.54331e-09	1.75002e-08	anaphase-promoting complex subunit 11 RING-H2 finger protein
medtr5g089580	38947462	38947960	+	0.478278	3.7488	-2.97736	0.00544778	0.0131335	hypothetical protein
medtr5g018670	6961303	6963520	+	1615.13	12662.3	-2.97079	3.37198e-17	5.63766e-16	photosystem II oxygen-evolving enhancer protein
medtr1g095450	42931034	42932900	+	12.6724	98.0175	-2.96973	2.13158e-18	4.05519e-17	transferrin
medtr4g023460	7914669	7918413	-	4.60433	35.1485	-2.96795	1.69373e-11	1.5095e-10	calcium-dependent lipid-binding (CaLB domain) family protein
medtr2g026685	9695223	9700095	+	49.8455	389.391	-2.96598	1.39938e-10	1.12879e-09	heavy metal transport/detoxification superfamily protein
medtr4g116330	48152078	48157043	-	0.453993	3.71987	-2.96389	0.0164737	0.0350751	F-box protein interaction domain protein
medtr2g078210	32509624	32513502	-	63.6082	495.398	-2.96226	5.39675e-05	0.00019581	calmodulin-binding protein
medtr1g026820	8791012	8792717	-	10081.1	78387.4	-2.95897	2.69435e-23	8.14449e-22	photosystem I reaction center subunit X psaK
medtr1g082430	36642633	36645890	+	32.1525	251.72	-2.95743	5.22331e-37	5.62033e-35	Mog1/PsbP/DUF1795-like photosystem II reaction center PsbP family protein
medtr1g114680	51766104	51768057	-	0.241917	2.0032	-2.95476	0.0125798	0.02771	GRAM domain protein/ABA-responsive-like protein
medtr3g102390	47181005	47183141	-	2.99194	22.4075	-2.95321	3.59046e-08	2.12091e-07	carbohydrate esterase plant-like protein
medtr8g464480	22789556	22802727	+	51.5663	398.738	-2.9523	3.71934e-18	6.87506e-17	P-loop nucleoside triphosphate hydrolase superfamily protein
medtr1g101000	45364848	45376387	+	55.6789	429.323	-2.95222	4.09092e-54	1.54775e-51	pectinacetylesterase family protein
medtr4g025720	8756551	8759023	-	1.51046	11.8734	-2.94899	9.25032e-07	4.47484e-06	hypothetical protein
medtr1g030740	10735971	10738895	+	1.39477	10.5664	-2.94762	0.0019449	0.00520379	plastid movement impaired protein
medtr8g091710	38265201	38275436	-	3266.63	25185.8	-2.94662	2.92164e-37	3.18361e-35	ABC transporter-like protein
medtr8g046245	18109152	18110970	+	4.94126	37.3229	-2.94183	1.87054e-09	1.31016e-08	hsp20/alpha crystallin family protein
medtr4g037505	13800984	13801668	-	3619.62	27682.2	-2.93503	1.26594e-22	3.62137e-21	photosystem II 5 kDa protein
medtr3g096150	43940767	43941867	+	39.3934	302.6	-2.93439	4.59262e-22	1.26146e-20	beta-1%2C4-N-acetylglucosaminyltransferase-like protein
medtr3g463060	25242873	25244861	+	4.00132	30.9732	-2.93386	1.73858e-07	9.29028e-07	cytochrome P450 family-dependent fatty acid hydroxylase
medtr2g095430	40769880	40770275	+	3.49687	26.6514	-2.9336	2.04945e-06	9.37662e-06	SAUR-like auxin-responsive family protein
medtr2g058470	24163022	24165750	-	0.28031	1.9645	-2.93329	0.0321626	0.062948	chalcone and stilbene synthase family protein
medtr3g111920	52379499	52379905	-	0.303709	2.64804	-2.92509	0.0190596	0.0397723	MYB family transcription factor
medtr2g016630	5125334	5131271	-	660.956	5012.24	-2.92334	1.11274e-14	1.43969e-13	cellulose synthase-like protein
medtr8g008530	1760305	1763493	+	4.85407	36.0229	-2.92076	7.07424e-13	7.44795e-12	cytochrome P450 family protein
medtr2g061820	26209694	26211518	-	36.9433	277.033	-2.92059	9.243e-21	2.23289e-19	chaperone BCS1-A-like protein%2C putative
medtr4g118570	49099970	49105607	-	0.434424	3.49919	-2.9183	0.0360149	0.0694442	inosine-uridine preferring nucleoside hydrolase
medtr4g132360	55312665	55316500	+	13770.1	104020	-2.91723	1.37337e-40	2.06507e-38	glycine cleavage system T protein
medtr3g084150	38024255	38025324	-	2.00916	15.2622	-2.91719	8.23512e-06	3.43728e-05	SAUR-like auxin-responsive family protein
medtr6g021910	7568887	7570939	-	21.6927	162.808	-2.91636	2.68183e-07	1.39423e-06	SMP-30/gluconolaconase/LRE-like region protein
medtr1g093080	41922713	41924973	-	19.4004	146.58	-2.91392	6.64089e-14	7.88735e-13	myb-like transcription factor family protein
medtr3g007770	1173614	1180993	-	9.20868	68.4498	-2.91333	2.42578e-09	1.67483e-08	cellulose synthase-like protein
medtr6g035305	12627050	12633730	+	6352.23	47726.1	-2.90938	1.88531e-46	4.33567e-44	fructose-1%2C6-bisphosphatase%2C cytosolic-like protein
medtr4g082910	32230281	32232844	-	1.87393	13.5636	-2.9074	3.42798e-08	2.02902e-07	carboxy-terminal region remorin
medtr6g084770	31889040	31891162	+	7.63464	58.3614	-2.90733	1.37138e-18	2.65636e-17	cytochrome P450 family 71 protein
medtr8g005270	818864	821287	-	1.93985	13.797	-2.90514	0.00249098	0.00650099	mannan endo-1%2C4-beta-mannosidase-like protein
medtr5g084460	36435376	36436862	-	1.57918	11.6904	-2.9051	0.0261952	0.0525763	hypothetical protein
medtr2g017970	5265732	5267208	+	164.066	1226.03	-2.90227	4.32774e-06	1.89148e-05	fasciclin domain protein
medtr2g041550	18245458	18246370	+	8051.75	60106.5	-2.90014	5.75891e-09	3.79351e-08	auxin-binding protein ABP19a
medtr1g035720	13039278	13041781	-	2.13359	15.3145	-2.89784	0.000231664	0.000749639	phototropic-responsive NPH3 family protein
medtr1g024840	7924436	7926622	-	594.393	4427.25	-2.89642	1.05364e-88	2.74613e-85	protein disulfide-isomerase LQY1
medtr7g091780	36317023	36324239	-	0.820109	6.16676	-2.89346	0.00173973	0.00470039	cyclin-like protein
medtr1g111210	50228743	50230793	+	2.92017	22.471	-2.89265	2.44173e-09	1.68458e-08	regulator of Vps4 activity in the MVB pathway protein
medtr8g104990	44267500	44270501	-	10.5105	77.1581	-2.89157	1.04129e-11	9.55246e-11	salt stress response/antifungal domain protein
medtr4g094785	38997044	38999561	+	787.227	5825.58	-2.88719	6.68156e-33	4.94414e-31	FKBP-type peptidyl-prolyl cis-trans isomerase
medtr5g015390	5329107	5332700	+	7.66409	55.9543	-2.88584	3.95452e-06	1.74003e-05	transmembrane protein%2C putative
medtr4g011190	2643799	2646573	-	1.80487	12.4553	-2.88471	0.000198433	0.000649545	zinc finger (Ran-binding) family protein
medtr2g090900	39027589	39030827	+	1.44356	10.5218	-2.88235	0.00664547	0.0156682	bZIP family transcription factor
trnK-UUU	119630	122178	+	0.318629	2.57099	-2.87815	0.010579	0.023733	tRNA-Lys
medtr4g117270	48593945	48594798	-	4.02089	28.2899	-2.87772	4.15779e-09	2.79214e-08	RING zinc finger protein%2C putative
medtr5g027810	11602542	11606452	-	63.4031	465.609	-2.87627	4.2799e-36	4.37869e-34	disease resistance protein (CC-NBS-LRR class) family protein
medtr7g085860	33303880	33305668	+	3.91742	29.5945	-2.87617	2.02546e-12	2.04174e-11	receptor-like kinase
medtr3g107320	49508623	49512160	-	10.6252	76.8551	-2.87554	4.12129e-12	3.96526e-11	phospholipase D alpha 1
medtr4g065640	24512728	24517661	-	3.87221	28.1755	-2.87215	1.27929e-06	6.0586e-06	ZIP metal ion transporter family protein
medtr4g102220	42326288	42327158	-	0.217212	1.84495	-2.87002	0.0414765	0.0784926	DUF1442 family protein
medtr5g092120	40224346	40226755	-	1.03832	7.30823	-2.86869	0.000191388	0.00062859	receptor Serine/Threonine kinase
medtr4g045887	15823973	15828099	-	18.5347	135.673	-2.86704	9.32217e-13	9.70023e-12	copper amine oxidase%2C enzyme domain protein
medtr1g019510	5901617	5903233	+	0.232133	1.92575	-2.86701	0.0475686	0.0883132	UDP-glucosyltransferase family protein
medtr3g106620	49277351	49278117	-	0.710059	5.25193	-2.86659	0.000491897	0.00149675	Kunitz type trypsin inhibitor
medtr2g008240	1367059	1371918	-	559.344	4076.89	-2.86566	3.99063e-21	1.00009e-19	beta-xylosidase/alpha-L-arabinofuranosidase-like protein
medtr4g040170	14333831	14334031	-	0.448438	3.4293	-2.86438	0.00906443	0.0206833	WEB family plant protein
medtr7g112420	46213408	46219631	+	31.1452	226.435	-2.86434	0.000891406	0.00256885	P-loop nucleoside triphosphate hydrolase superfamily protein
medtr3g077590	34876949	34880512	+	126.356	918.886	-2.86266	1.45135e-24	4.93396e-23	anthranilate phosphoribosyltransferase
medtr7g069980	25791891	25794819	-	33.4185	243.305	-2.86122	0.000610093	0.00182143	ferritin
medtr6g011680	3425886	3435580	-	110.82	804.79	-2.86078	3.4295e-16	5.13374e-15	ABC transporter B family protein
medtr4g065017	24357511	24360058	-	21.932	157.817	-2.86036	4.51212e-14	5.43889e-13	myb transcription factor
medtr1g035360	12833958	12837160	-	24.037	173.849	-2.85744	0.000231076	0.000747944	peptidyl-prolyl cis-trans isomerase
medtr2g090735	38885938	38887846	+	110.02	794.981	-2.85581	2.21822e-13	2.4754e-12	NAC transcription factor-like protein
medtr8g081530	35174635	35175473	+	2.20333	15.4931	-2.85423	5.83526e-08	3.35978e-07	plant/T21H19-170 protein
medtr3g084250	38041438	38042579	+	20.5852	146.741	-2.85368	3.5905e-22	9.95537e-21	SAUR-like auxin-responsive family protein
medtr8g079050	33736127	33738450	+	4.41559	32.343	-2.85259	4.35077e-05	0.000160339	GDSL-like lipase/acylhydrolase
medtr6g004000	58842	60515	-	16.5116	119.004	-2.85174	7.77641e-18	1.39033e-16	actin-97
medtr7g405770	248231	249512	-	61.589	444.518	-2.85013	1.05091e-13	1.21855e-12	Lipid transfer protein
medtr2g017950	5273119	5274452	+	19.886	142.51	-2.84982	4.02241e-06	1.76692e-05	fasciclin domain protein
medtr4g072720	27523223	27523622	-	0.940884	6.11741	-2.84937	0.000310516	0.00098164	SAUR-like auxin-responsive family protein
medtr1g067400	29044528	29050494	+	0.434424	3.31157	-2.84813	0.0162872	0.0347254	hypothetical protein
medtr1g075490	33434043	33435408	-	1.4303	9.92826	-2.84766	0.00146002	0.00401015	hypothetical protein
medtr5g083040	35827577	35829425	+	0.348199	2.67106	-2.8454	0.0283224	0.0562921	GDSL-like lipase/acylhydrolase
medtr4g094895	39230376	39231956	+	187.584	1346.78	-2.84529	4.64608e-13	4.99693e-12	polysaccharide biosynthesis protein
medtr3g116310	54395052	54395324	+	0.357076	2.63927	-2.84522	0.0276344	0.0550693	mediator of RNA polymerase II transcription subunit 32%2C putative
medtr4g014610	4152517	4156608	+	0.758399	5.14472	-2.84272	0.00107448	0.00304361	gamma interferon inducible lysosomal thiol reductase
medtr5g021220	8157328	8163208	-	0.464265	3.34098	-2.84259	0.0431723	0.0813212	cytochrome P450 family brassinosteroid oxidase
medtr8g027265	9571694	9576387	-	40.1681	289.112	-2.84161	1.41016e-19	3.0071e-18	WNK kinase
medtr2g462000	25654474	25657261	+	49.4984	354.339	-2.8408	0.00253859	0.006612	COBRA-like protein 2 precursor
medtr2g017960	5268762	5270188	+	19.4861	138.5	-2.83902	1.81473e-07	9.66139e-07	fasciclin domain protein
medtr4g485630	33395962	33397954	-	365.764	2609.3	-2.83447	1.6544e-06	7.67851e-06	flavonoid glucosyltransferase
ycf68	25104	25358	-	4.83614	35.1278	-2.83438	5.86608e-09	3.85868e-08	-
medtr1g076310	33983377	33985781	-	322.418	2300.6	-2.83399	5.92813e-32	3.95046e-30	30S ribosomal S16-like protein
medtr4g030210	10399532	10405397	+	6.27816	45.6556	-2.83357	4.81544e-10	3.64373e-09	organic cation/carnitine transporter
medtr4g007080	940545	943387	+	1406.2	10024.6	-2.83357	4.15816e-29	2.20674e-27	NDH-dependent cyclic electron flow protein
medtr2g098015	41878231	41878668	+	7.01722	50.3079	-2.83349	4.22106e-11	3.61759e-10	hypothetical protein
medtr4g072610	27502699	27503020	-	0.434696	3.29846	-2.83296	0.00779193	0.0180751	SAUR-like auxin-responsive family protein
medtr3g099590	45655484	45657608	-	29.5796	211.145	-2.83044	3.76767e-14	4.57918e-13	RNA recognition motif
medtr5g083030	35819773	35821937	+	0.343199	2.47106	-2.82989	0.0110415	0.0246644	ubiquitin-protein ligase%2C PUB17
medtr4g007090	943497	945318	-	0.545762	4.09916	-2.82364	0.017209	0.0364489	phospholipid N-methyltransferase
rps7	29460	29933	+	0.492292	3.51809	-2.82351	0.0265249	0.0531381	-
medtr7g105130	42622940	42623975	+	24.5921	173.306	-2.82287	7.34286e-26	2.78708e-24	senescence regulator
medtr8g105740	44588905	44593458	-	238.846	1688.32	-2.82189	5.62565e-18	1.02058e-16	trehalose-6-phosphate synthase domain protein
medtr1g069320	29924862	29930923	-	58.8678	418.22	-2.82122	3.86927e-35	3.57328e-33	pfkB family carbohydrate kinase
medtr8g079010	33696030	33701682	+	0.854408	6.00056	-2.82092	0.000198549	0.000649833	extra-large GTP-binding protein
medtr7g111880	45965181	45966499	-	64.5551	454.947	-2.81585	3.05886e-29	1.64568e-27	photosystem II reaction center PsbP family protein
medtr8g014330	4467246	4470176	-	1.63148	11.4446	-2.81537	3.9026e-06	1.71848e-05	downstream target of agl15-4 protein
medtr5g036460	15889660	15899468	-	0.670223	4.39022	-2.81462	0.00322242	0.00819298	disease resistance protein (CC-NBS-LRR class) family protein
medtr5g083810	36156695	36159060	-	43.6433	308.575	-2.81443	6.00066e-51	1.78174e-48	transcription factor bHLH93-like protein
medtr5g096530	42213901	42217413	+	641.449	4512.85	-2.81418	3.11939e-27	1.3626e-25	LRR receptor-like kinase family protein
medtr1g114290	51581089	51583299	-	342.978	2412.24	-2.81382	7.03854e-31	4.33341e-29	thioredoxin-like protein
medtr3g079520	35896335	35897947	-	339.319	2385.59	-2.81345	3.11086e-20	7.10529e-19	smad/FHA domain protein
medtr2g437720	14860695	14865351	-	5.5486	38.7876	-2.81259	5.03302e-08	2.91938e-07	zinc finger%2C C3HC4 type (RING finger) protein
medtr3g074210	33524751	33526461	+	13.5052	95.4741	-2.81066	2.35995e-26	9.43055e-25	hypothetical protein
medtr5g089100	38724245	38725508	+	5.79785	40.1627	-2.807	3.48224e-20	7.9227e-19	hypothetical protein
medtr7g110130	45141146	45142343	+	226.248	1579.7	-2.8034	1.0239e-10	8.36271e-10	short-chain dehydrogenase/reductase
medtr0536s0030	9617	10970	+	0.530684	3.50573	-2.80255	0.0103201	0.023218	UDP-glucosyltransferase family protein
medtr4g093840	37223506	37226217	-	4.04158	26.9357	-2.80226	4.36313e-12	4.18251e-11	flavonol synthase/flavanone 3-hydroxylase
medtr8g020590	7259905	7260934	+	13954.3	97291.6	-2.8016	5.16664e-27	2.20353e-25	auxin-binding protein ABP19a
medtr8g006995	1158834	1161535	+	233.884	1630.53	-2.8012	5.52047e-28	2.58987e-26	50S ribosomal protein L4%2C bacterial/organelle protein
medtr2g008610	1552950	1554469	+	27273.1	190034	-2.80071	7.19045e-20	1.58224e-18	light-harvesting complex I chlorophyll A/B-binding protein
medtr4g083570	32570973	32572871	-	0.952003	6.65047	-2.79752	0.0062008	0.0147398	ZIP zinc/iron transport family protein
medtr8g097300	40761680	40763311	-	2.49992	17.2503	-2.7974	3.66489e-07	1.86558e-06	GATA type zinc finger transcription factor family protein
medtr7g093170	36998289	36999619	-	0.863963	5.95758	-2.79169	0.0108376	0.0242411	seed maturation protein
medtr4g109020	45200284	45202032	+	121.727	838.273	-2.78772	3.15492e-24	1.04232e-22	transmembrane protein%2C putative
medtr2g021242	7191378	7194478	-	1363.03	9412.14	-2.7876	5.26409e-54	1.95714e-51	glutamine synthetase domain protein
medtr8g063220	26471498	26476245	-	7.61608	51.6729	-2.78732	3.0654e-14	3.76663e-13	nucleobase-ascorbate transporter-like protein
medtr4g035905	12710398	12711290	-	6.48986	43.9537	-2.78403	3.54227e-06	1.56983e-05	plant invertase/pectin methylesterase inhibitor
medtr1g113820	51341687	51345033	-	1.71963	12.1224	-2.78292	1.17469e-06	5.6028e-06	ankyrin repeat protein
medtr2g021700	7390300	7392293	+	1.20151	8.14643	-2.78274	1.26772e-05	5.14035e-05	malate dehydrogenase
medtr8g012745	3777036	3779054	-	0.318494	2.49434	-2.7814	0.0399689	0.0760135	UDP-glucosyltransferase family protein
medtr4g104030	43032291	43037070	+	471.14	3239.85	-2.78132	5.2465e-33	3.98276e-31	nucleoside diphosphate kinase-like protein
medtr7g018370	5935202	5940399	-	5.51569	38.3648	-2.77778	2.38761e-06	1.08371e-05	LuxR family transcriptional regulator%2C putative
medtr2g090070	38143536	38145946	+	3.14238	22.3922	-2.77765	7.3855e-10	5.45471e-09	formiminotransferase-cyclodeaminase-like protein
medtr0038s0060	34557	40141	+	0.534799	3.92138	-2.77743	0.00346796	0.00875086	functional resistance protein KR1%2C putative
medtr5g032880	14173939	14180328	-	0.633157	4.23128	-2.77729	0.00548715	0.0132148	1-aminocyclopropane-1-carboxylate oxidase
medtr8g104190	43867638	43869522	+	2888.23	19791.5	-2.77661	7.7248e-06	3.2392e-05	zinc finger constans-like protein
medtr4g099110	41042225	41044834	+	469.047	3206.11	-2.77305	0.000268971	0.000859337	beta-amylase
medtr3g114810	53598748	53604770	+	62.1212	423.077	-2.76915	3.25909e-12	3.1827e-11	MFS transporter
medtr5g077370	33031895	33034672	-	13.1231	89.667	-2.76833	1.14016e-06	5.45586e-06	zinc finger-like protein
medtr7g021760	6943510	6945031	-	11.7149	81.048	-2.76739	1.46022e-22	4.15685e-21	maturase K domain protein
medtr2g101370	43584848	43585844	+	34.3636	234.561	-2.76473	2.12699e-32	1.4938e-30	major intrinsic protein (MIP) family transporter
medtr5g084410	36410933	36414548	-	1.69367	11.4047	-2.76004	9.63207e-06	3.97921e-05	hypothetical protein
medtr6g477900	28659313	28664418	-	1.51343	10.4533	-2.75965	0.00040794	0.00126224	NAC transcription factor-like protein
medtr7g092240	36529920	36532681	-	2.30479	15.1179	-2.75936	2.44361e-05	9.41058e-05	oligopeptide transporter OPT family protein
medtr3g110172	51150267	51153619	+	265.24	1793.44	-2.75733	6.07997e-06	2.59164e-05	bark storage-like protein
medtr8g005800	326037	329910	+	0.974975	6.55048	-2.75458	0.00187291	0.00502607	vacuolar-sorting receptor-like protein
medtr6g060175	20668553	20672457	+	88432.6	596531	-2.75395	3.12467e-20	7.12989e-19	light-harvesting complex I chlorophyll A/B-binding protein
medtr4g072730	27524407	27524711	+	0.419504	3.09435	-2.75151	0.0089904	0.0205444	SAUR-like auxin-responsive family protein
medtr4g082040	31789875	31791702	-	2.20377	14.2385	-2.74929	1.40615e-05	5.65087e-05	myb transcription factor
accD	66936	69080	-	33.9143	228.07	-2.74664	4.98964e-34	4.15043e-32	-
medtr3g079820	36038404	36039164	-	55.3364	371.188	-2.74594	1.1757e-18	2.29628e-17	DUF3148 family protein
medtr2g089795	37974978	37978293	-	2674.39	17922.2	-2.74442	4.49397e-24	1.46613e-22	photosystem II biogenesis protein
medtr3g084230	38038456	38038734	+	1.0526	6.41021	-2.74424	0.00655448	0.015482	SAUR-like auxin-responsive family protein
medtr2g021690	7380379	7382066	+	21.8108	144.724	-2.74369	2.30759e-15	3.17659e-14	T1.3 protein
medtr6g464620	22552607	22554465	-	66.5042	444.318	-2.74264	2.66264e-09	1.82518e-08	gibberellin 20-oxidase
medtr3g099020	45381197	45384478	+	1.00996	6.49084	-2.74219	0.000337653	0.00106256	palmitoyl-acyl carrier thioesterase
medtr3g068150	30781995	30786153	-	83.9925	562.711	-2.74163	2.35114e-35	2.20602e-33	thylakoid lumenal 15 kDa protein
medtr1g022365	7086221	7088202	+	5.21304	34.7693	-2.74121	3.02595e-05	0.000114761	hypothetical protein
medtr2g017930	5314383	5317832	+	1.59396	9.95477	-2.74051	3.33815e-05	0.000125427	ankyrin repeat protein
medtr8g102150	42953014	42955629	+	330.035	2204.25	-2.73965	9.42821e-31	5.78947e-29	myo-inositol oxygenase
medtr4g111935	46279251	46280786	-	1.32759	8.92512	-2.73866	6.51208e-05	0.000232622	TCP family transcription factor
medtr4g016940	5229832	5233267	+	24.1035	159.72	-2.7381	6.69218e-11	5.58643e-10	Pmr5/Cas1p GDSL/SGNH-like acyl-esterase family protein
medtr3g115970	54219710	54221727	+	237.723	1582.24	-2.73297	5.33986e-54	1.95714e-51	FKBP-type peptidyl-prolyl cis-trans isomerase
medtr5g015880	5586820	5588559	+	8.86177	59.6365	-2.73234	6.76025e-09	4.41745e-08	lateral organ boundaries (LOB) domain protein
medtr2g008226	1356907	1358554	+	18.1685	120.944	-2.73098	1.33984e-06	6.31222e-06	UDP-glucosyltransferase family protein
medtr5g094440	41275804	41277174	+	20.8281	138.3	-2.72982	0.00145386	0.00399615	nucleic acid-binding protein
medtr4g103970	43008519	43009210	+	1.02007	6.48035	-2.729	0.00208521	0.00554065	hypothetical protein
medtr2g062600	26425592	26426852	+	2.87855	19.2432	-2.72785	0.000543393	0.00163877	Lipid transfer protein
medtr8g092290	38559311	38563785	+	0.728558	4.65249	-2.72087	0.00342746	0.00866358	cyclin-dependent kinase
medtr7g088880	34696408	34698124	+	343.302	2263.27	-2.72041	7.41535e-24	2.36978e-22	thylakoid lumenal 29.8 kDa protein
medtr1g105305	47416033	47417106	-	83.0116	545.662	-2.72022	2.26646e-13	2.52442e-12	glycoprotein membrane precursor GPI-anchored protein
medtr6g038300	13724601	13726521	-	7.2503	47.3737	-2.71855	4.20701e-12	4.04277e-11	UDP-glucosyltransferase family protein
medtr3g069690	31201355	31204402	-	20.8735	137.906	-2.71693	9.68834e-17	1.53761e-15	UDP-glucosyltransferase family protein
medtr6g027320	9332866	9335238	+	3.21031	20.8615	-2.71576	2.35031e-10	1.85066e-09	transmembrane protein%2C putative
medtr3g033530	10747558	10750798	-	5.5899	36.8092	-2.7157	8.0714e-11	6.65954e-10	hypothetical protein
medtr7g015120	4556951	4563325	-	1.26009	8.49591	-2.71512	0.00130707	0.00363547	DUF4378 domain protein
medtr6g055010	19676832	19678259	-	2.25904	14.9643	-2.71168	1.08397e-07	5.99263e-07	ribulose bisphosphate carboxylase large chain domain protein
medtr5g032750	14101385	14106548	+	0.949552	6.32423	-2.71059	0.000550363	0.00165851	MATE efflux family protein
medtr5g071040	30097744	30102599	+	4.96338	31.3224	-2.71058	3.08456e-08	1.84296e-07	phosphoinositide-specific phospholipase C family protein
medtr3g084240	38039845	38040802	-	12.8582	84.5995	-2.70989	2.66879e-20	6.15482e-19	SAUR-like auxin-responsive family protein
medtr4g015860	4822257	4824344	+	188.235	1232.16	-2.70971	1.30152e-14	1.67378e-13	rhodanese/cell cycle control phosphatase superfamily protein
medtr8g024520	9035953	9039164	+	4.48937	28.6924	-2.7092	1.8273e-12	1.85554e-11	RNA-binding (RRM/RBD/RNP motif) family protein
medtr3g077430	34757686	34761543	-	14.3262	91.7386	-2.70741	4.4693e-13	4.82007e-12	carboxyl-terminal peptidase
medtr5g019170	7244949	7247241	+	0.303573	2.33402	-2.70625	0.0217248	0.0445804	pectate lyase family protein
medtr7g114900	47436305	47437147	-	3046.8	19797.6	-2.69986	1.23049e-51	4.00883e-49	ribose-5-phosphate isomerase A
medtr2g435650	13797341	13798177	-	59.8093	389.513	-2.69975	6.35237e-11	5.31881e-10	hypothetical protein
medtr3g022870	6879585	6884178	-	1.39558	8.99598	-2.69866	6.76227e-05	0.000240995	NB-ARC domain disease resistance protein
medtr1g077790	34753085	34753995	-	18.6293	120.726	-2.69751	6.08858e-11	5.108e-10	plastocyanin-like domain protein
medtr3g117800	55161145	55163712	+	250.366	1624.66	-2.69727	2.25057e-17	3.83381e-16	glycosyl hydrolase family 10 protein
medtr1g015650	3975307	3979166	-	32.6794	211.168	-2.69418	2.8925e-10	2.24667e-09	hypothetical protein
medtr4g058860	21681953	21684498	+	226.98	1467.89	-2.69411	3.1277e-11	2.71426e-10	nucleotide/sugar transporter family protein
medtr0050s0180	68704	71014	+	38.0667	248.928	-2.69347	4.62517e-29	2.44353e-27	CDGSH iron-sulfur domain protein
medtr4g103330	42690810	42691990	+	4740.81	30655.3	-2.69292	9.57493e-27	3.95421e-25	F0F1-type ATP synthase%2C delta subunit
medtr8g479340	33810837	33811520	-	0.377552	2.38475	-2.69201	0.0452662	0.0847346	xyloglucan endotransglucosylase/hydrolase family protein
medtr2g080980	33926026	33927663	+	4.72205	30.5468	-2.69101	2.98647e-10	2.31735e-09	cotton fiber
medtr4g089055	35676374	35678680	+	9.41687	61.0275	-2.68821	3.23723e-21	8.17392e-20	cytochrome P450 family 71 protein
medtr7g112580	46310828	46313070	+	52.8118	338.735	-2.68771	3.02588e-08	1.81066e-07	pectinesterase/pectinesterase inhibitor
medtr5g084680	36533162	36537115	+	18.2286	116.115	-2.6873	3.9533e-18	7.27885e-17	IQ-domain protein
medtr8g091290	38099823	38101660	-	3.58493	22.7113	-2.68617	1.07076e-05	4.39565e-05	ribonuclease H superfamily polynucleotidyl transferase
medtr6g027920	9831391	9836270	+	712.595	4581.95	-2.68516	1.16741e-07	6.42212e-07	cobalamin-independent methionine synthase
medtr2g006290	525142	526002	-	7990.78	51379.2	-2.68472	2.2745e-46	5.13009e-44	2Fe-2S ferredoxin superfamily protein
medtr2g022480	7766359	7767965	-	1.22867	8.23622	-2.68353	0.0125658	0.0276845	extracellular dermal glycoprotein
medtr5g020640	7907149	7910473	+	3235.42	20778.1	-2.68297	1.16407e-49	3.28984e-47	aldose 1-epimerase family protein
medtr7g062310	22634574	22637698	-	65.606	420.199	-2.68241	6.95996e-12	6.51996e-11	laccase/diphenol oxidase family protein
medtr5g027980	11695650	11697815	+	117.374	753.937	-2.68237	2.3457e-17	3.98718e-16	pentatricopeptide (PPR) repeat protein
medtr6g016820	6504286	6506900	-	2.03135	13.1466	-2.68213	0.000453017	0.00138961	glycoside hydrolase family 81 protein
medtr2g035780	15169039	15174753	+	987.395	6334.59	-2.68178	8.92856e-11	7.33323e-10	cellulose synthase-like protein
medtr5g022870	9057716	9059042	-	203.948	1305.84	-2.6811	2.75805e-16	4.17661e-15	peroxidase family protein
medtr2g067420	28203900	28207822	+	17.2171	109.057	-2.67998	5.95704e-08	3.42654e-07	myb transcription factor
medtr4g108260	44906359	44908427	+	30.6702	196.038	-2.67743	1.43062e-27	6.39202e-26	aldose 1-epimerase family protein
medtr6g005480	778338	783621	+	91.8009	587.327	-2.67562	4.64577e-21	1.16179e-19	plastid phosphate translocator
medtr6g014300	4622139	4623891	-	0.821341	5.28271	-2.6753	0.00116179	0.00326567	UDP-glucosyltransferase family protein
medtr3g111380	52046530	52050786	-	22.388	142.742	-2.67304	1.57434e-09	1.11367e-08	rhamnogalacturonate lyase B-like protein
medtr5g097150	42533473	42534033	+	0.371997	2.38193	-2.67185	0.0352699	0.0682322	F-box SNE-like protein
medtr8g466370	23678585	23678935	+	34.8412	221.935	-2.67054	1.34074e-06	6.31521e-06	acid phosphatase
medtr1g107560	48886013	48890434	+	6.52	40.1632	-2.66548	9.47357e-08	5.2847e-07	transducin/WD40 repeat protein
medtr2g096040	40995178	40996157	-	11.6102	73.8461	-2.66544	1.50931e-20	3.55461e-19	glycoside hydrolase family 18 protein
medtr4g103280	42679493	42680562	+	1.57521	9.94682	-2.66442	2.21794e-05	8.6079e-05	ribosomal protein S7p/S5e
medtr3g116590	54529585	54535327	-	57.9862	366.145	-2.66409	9.746e-29	4.99153e-27	receptor-like kinase plant
medtr5g018820	7024348	7028979	-	96.3277	608.958	-2.66404	2.725e-24	9.07959e-23	electron transporter%2C putative
medtr3g098650	45061132	45068920	-	1816.7	11486.4	-2.66056	1.95509e-16	3.01318e-15	glycoside hydrolase family 38 amino-terminal domain protein
medtr7g084620	32647947	32651304	-	5.24261	33.53	-2.66035	2.47553e-09	1.70639e-08	salicylic acid carboxyl methyltransferase
medtr4g008260	1476928	1478974	+	0.927642	5.56263	-2.65749	0.0261122	0.0524324	exocyst complex exo70-like protein
medtr8g005960	419202	421415	-	5.86791	36.5766	-2.65603	1.93047e-10	1.53606e-09	squamosa promoter-binding-like protein
medtr8g107620	45500291	45502405	-	117.967	745.383	-2.65572	1.4192e-28	7.12852e-27	purple acid phosphatase family protein
medtr7g115220	47582960	47584201	+	198.978	1253.53	-2.65555	1.87644e-13	2.11309e-12	Chitinase / Hevein / PR-4 / Wheatwin2
medtr7g084770	32717094	32719214	+	3.87649	24.0107	-2.65549	1.48857e-08	9.31379e-08	xyloglucan endotransglucosylase/hydrolase family protein
medtr1g026075	8403017	8403813	+	5.79165	35.4337	-2.65463	1.04486e-13	1.21213e-12	calcium-dependent kinase family protein
medtr7g087100	33902540	33905576	+	9.51834	59.5301	-2.65278	8.52985e-08	4.79704e-07	secondary cell wall glycosyltransferase family 47 protein
medtr8g059435	20865586	20871314	-	435.655	2727.54	-2.64509	1.8763e-39	2.4726e-37	peptidyl-prolyl cis-trans isomerase
medtr3g069720	31210849	31213780	-	59.3206	369.699	-2.64393	2.29345e-18	4.35607e-17	lipase
medtr3g462990	25211742	25212337	-	1305.7	8140.93	-2.6399	8.38533e-44	1.6669e-41	thylakoid soluble phosphoprotein TSP9 protein
medtr5g044680	19604867	19608408	-	0.505865	3.51284	-2.63926	0.0288566	0.0571988	LRR receptor-like kinase family protein
medtr7g059070	21317255	21317977	+	0.486966	3.04342	-2.63924	0.00827305	0.0190686	core histone H2A/H2B/H3/H4
psaI	66352	66456	-	4.95419	31.4649	-2.63909	1.58054e-10	1.26708e-09	-
medtr2g009480	1929386	1930020	-	774.594	4820.22	-2.63738	3.28965e-18	6.12423e-17	leguminosin group485 secreted peptide
medtr7g062140	22549588	22554242	-	1040.75	6467.83	-2.63541	7.80649e-19	1.54659e-17	NAD(P)-binding rossmann-fold protein
medtr4g077930	29933331	29939586	-	37.1128	228.83	-2.6319	4.47349e-11	3.81834e-10	ABC transporter B family protein
medtr4g059670	22009293	22011297	+	7.17692	43.5142	-2.63158	3.8176e-06	1.68453e-05	root cap/late embryogenesis-like protein
medtr7g073560	27499648	27500439	+	9.18054	57.398	-2.63149	4.43104e-19	8.99125e-18	Serine/Threonine-kinase STN8
medtr2g062340	26324326	26326374	-	1.37476	8.92166	-2.63089	0.00107269	0.00303981	DUF946 family protein
medtr2g023540	8314460	8317377	+	300.379	1858.15	-2.63019	4.96054e-18	9.04114e-17	5'-adenylylsulfate reductase
medtr6g004100	118180	119024	+	189.254	1167.93	-2.62525	3.4344e-38	4.04828e-36	ferredoxin-thioredoxin reductase%2C variable chain
medtr2g094640	40410719	40414425	-	5.04576	30.151	-2.62441	1.56613e-08	9.78342e-08	nucleotide/sugar transporter family protein
medtr3g087730	39743009	39746866	+	1.86011	11.4454	-2.62285	0.00148462	0.00406736	sulfate/bicarbonate/oxalate exchanger and transporter sat-1
medtr2g088980	37530524	37531686	+	37.1641	229.941	-2.62285	2.17768e-15	3.01044e-14	cysteine-rich RLK (receptor-like kinase) protein
medtr4g134490	56320181	56322030	+	107.512	661.357	-2.62173	0.000224612	0.000728226	UDP-glucose 4-epimerase
medtr3g115920	54180220	54184182	-	55381.5	340669	-2.62089	8.28143e-38	9.42998e-36	glyceraldehyde-3-phosphate dehydrogenase B
medtr7g094760	37805727	37806496	-	2.07602	12.8825	-2.62071	0.000659644	0.00195567	salt stress response/antifungal domain protein
medtr3g103260	47591934	47592702	+	9.79916	60.2517	-2.6206	5.88794e-11	4.95207e-10	hypothetical protein
medtr6g023910	8324295	8325683	-	219.51	1347.49	-2.61855	2.15279e-15	2.98276e-14	short-chain alcohol dehydrogenase
medtr4g131720	54952002	54953188	+	153.361	942.048	-2.61849	5.95559e-16	8.70949e-15	hypothetical protein
medtr7g023290	7621406	7626267	-	2116.29	12996.1	-2.61838	3.26347e-33	2.52644e-31	oxygen-evolving complex/thylakoid lumenal 25.6 kDa protein
medtr4g089030	35655408	35657204	+	33.3077	205.15	-2.61788	1.24161e-13	1.42977e-12	cytochrome P450 family 71 protein
medtr7g063650	23212076	23220462	-	343.398	2108.08	-2.61776	1.26556e-13	1.45521e-12	delta-1-pyrroline-5-carboxylate synthetase
medtr7g079840	30324378	30331631	-	2833.82	17369.9	-2.6157	7.78577e-81	1.66028e-77	zinc finger CCCH domain protein
medtr2g020860	7011903	7017099	-	1.07107	6.57187	-2.61155	0.00409601	0.0101565	endonuclease/exonuclease/phosphatase family protein
medtr1g094145	42324612	42328023	+	146.177	891.315	-2.60948	2.20709e-21	5.67673e-20	DUF4050 family protein
medtr5g091800	40062158	40063517	+	14.7532	89.2595	-2.608	2.73853e-06	1.23131e-05	TB2/DP1%2C HVA22 family protein
medtr4g115075	47458972	47460828	-	4.82795	28.8646	-2.60724	2.32821e-09	1.611e-08	auxin-responsive AUX/IAA family protein
medtr3g080850	36593497	36595799	-	0.458304	2.82268	-2.60663	0.0343051	0.0666084	cystathionine beta-lyase/cystathionine gamma-synthase
medtr1g090697	40676925	40677428	-	0.641289	3.68421	-2.60662	0.0255857	0.0514941	MADS-box transcription factor family protein
medtr4g059780	22055818	22056909	+	247.804	1508.42	-2.60623	8.17142e-05	0.000287243	fasciclin domain protein
medtr7g073520	27486132	27489783	+	386.624	2354.99	-2.60606	3.83774e-25	1.37648e-23	ribosomal protein S6 kinase
medtr7g076620	28859870	28860701	+	468.235	2845.54	-2.60296	1.99912e-16	3.07699e-15	hypothetical protein
medtr3g106430	49190319	49192902	-	14.9107	90.1651	-2.59995	1.33237e-14	1.71124e-13	SPFH/band 7/PHB domain membrane-associated family protein
medtr1g109320	49432456	49436307	-	76.7231	463.424	-2.59981	7.55458e-17	1.21375e-15	zinc finger CCCH domain protein
medtr1g087230	39083489	39084567	+	21.8505	131.397	-2.59882	3.53339e-15	4.78262e-14	multidrug resistance protein ABC transporter family protein
medtr1g021855	6634648	6636284	-	138.211	835.714	-2.59835	1.2806e-10	1.0387e-09	CAZy family GT8 glycosyltransferase
medtr3g096290	44004783	44005965	-	181.076	1098.54	-2.59834	1.24151e-47	3.16545e-45	cyanobacterial and plant NDH-1 subunit O
medtr7g063390	23091058	23093096	+	39.5583	240.537	-2.59773	1.21994e-54	4.93383e-52	enoyl-(acyl carrier) reductase
medtr2g021255	7202259	7207199	-	15721.9	95139.8	-2.59725	1.94563e-58	1.03724e-55	glutamine synthetase domain protein
medtr3g101300	46613238	46614314	-	47.7849	288.114	-2.59669	5.91848e-11	4.9742e-10	plant-specific domain TIGR01570 family protein
medtr2g033920	12938800	12941429	-	0.966436	5.93041	-2.59585	0.00555701	0.013357	GDSL-like lipase/acylhydrolase
medtr3g114850	53626328	53626831	-	46454.8	280684	-2.59504	1.6667e-25	6.16652e-24	plastocyanin
medtr8g072140	30450505	30451261	-	1.51776	8.93746	-2.59392	0.00507989	0.0123378	late embryogenesis abundant protein
medtr4g079750	30869473	30872686	-	1005.77	6072.75	-2.59378	2.53444e-34	2.18568e-32	CMV 1a interacting protein
medtr5g076060	32394559	32397830	-	12.8809	77.5824	-2.59111	2.67582e-18	5.04555e-17	transmembrane protein%2C putative
medtr2g034680	13274564	13276892	+	1036.71	6221.65	-2.58554	1.55698e-10	1.2499e-09	Chitinase
medtr4g131810	54998329	55005069	+	56.6346	340.035	-2.585	6.9275e-09	4.51886e-08	glycoside hydrolase family 1 protein
psbI	70711	70821	+	0.752011	4.79261	-2.58278	0.00193924	0.00518982	-
psbZ	99138	99326	+	14.1533	83.7683	-2.58123	5.91866e-25	2.08459e-23	-
medtr8g017100	5750181	5751114	-	2.31723	13.666	-2.58116	1.86171e-06	8.57621e-06	DUF4228 domain protein
medtr1g112160	50718071	50718826	+	42.2806	251.768	-2.58038	7.79244e-10	5.739e-09	T1.3 protein
medtr8g068690	28695382	28701226	-	5.81433	35.143	-2.57961	1.28799e-09	9.2167e-09	caffeic acid O-methyltransferase
medtr1g012430	2466106	2467356	-	3.31119	19.2484	-2.57911	1.95489e-06	8.97235e-06	alpha/beta hydrolase fold protein
medtr3g491850	41822431	41823436	-	9.67442	57.5229	-2.57885	2.87982e-10	2.23756e-09	transmembrane protein%2C putative
medtr2g029370	10974809	10976406	-	55710.3	331959	-2.57499	3.05108e-19	6.2725e-18	photosystem I reaction center subunit III
medtr4g120450	49928235	49929352	+	2.80812	16.422	-2.57492	0.000113682	0.000389574	DnaJ heat shock amino-terminal domain protein
medtr2g031560	11916968	11918950	+	201.772	1200.48	-2.57368	7.13635e-05	0.00025344	reticuline oxidase-like protein
medtr5g017980	6673878	6676089	-	40.2577	239.817	-2.57179	3.86423e-07	1.96197e-06	myb-like DNA-binding domain%2C shaqkyf class protein
medtr5g092440	40385960	40387747	+	0.853428	5.39814	-2.57132	0.00190476	0.00510512	TIR-like domain protein TSDC protein
medtr5g047050	20628606	20630623	+	13.6515	80.4186	-2.56922	3.53898e-15	4.78743e-14	adenine nucleotide alpha hydrolase superfamily protein
medtr4g052970	19219102	19221036	+	172.188	1021.47	-2.56872	2.67373e-20	6.15482e-19	glycoside hydrolase family 17 protein
medtr5g015840	5562606	5566929	+	7.70644	46.674	-2.56771	2.73015e-07	1.41747e-06	DUF2419 family protein
medtr8g070830	30008653	30014945	+	6727.87	39817.8	-2.56517	2.82804e-78	5.52811e-75	membrane protein%2C putative
medtr7g018170	5833561	5837191	-	377.249	2232.12	-2.56459	1.76306e-21	4.59002e-20	zinc finger constans-like protein
medtr4g015570	4671256	4673903	-	28802.1	170341	-2.56418	3.85235e-13	4.17774e-12	light-harvesting complex I chlorophyll A/B-binding protein
medtr3g028740	9231635	9235661	+	3.74126	21.0833	-2.56274	9.58526e-05	0.000333148	myb transcription factor
medtr4g088245	34829374	34833163	-	35.2446	206.942	-2.56159	1.81227e-14	2.29043e-13	NAC transcription factor-like protein
medtr3g491890	41845986	41850162	-	1327.82	7834.57	-2.5606	4.48514e-33	3.42697e-31	thylakoid lumenal 17.4 kDa protein
medtr2g015390	4549003	4551507	-	5203.73	30663.1	-2.55885	1.89246e-22	5.34836e-21	magnesium-chelatase subunit ChlI
medtr7g021690	6924181	6928271	+	1.29002	7.46958	-2.55872	0.00485919	0.0118484	membrane protein Ycf1%2C putative
medtr6g023770	8347944	8354010	-	137.012	806.132	-2.55661	2.1729e-08	1.32423e-07	ClC chloride channel family protein
medtr1g099630	44999628	45000444	-	0.472817	2.68157	-2.5565	0.041327	0.0782475	DUF4228 domain protein
medtr3g026280	8088913	8094109	+	0.607554	3.96493	-2.55536	0.0137509	0.0299773	glycoside hydrolase family 1 protein
medtr7g104050	42091020	42093749	+	18.7133	110.201	-2.55411	2.66177e-06	1.19956e-05	growth-regulating factor
medtr4g073140	27668851	27673080	-	4.99477	29.654	-2.55117	5.09687e-10	3.84181e-09	adenine nucleotide alpha hydrolase-like domain kinase%2C putative
medtr3g028450	9015269	9015961	+	0.853615	4.5756	-2.54972	0.0117475	0.0260405	transmembrane protein%2C putative
medtr7g033770	12341090	12341668	+	12.625	73.8602	-2.54773	6.58385e-11	5.50186e-10	ribulose bisphosphate carboxylase large chain domain protein
medtr8g091310	38086958	38090191	-	105.823	617.651	-2.54626	0.000528001	0.00159707	glycoside hydrolase family 5 protein
medtr3g082080	37027399	37028253	+	10.8209	62.8175	-2.54615	9.14458e-14	1.06878e-12	carbohydrate-binding X8 domain protein
medtr4g057240	20933134	20936894	-	3023.18	17652.2	-2.54569	3.27184e-24	1.07943e-22	superoxide dismutase [Cu-Zn] protein
medtr3g108080	49930645	49945038	-	6.61844	38.4418	-2.54362	6.10879e-13	6.45759e-12	embryo defective 2410 protein
medtr1g017920	5111821	5113230	-	0.555139	3.44882	-2.54217	0.0240249	0.0487585	hypothetical protein
medtr7g117930	48939870	48941297	+	1.62752	9.77889	-2.54199	0.000369195	0.00115208	ribulose bisphosphate carboxylase large chain domain protein
medtr7g118080	49006410	49009035	+	553.554	3222.8	-2.54122	1.70294e-16	2.64018e-15	subtilisin-like serine protease
medtr6g015275	4950796	4952641	+	1.52926	8.89512	-2.54077	0.000186095	0.000612319	chlororespiratory reduction protein
medtr3g028150	8912307	8913228	-	1069.16	6214.2	-2.53896	1.39879e-20	3.3076e-19	thylakoid lumenal 19 kDa protein
medtr1g103150	46655675	46657091	-	248.317	1442.07	-2.53819	1.67451e-06	7.76265e-06	acetyltransferase (GNAT) domain protein
medtr4g007300	1079863	1081590	-	53.1074	308.468	-2.53686	2.31841e-10	1.82677e-09	chaperone DnaJ domain protein
medtr2g090265	38363047	38365828	-	161.107	935.019	-2.53679	4.09534e-06	1.7966e-05	expansin-like protein B1
medtr5g006200	810854	811653	+	13.0525	75.5571	-2.53675	9.05955e-05	0.000316329	hypothetical protein
medtr4g068790	25802034	25802774	+	7.22189	42.1034	-2.53669	8.41638e-07	4.09337e-06	cysteine/histidine-rich C1 domain protein
medtr8g032260	12128785	12129871	-	511.195	2965.03	-2.53551	1.39884e-35	1.35589e-33	plant/T32A16-60 protein
medtr5g069180	29279670	29283274	+	18.2863	103.984	-2.53431	2.91502e-17	4.91571e-16	heavy metal transport/detoxification domain protein
medtr3g090480	41062768	41066606	-	255.593	1477.83	-2.5323	3.90052e-34	3.27937e-32	LRR receptor-like kinase
medtr2g011150	2661426	2665227	-	1.15157	6.733	-2.5321	0.00343164	0.00867226	S-locus lectin kinase family protein
medtr3g096930	44372751	44376543	-	9.06322	51.5584	-2.53103	1.93564e-07	1.02609e-06	eukaryotic aspartyl protease family protein
medtr5g036110	15729479	15731910	+	0.918603	5.08823	-2.52907	0.00850587	0.0195637	matrixin family protein
medtr5g071520	30358344	30363205	+	6.70616	38.3653	-2.52528	4.08333e-10	3.11894e-09	glycoside hydrolase family 1 protein
medtr4g006940	862910	866914	+	32.452	186.245	-2.5251	3.73836e-09	2.52275e-08	cinnamoyl-CoA reductase-like protein
medtr7g065160	23754468	23755721	-	14.3547	82.7695	-2.52412	3.92379e-20	8.85855e-19	Lipid transfer protein
medtr4g071190	26834158	26841643	-	700.9	4032.55	-2.52357	1.7173e-33	1.37484e-31	hypothetical protein
medtr8g104200	43876359	43883692	+	31.1659	178.8	-2.52247	4.47611e-10	3.40234e-09	kinesin motor catalytic domain protein
medtr1g012710	2607695	2608833	-	3666.46	21052.7	-2.52148	7.32483e-25	2.55682e-23	protease inhibitor/seed storage/LTP family protein
medtr8g066790	27777981	27780805	+	1.58565	9.09424	-2.52084	0.0113698	0.0253254	tetraspanin family protein
medtr2g016710	5159050	5162979	-	32.074	183.625	-2.52057	1.5359e-07	8.29177e-07	auxin-induced 5NG4-like protein
medtr4g130300	54279793	54282515	+	597.144	3424.7	-2.51878	1.62457e-57	7.93909e-55	50S ribosomal protein L35
medtr7g011060	2865390	2868018	-	159.945	914.44	-2.51585	1.4199e-09	1.01052e-08	expansin A10
medtr1g104520	47066736	47067612	-	19.6472	111.985	-2.51502	0.00135262	0.00374997	hypothetical protein
medtr1g111590	50435574	50437999	-	59.6822	341.629	-2.51447	2.89403e-26	1.14671e-24	pectate lyase family protein
medtr2g042570	18566744	18571686	+	1.45335	8.07693	-2.51313	0.0121935	0.0269349	inter-alpha-trypsin inhibitor heavy chain-like protein
medtr4g067150	25326110	25327263	-	2170.82	12336.3	-2.50654	3.36798e-14	4.11687e-13	tetrapyrrole-binding protein
medtr2g079710	33579928	33582833	-	15543.5	88291.5	-2.50596	8.48607e-11	6.97958e-10	NADPH-protochlorophyllide oxidoreductase
trnI-GAU	24818	25578	-	2.32377	13.3865	-2.50215	0.000512134	0.00155369	tRNA-Ile
medtr5g064120	26612934	26618708	+	1.76115	10.1138	-2.50137	0.000342284	0.00107555	RNA-binding (RRM/RBD/RNP motif) family protein
medtr4g052840	19170880	19172997	+	243.34	1377.58	-2.50025	2.27917e-35	2.14709e-33	late embryogenesis abundant hydroxyproline-rich glycoprotein
medtr1g023120	7344114	7348518	+	322.428	1822.74	-2.49964	2.12314e-17	3.63522e-16	beta-like galactosidase
medtr8g005175	83317	85681	+	47462	268370	-2.49938	1.94985e-13	2.18945e-12	oxygen-evolving enhancer protein
medtr3g077410	34747003	34749760	+	140.721	795.612	-2.49768	2.13889e-17	3.65685e-16	NAD(P)-binding rossmann-fold protein
medtr1g062200	27144688	27152668	+	67.2244	378.403	-2.49669	3.59835e-28	1.74034e-26	myosin heavy chain-like protein%2C putative
medtr2g071740	29973086	29973738	-	14.9197	83.9032	-2.49662	5.09441e-20	1.13701e-18	hypothetical protein
medtr1g011990	2303846	2308235	-	0.584073	3.32178	-2.49623	0.0159199	0.0340227	NB-ARC domain disease resistance protein
medtr2g041620	18274584	18277891	-	330.164	1860.93	-2.49501	1.37513e-26	5.57108e-25	acyl-CoA N-acyltransferase (NAT) superfamily protein
medtr4g127620	53021888	53025946	+	2.556	14.4508	-2.49342	3.17946e-05	0.00012002	DUF630 family protein
medtr8g104820	44151627	44156037	+	2.83701	15.2479	-2.49253	1.32198e-06	6.2356e-06	glycosyl hydrolase family 9 protein
medtr1g069085	29654650	29655253	+	0.737862	4.36477	-2.49246	0.0261831	0.0525566	hypothetical protein
medtr3g095540	43652898	43654137	-	9006.13	50659.1	-2.49183	6.08135e-19	1.21611e-17	photosystem I reaction center subunit N
medtr1g075540	33453019	33457614	-	1.1248	6.18623	-2.49119	0.0127637	0.0280529	peroxisomal membrane 22 kDa (Mpv17/PMP22) family protein
medtr2g062280	26286769	26287644	-	10.6593	59.4368	-2.49019	1.69649e-13	1.92337e-12	hypothetical protein
ndhB	30197	32393	+	3.12304	17.4533	-2.48797	3.2351e-07	1.66088e-06	-
medtr5g064890	27267475	27269210	+	5.01229	27.5428	-2.48627	5.17711e-09	3.43535e-08	RING-H2 zinc finger protein
medtr5g087480	37905115	37906385	+	16.3264	90.7967	-2.4854	1.8957e-11	1.67929e-10	hsp20/alpha crystallin family protein
medtr2g016500	5063362	5067125	+	12.5864	70.7984	-2.48501	4.65502e-10	3.52918e-09	LRR receptor-like kinase
medtr5g076140	32425329	32428370	+	1.22149	6.80476	-2.48492	0.00248703	0.0064943	hypothetical protein
medtr3g009050	1768283	1770059	-	48.1353	269.074	-2.47967	3.19703e-17	5.36813e-16	LRR receptor-like kinase
medtr4g050860	18056910	18057871	-	4.89287	27.4536	-2.47831	1.63808e-08	1.02003e-07	apocytochrome protein F
medtr7g077670	29289691	29291642	+	0.742435	4.01415	-2.47597	0.0101729	0.0229116	gibberellin 2-beta-dioxygenase
medtr3g070100	31389210	31392182	+	25019.3	139121	-2.47521	8.45469e-46	1.87096e-43	sedoheptulose-1%2C7-bisphosphatase
medtr0052s0150	66710	69861	+	1.1636	6.01137	-2.47444	0.00193321	0.00517486	senescence-associated protein
medtr1g072260	32063750	32066134	-	12016.4	66615.9	-2.47082	1.16518e-37	1.30773e-35	stem-loop-binding protein of 41 kDa protein A
medtr6g035295	12610912	12614262	+	178.903	990.41	-2.46801	5.20042e-33	3.96059e-31	UDP-glucosyltransferase family protein
medtr4g451295	18191839	18193502	-	68.2924	377.045	-2.46649	9.75458e-12	8.96603e-11	signal anchor%2C putative
medtr6g016175	5863870	5867677	+	0.715059	3.93976	-2.46532	0.0068634	0.0161269	endonuclease/exonuclease/phosphatase family protein
medtr1g034260	12453692	12454578	+	8888.89	49004.5	-2.46281	5.28204e-35	4.80236e-33	cytochrome b6f complex subunit (PetM)%2C putative
medtr5g083260	35939391	35942941	+	236.91	1304.37	-2.46217	9.77326e-14	1.13885e-12	trichome birefringence-like protein
medtr6g079550	30009535	30013567	-	39.3638	215.65	-2.46052	5.60077e-43	1.02638e-40	RAB GTPase-like protein A1D
medtr4g052420	18978807	18981076	-	21206.6	116702	-2.46025	7.45345e-12	6.94895e-11	photosystem I subunit O
medtr7g086130	33407723	33408784	+	2.02416	10.5612	-2.45962	6.46943e-05	0.00023119	hsp20/alpha crystallin family protein
medtr3g462070	24750125	24752910	+	1.08575	5.67532	-2.4594	0.00890885	0.0203746	triose-phosphate transporter family protein
medtr6g022400	7815193	7815263	-	2.35707	13.4539	-2.45865	5.88776e-06	2.51611e-05	tRNA-Cys
medtr6g088695	33831446	33836514	-	11.9522	64.7576	-2.45821	1.21224e-05	4.92729e-05	nucleotide-diphospho-sugar transferase domain protein
medtr3g110042	50911813	50912100	-	2.54838	14.4291	-2.45806	9.7362e-07	4.70503e-06	SAUR-like auxin-responsive family protein
medtr1g090703	40689061	40690814	+	2.78158	15.1945	-2.45711	9.70337e-05	0.000337003	C2H2-type zinc finger protein
medtr3g073140	32954404	32955385	-	1695.54	9299.56	-2.4552	2.37884e-29	1.30375e-27	30S ribosomal protein S13
medtr8g010030	2516139	2519414	-	0.48683	2.60103	-2.45376	0.0396367	0.0754429	NADP-dependent alkenal double bond reductase
medtr4g069040	25928861	25930414	-	14.1925	78.7081	-2.45354	5.28429e-11	4.4684e-10	dehydration-responsive RD22-like protein
medtr8g085390	35381752	35384118	+	4.98554	26.6864	-2.45322	0.00146015	0.00401015	carbohydrate-binding X8 domain protein
medtr2g435490	13713148	13713958	+	3.15114	17.2659	-2.44675	6.57227e-07	3.2415e-06	CAP%2C cysteine-rich secretory protein%2C antigen 5
medtr8g014910	4765718	4768690	-	2389.28	13011.6	-2.44514	5.83248e-06	2.49385e-05	GDSL-like lipase/acylhydrolase
medtr7g088520	34485718	34486531	-	172.626	940.857	-2.44412	1.66202e-28	8.25973e-27	hypothetical protein
medtr3g093730	42821390	42825561	-	8.43057	44.8871	-2.44262	2.42911e-05	9.36241e-05	methylesterase
medtr5g011320	3225135	3227381	-	4.44584	23.7585	-2.44207	1.84825e-09	1.29571e-08	subtilisin-like serine protease
medtr3g091540	41641175	41641572	-	0.690509	3.51737	-2.43872	0.0371938	0.0713782	transmembrane protein%2C putative
medtr2g102510	44161869	44166453	-	2524.05	13627.1	-2.43256	5.54414e-51	1.66729e-48	D-glycerate 3-kinase
medtr7g111260	45658429	45662151	+	155.779	840.134	-2.43189	4.26643e-32	2.9008e-30	peptide/nitrate transporter
medtr5g096670	42278943	42281440	+	27052.6	145880	-2.43093	2.64929e-18	4.99955e-17	fructose-bisphosphate aldolase
medtr4g068870	25846909	25850373	-	19.6649	106.604	-2.42948	1.30109e-29	7.30136e-28	Non-symbiotic hemoglobin
medtr4g417280	5362679	5365745	+	10.7728	58.155	-2.42937	1.46358e-09	1.03939e-08	transmembrane protein%2C putative
medtr1g043760	16413871	16416863	-	6.26345	34.521	-2.42898	1.42618e-12	1.46087e-11	1-aminocyclopropane-1-carboxylate oxidase
medtr4g072465	27469381	27469641	+	0.739439	3.94977	-2.42849	0.0074377	0.0173408	SAUR-like auxin-responsive family protein
medtr1g044580	16824015	16829351	-	23.5311	127.044	-2.42795	1.35906e-18	2.63685e-17	salt stress response/antifungal domain protein
medtr4g078875	30504183	30506651	+	17.8045	95.1741	-2.42677	3.19113e-05	0.000120422	NAC transcription factor-like protein
medtr1g018030	5159586	5160386	+	205.085	1102.42	-2.42425	5.06412e-31	3.14257e-29	acyl-CoA N-acyltransferase domain protein
medtr4g132450	55370730	55372459	+	6.9161	36.9828	-2.42417	3.28519e-16	4.93031e-15	wall-associated receptor kinase galacturonan-binding protein
rps15	12704	12979	-	2.87341	15.5958	-2.42318	1.80083e-07	9.59395e-07	-
medtr4g014070	3905159	3908538	+	1.99057	10.3624	-2.4209	0.00360351	0.00905781	LRR receptor-like kinase family protein
medtr2g012800	3300168	3300931	+	1.13561	6.30771	-2.42074	0.00369393	0.0092593	hypothetical protein
medtr7g033410	12021264	12024649	+	5.41905	29.3304	-2.42042	4.08933e-09	2.74774e-08	sulfite oxidase-like protein
medtr8g052050	19336581	19340379	+	1.2256	6.5494	-2.41978	0.020385	0.0421296	cysteine-rich RLK (receptor-like kinase) protein
medtr3g071420	32035851	32036596	-	59.934	321.582	-2.41912	1.57281e-47	3.96702e-45	lateral organ boundaries (LOB) domain protein
medtr3g099480	45594372	45598636	-	26.9987	143.646	-2.41847	8.60735e-06	3.58365e-05	auxin-independent growth promoter-like protein
medtr7g099870	40108410	40112550	-	3.30229	17.8563	-2.41505	3.61134e-09	2.44124e-08	ion channel regulatory protein UNC-93
medtr4g118355	49034963	49037054	+	3.35632	18.183	-2.41482	0.00215373	0.00570591	pyruvate orthophosphate dikinase
medtr7g405830	281425	284793	-	219.751	1169.81	-2.4148	3.74545e-36	3.85338e-34	pirin-like plant protein
medtr8g077390	32880205	32882073	+	12.1406	64.8579	-2.41287	0.0258137	0.0518817	MYB family transcription factor
medtr4g053380	19402736	19404065	+	115.986	616.245	-2.41051	0.00121078	0.00338877	fasciclin-like arabinogalactan protein
medtr7g062430	22694917	22700342	-	1.69409	8.61835	-2.41042	0.00146081	0.00401149	transmembrane amino acid transporter family protein
psbL	61987	62103	+	1.08986	5.76851	-2.41038	0.00212968	0.00564857	-
medtr7g118290	49092785	49094059	+	240.223	1276.47	-2.40927	7.1219e-05	0.000253004	thylakoid membrane phosphoprotein 14 kDa protein
medtr2g043900	19068321	19076468	-	33.7361	177.856	-2.40643	3.87125e-09	2.60942e-08	respiratory burst oxidase-like protein
medtr1g032850	11757673	11761366	+	2.73629	14.8493	-2.40629	4.21291e-05	0.000155626	carboxy-terminal domain cyclin
medtr7g021770	6946405	6947832	-	13.5747	71.8487	-2.40536	5.50306e-12	5.21135e-11	ribulose bisphosphate carboxylase large chain domain protein
medtr8g087460	36150681	36151957	+	86.2796	456.278	-2.40464	0.000135598	0.000457658	fasciclin domain protein
medtr1g084660	37686340	37688115	-	1.31463	6.99031	-2.40435	0.000744624	0.00218415	galactinol synthase
medtr2g093980	40047457	40048746	-	220.861	1168.11	-2.40348	0.000307506	0.00097291	fasciclin domain protein
trnS-UGA	98726	98814	-	10.9482	58.6377	-2.40304	2.92134e-22	8.12882e-21	tRNA-Ser
medtr2g436150	14015134	14015768	+	0.776526	4.15158	-2.40013	0.0248378	0.0501956	hypothetical protein
medtr8g087450	36147816	36149210	+	177.633	937.236	-2.40009	0.000613356	0.00183047	fasciclin domain protein
medtr4g072470	27473703	27474225	+	2.23151	11.6934	-2.39951	0.000780895	0.00228102	SAUR-like auxin-responsive family protein
medtr4g064750	24211056	24213980	+	14070.4	74237.4	-2.39947	3.91977e-17	6.48421e-16	plastid transcriptionally active protein
medtr3g099180	45466714	45470003	+	782.863	4131.36	-2.39937	1.20655e-44	2.52697e-42	nuclear transcription factor Y protein
medtr1g026410	8569956	8573184	-	133.954	707.409	-2.39925	2.45395e-33	1.93162e-31	multi-copper oxidase-like protein
medtr3g035680	13232356	13232969	+	3.54211	18.6994	-2.39782	0.000648892	0.0019254	ribulose bisphosphate carboxylase large chain
medtr3g117500	55010988	55015274	+	20.8562	109.334	-2.39692	2.05469e-08	1.25906e-07	glycosyl hydrolase family 9 protein
medtr1g052515	21372033	21378819	-	31.563	165.671	-2.39256	3.50209e-09	2.37149e-08	galactinol-raffinose galactosyltransferase
medtr7g077880	29421803	29423713	+	1050.96	5510.86	-2.39023	2.52319e-28	1.22793e-26	hypothetical protein
medtr8g069160	28948614	28951511	-	7.20296	37.3016	-2.3893	1.74594e-07	9.3269e-07	NAC transcription factor-like protein
medtr7g011850	3281753	3284321	+	671.133	3510.91	-2.38699	1.32844e-23	4.17152e-22	plant/MXO21-9 protein
medtr8g098335	41021941	41025487	-	61.2475	319.905	-2.38398	1.26028e-26	5.12346e-25	DUF3741 family protein
medtr7g100320	40287456	40289780	-	7.67535	40.703	-2.38272	7.52032e-13	7.88927e-12	glutathione S-transferase
medtr8g090025	37676410	37680694	+	1425.29	7429.35	-2.3817	4.16886e-77	7.52223e-74	haloacid dehalogenase-like hydrolase
medtr4g050950	18086710	18088308	-	0.752418	4.16244	-2.3817	0.0381811	0.0730637	NAD(P)H-quinone oxidoreductase chain 4
medtr8g011340	3015212	3020549	+	3.14495	16.0807	-2.37941	2.20353e-07	1.15915e-06	PLAT/LH2 domain lipoxygenase family protein
medtr3g081130	36742841	36746629	+	6613.44	34394.6	-2.37871	0.000361312	0.00112959	seed linoleate 9S-lipoxygenase
medtr2g088590	37345172	37346774	+	3.89163	19.5693	-2.37824	1.99661e-08	1.22571e-07	hypothetical protein
medtr5g029190	12191690	12197103	-	7.79126	40.0801	-2.37523	4.04953e-08	2.37475e-07	cellulose synthase-like protein
medtr7g109130	44585458	44591735	-	50.0721	258.889	-2.37518	1.24557e-19	2.6805e-18	P-loop nucleoside triphosphate hydrolase superfamily protein
medtr0002s0250	184708	185836	-	57.046	296.02	-2.37491	6.40771e-12	6.02428e-11	hypothetical protein
medtr7g073530	27490423	27493781	+	174.46	905.241	-2.37401	2.67121e-24	8.91302e-23	Serine/Threonine kinase domain protein
medtr4g082330	32059376	32062499	-	438.904	2274.41	-2.37303	5.77786e-27	2.44641e-25	transmembrane protein%2C putative
medtr7g059290	21393731	21399699	+	12.8221	65.2952	-2.37218	2.64779e-06	1.19395e-05	pectate lyase-like protein
medtr1g060990	26597350	26600596	+	13.3845	68.0937	-2.37007	5.89879e-16	8.63182e-15	trihelix transcription factor
medtr4g133230	55735490	55740133	+	173.83	897.282	-2.36936	2.97945e-29	1.60664e-27	tonoplast dicarboxylate transporter-like protein
medtr3g096910	44355433	44361254	-	107.279	553.005	-2.36781	9.86125e-08	5.48791e-07	beta-galactosidase-like protein
medtr4g014160	3932753	3935911	+	2.41734	12.4074	-2.36774	2.63137e-06	1.187e-05	LRR and NB-ARC domain disease resistance protein
medtr8g107140	45272874	45274205	-	4.31525	21.8437	-2.36732	3.19565e-06	1.42321e-05	pathogenesis-related thaumatin family protein
medtr8g105930	44713914	44716072	+	10.3155	53.0568	-2.36461	1.74355e-13	1.97196e-12	PLATZ transcription factor family protein
medtr8g072210	30490402	30496365	+	32.9558	168.732	-2.36409	2.29262e-16	3.49434e-15	long-chain-alcohol oxidase FAO1-like protein
medtr7g032660	11477006	11481059	-	16.4328	84.9356	-2.36406	9.83808e-11	8.05768e-10	sieve element occlusion protein
medtr5g081560	34931762	34934468	-	17.7724	90.7641	-2.36384	1.99882e-09	1.39668e-08	RING/FYVE/PHD zinc finger protein
medtr6g087980	33114412	33118043	-	0.549719	3.05354	-2.36317	0.0176217	0.0372088	Rho-like GTP-binding protein
medtr3g037110	13579651	13581344	-	25.0063	127.615	-2.36188	1.97515e-07	1.04467e-06	transmembrane protein%2C putative
medtr4g075690	28938442	28942582	-	29.2034	148.96	-2.35951	2.85501e-08	1.71279e-07	multi-copper oxidase-like protein
medtr5g087470	37900082	37902034	+	5.3793	27.4856	-2.35852	0.00060909	0.00181913	hsp20/alpha crystallin family protein
medtr4g111720	46157334	46158654	-	636.318	3263.42	-2.35779	1.98036e-29	1.09559e-27	peptidyl-prolyl cis-trans isomerase
medtr6g016335	6010231	6014572	+	1130.9	5789.06	-2.35568	3.37334e-34	2.86697e-32	ATP sulfurylase
medtr5g099010	43363457	43367269	-	1.87019	9.40671	-2.35392	0.0110299	0.0246431	GDP-fucose O-fucosyltransferase-like protein
medtr7g027020	9138594	9140162	+	187.766	958.695	-2.35164	2.25073e-15	3.10561e-14	RALF-like protein
medtr1588s0010	1218	1520	+	3970.51	20258.7	-2.35108	6.9058e-22	1.85768e-20	ATP synthase F1%2C gamma subunit
medtr6g488050	33154150	33168934	-	6.44195	32.4546	-2.35055	2.18421e-06	9.95629e-06	bark storage-like protein
medtr5g083375	36004573	36004981	-	0.713773	3.70543	-2.3503	0.0310225	0.0609357	hypothetical protein
medtr3g084960	38383932	38385906	-	4.06875	20.7459	-2.34844	8.48187e-05	0.000297354	transmembrane amino acid transporter family protein
medtr2g072940	30858113	30865683	-	76.5189	392.067	-2.34784	8.81635e-40	1.20939e-37	PPR containing protein%2C putative
medtr6g034975	12281332	12282499	+	76.2429	388.195	-2.3468	2.27754e-10	1.79577e-09	vacuolar iron transporter-like protein
medtr1g086180	38577373	38581265	-	42.6161	217.985	-2.34677	4.60662e-19	9.31529e-18	MYB family transcription factor
medtr4g131760	54969308	54974189	-	3839.43	19528.2	-2.3465	9.50547e-20	2.06072e-18	glucose-1-phosphate adenylyltransferase family protein
medtr6g015880	5552510	5555667	-	17.4734	88.0753	-2.34529	6.52084e-08	3.73071e-07	COBRA-like protein 2 precursor
medtr1g041320	15384098	15386251	+	516.451	2622.29	-2.34392	1.15941e-16	1.82649e-15	50S ribosomal protein L28
medtr4g007740	1217986	1220318	+	42.7224	217.062	-2.34365	1.06638e-12	1.10291e-11	eukaryotic aspartyl protease family protein
medtr5g025250	10238399	10240138	-	6.17647	31.5109	-2.34337	9.36322e-08	5.22811e-07	carotenoid cleavage dioxygenase 4a-6
medtr3g089045	40751083	40752880	-	2.92824	14.9842	-2.3429	0.000668441	0.0019805	myb transcription factor
medtr2g042720	18631754	18633760	-	2026.02	10277.2	-2.34248	3.50329e-39	4.43739e-37	light-harvesting complex I chlorophyll A/B-binding protein
medtr0191s0030	23519	30338	-	12.1766	62.4637	-2.34181	4.20072e-23	1.24887e-21	breast cancer type 2 susceptibility protein
psaB	100737	102941	-	13.6847	70.3431	-2.3415	9.32516e-13	9.70023e-12	-
rps14	100311	100613	-	13.0223	66.8108	-2.34109	5.0793e-25	1.8025e-23	-
medtr2g099630	42721675	42722662	+	7.72243	38.8579	-2.33779	1.53736e-07	8.2977e-07	DUF3511 domain protein
medtr7g105850	42981484	42983434	+	39.3043	197.771	-2.33744	6.06054e-13	6.40948e-12	eukaryotic aspartyl protease family protein
medtr4g051177	18176155	18177957	-	7.92122	40.5847	-2.3367	1.19916e-07	6.57982e-07	photosystem I P700 chlorophyll A apoprotein A1
medtr1g072540	32189148	32190638	+	25.3721	128.229	-2.33657	1.54385e-23	4.82213e-22	adenylate isopentenyltransferase
medtr3g005560	269889	275204	+	1963.78	9914.97	-2.33586	2.56296e-11	2.2441e-10	cellulose synthase-like protein D3
medtr1g106190	48057653	48059112	+	3.31376	16.9119	-2.33514	5.83574e-05	0.000210566	biotin/lipoate A/B protein ligase family protein
medtr4g116190	48063074	48065719	-	66.727	337.723	-2.33424	1.46181e-15	2.0582e-14	calcium-binding EF hand protein
medtr6g033330	10660606	10667227	-	91.5016	460.509	-2.33412	2.96368e-34	2.54649e-32	seven transmembrane MLO family protein
medtr5g022670	8963300	8968097	+	244.063	1229.46	-2.33204	8.48846e-23	2.4704e-21	MID1-complementing activity-like protein
medtr4g115300	47600458	47602298	-	30.3914	153.543	-2.33202	1.08649e-09	7.86358e-09	cinnamyl alcohol dehydrogenase-like protein
medtr8g096580	40512718	40515419	-	16.5362	82.4247	-2.33197	1.16974e-06	5.58488e-06	hydroxysteroid 11-beta-dehydrogenase-like protein
medtr7g090230	35419657	35421312	-	154.38	777.12	-2.33026	5.10011e-14	6.13189e-13	glutaredoxin family protein
medtr7g092340	36590587	36591170	-	6.50886	32.3386	-2.32723	0.000214844	0.000698584	transmembrane protein%2C putative
medtr5g009810	2467567	2472426	+	340.624	1710.94	-2.32689	6.31948e-34	5.20127e-32	GDT1-like protein
medtr2g088100	37096010	37096428	-	3.92988	20.235	-2.32578	5.28738e-08	3.06086e-07	hypothetical protein
medtr5g044260	19451090	19452918	-	21.4675	108.174	-2.32551	1.2094e-16	1.9014e-15	PPR containing plant-like protein
medtr5g032150	13808671	13811578	-	8.64137	43.7866	-2.32529	3.99731e-11	3.43839e-10	MADS-box transcription factor
medtr1g492930	41673441	41674617	-	16.6525	83.4643	-2.32213	8.41837e-06	3.50827e-05	transcriptional activator
medtr1g108710	49135632	49139572	-	872.978	4362.41	-2.32103	1.78847e-39	2.37018e-37	ferredoxin reductase-like NAD(P) binding domain protein
medtr6g011670	3397982	3400982	-	2.07609	10.5493	-2.31878	0.000929703	0.00266896	transcription factor
medtr6g016325	6005920	6007368	+	92.3728	461.486	-2.31853	6.28391e-21	1.54186e-19	ATP sulfurylase-like protein
medtr2g090270	38369376	38371921	-	14.8042	73.7509	-2.31707	0.00899244	0.0205454	expansin-like protein B1
medtr8g092140	38494755	38496916	-	2.25572	11.0946	-2.31642	0.000124317	0.000422255	WRKY family transcription factor
medtr8g016370	5524773	5525875	+	73.7957	366.784	-2.31545	0.000125544	0.000425994	chaperonin CPN60-like protein
medtr8g014650	4649758	4651673	-	811.397	4038.53	-2.31531	0.000150773	0.000504299	stem 28 kDa glycoprotein
medtr5g072850	31004376	31006581	+	0.878977	4.3175	-2.31516	0.0185926	0.0389294	UDP-glucosyltransferase family protein
medtr3g088795	40615462	40618761	+	924.267	4599.62	-2.31498	9.63702e-58	4.80969e-55	staygreen protein
medtr1g067260	28975486	28978192	-	27.669	137.516	-2.31326	3.2899e-17	5.50829e-16	hypothetical protein
medtr5g094660	41365761	41367473	+	4.37697	21.7331	-2.31266	1.34726e-08	8.4703e-08	cytochrome P450 family 71 protein
medtr5g004620	35172	37347	+	5.8362	29.2604	-2.31036	1.07613e-06	5.16633e-06	nucleotide/sugar transporter family protein
medtr6g016875	6543310	6546455	-	396.487	1965.41	-2.30974	1.59987e-11	1.43019e-10	Pmr5/Cas1p GDSL/SGNH-like acyl-esterase family protein
medtr1g015040	3681008	3682071	-	2.18868	10.7672	-2.30716	0.0104661	0.0235067	transmembrane protein%2C putative
medtr5g014260	4760173	4761875	-	18104	89556	-2.30646	3.56895e-32	2.45504e-30	glycine cleavage system H protein
medtr4g051380	18339234	18340731	-	1.58375	7.88362	-2.30611	0.000902918	0.0025997	DNA-directed RNA polymerase subunit alpha
medtr2g009220	1828042	1832844	-	1903.14	9412.14	-2.30602	1.24745e-45	2.73472e-43	2-oxoglutarate/malate translocator
medtr2g023290	8196994	8205127	+	17752	87560.3	-2.30228	9.20688e-23	2.66296e-21	F0F1 ATP synthase subunit gamma
medtr0152s0120	34238	36343	-	0.739439	3.57438	-2.30163	0.0184813	0.0387309	senescence-associated protein%2C putative
medtr7g081270	31008262	31009132	-	74.9482	370.309	-2.30116	6.9974e-17	1.13043e-15	transcription termination factor family protein
medtr8g068390	28529883	28533658	+	11.2928	55.4262	-2.30082	2.6527e-10	2.07346e-09	receptor-like cytosolic Serine/Threonine-kinase
medtr7g089940	35253956	35255120	+	8.40479	41.0076	-2.29861	0.00104798	0.00297718	transmembrane protein%2C putative
medtr7g106050	43076086	43077352	-	20.777	101.939	-2.2982	3.35346e-16	5.02954e-15	late embryogenesis abundant hydroxyproline-rich glycoprotein
medtr7g033765	12338416	12340357	-	2.56738	12.0733	-2.29723	3.05269e-05	0.000115626	F0F1-type ATP synthase%2C beta subunit
medtr1g096460	43449886	43452394	-	990.929	4870.36	-2.29692	8.64648e-36	8.55782e-34	50S ribosomal protein L21
medtr4g127370	52851518	52858050	-	524.561	2578.59	-2.29586	1.29974e-40	1.97974e-38	alpha-L-fucosidase
medtr8g074000	31292669	31296642	+	5.62608	27.3953	-2.29488	1.07142e-06	5.14481e-06	carboxy-terminal domain cyclin
medtr4g075710	28952962	28954435	+	260.794	1278.99	-2.29367	1.11763e-20	2.66697e-19	signal recognition particle 43 kDa protein
medtr3g040410	14209369	14213077	+	3.33334	16.4597	-2.29326	0.000152551	0.000509526	flavonol synthase/flavanone 3-hydroxylase
medtr8g099190	41715699	41719984	-	1.09488	5.57381	-2.29302	0.00194998	0.00521557	archaeal/vacuolar-type H+-ATPase subunit E
medtr8g096960	40708186	40711770	+	192.776	945.806	-2.29216	4.97121e-28	2.34156e-26	stress responsive A/B barrel domain protein
medtr1g442740	15888089	15889224	-	0.448709	2.33404	-2.29192	0.0425693	0.0803725	hypothetical protein
medtr4g098500	40583419	40586734	-	576.251	2821.45	-2.29158	3.22655e-05	0.000121622	LSD1-type zinc finger protein
medtr3g111990	52406939	52408466	+	30.9326	151.955	-2.29131	1.06742e-08	6.79837e-08	phenylcoumaran benzylic ether reductase-like protein
medtr5g018500	6903431	6904030	+	10.7064	52.8609	-2.29119	4.78152e-07	2.40069e-06	cytochrome P450 family protein
medtr5g019520	7384947	7385465	+	58.0563	284.115	-2.29036	3.86385e-27	1.68242e-25	envelope membrane protein
medtr1g085500	38183900	38185786	-	107.342	524.03	-2.28988	1.11793e-08	7.0931e-08	rhicadhesin receptor
medtr1g054340	23406738	23410210	+	0.796136	4.08945	-2.28878	0.0351807	0.0680831	tyrosine kinase family protein
medtr3g107310	49502026	49505990	-	124.564	606.331	-2.28483	2.71233e-10	2.11654e-09	DUF4050 family protein
medtr2g025760	9221355	9223437	-	1.73171	8.19777	-2.28413	0.000732979	0.00215188	transmembrane protein%2C putative
medtr1g112510	50928261	50932010	-	5640.81	27464.1	-2.28352	1.28627e-28	6.50259e-27	D-glycerate dehydrogenase/hydroxypyruvate reductase
medtr3g064580	29101701	29105835	+	10.4232	49.945	-2.28216	1.22447e-07	6.71086e-07	NAC transcription factor-like protein
medtr2g088770	37433869	37435699	+	1.93627	9.02726	-2.2811	0.0136459	0.0297787	peroxidase family protein
medtr3g113210	52912762	52915110	+	31.164	151.588	-2.27395	2.72241e-12	2.69791e-11	glyoxal oxidase amino-terminal protein
medtr4g071880	27261052	27268942	+	14013.8	67614.1	-2.27043	3.51858e-39	4.43739e-37	fructose-bisphosphate aldolase class I
medtr4g057670	21193094	21196361	+	8104.2	39087.9	-2.26993	5.23032e-32	3.50536e-30	fructose-bisphosphate aldolase class I
medtr8g087470	36154070	36155160	+	192.999	929.235	-2.26809	0.000123692	0.000420315	fasciclin domain protein
medtr1g070830	31369872	31371491	+	267.438	1284.47	-2.26594	1.51141e-23	4.72708e-22	auxin-responsive AUX/IAA family protein
medtr4g019520	6117884	6119979	-	106.529	512.136	-2.26372	3.01725e-12	2.96026e-11	glyoxal oxidase amino-terminal protein
medtr5g096250	42080489	42084181	+	4.39612	21.695	-2.26264	1.27067e-06	6.02266e-06	oligopeptide transporter OPT family protein
medtr8g096880	40661809	40665301	-	396.908	1902.91	-2.26241	2.21066e-37	2.44601e-35	UDP-D-glucose/UDP-D-galactose 4-epimerase
medtr7g085490	33120961	33122962	-	2190.35	10507	-2.26199	3.48597e-24	1.14524e-22	NDH-dependent cyclic electron flow protein%2C putative
rpl2	39918	41407	+	0.60394	2.95287	-2.26155	0.0473711	0.0880284	-
medtr7g024480	8057226	8058800	+	32.2796	154.901	-2.26143	1.36168e-14	1.74731e-13	transmembrane protein%2C putative
medtr8g024340	8933201	8938399	+	1336.15	6401.96	-2.26005	2.3042e-56	1.0598e-53	granule bound starch synthase
medtr8g005010	3778	4871	-	1.95095	9.06508	-2.25543	0.0104281	0.0234303	serine/threonine-protein phosphatase
medtr5g018480	6898409	6899371	+	30.4406	145.719	-2.2553	3.74135e-08	2.20338e-07	cytochrome P450 family protein
medtr3g467120	27664731	27667848	-	135.646	646.117	-2.25354	9.55041e-22	2.54573e-20	bZIP transcription factor
medtr4g083340	32425091	32428003	-	15.8411	76.0259	-2.25176	2.77934e-18	5.22396e-17	pyruvate kinase family protein
medtr5g066770	28205323	28213045	-	78.0238	370.089	-2.25151	2.45695e-12	2.44933e-11	rhamnogalacturonate lyase B-like protein
medtr5g077640	33139067	33139815	+	24.0703	114.896	-2.25087	2.72843e-12	2.70273e-11	hypothetical protein
medtr1g042730	15985686	15990507	+	154.516	736.502	-2.24967	2.3064e-21	5.89981e-20	aldo/keto reductase family oxidoreductase
medtr1g101030	45393537	45410250	+	1316.48	6261.35	-2.24937	5.19745e-34	4.30801e-32	tripeptidyl peptidase II
medtr2g082930	34780062	34780849	+	275.635	1311.2	-2.24909	4.74603e-20	1.06432e-18	hypothetical protein
medtr3g099140	45446851	45448786	+	1172.76	5576.29	-2.24878	3.30356e-50	9.45019e-48	thylakoid lumenal 17.9 kDa protein
medtr4g094772	38931126	38934189	-	1.7777	8.205	-2.24825	0.00119153	0.00334007	cytochrome P450 family 81 protein
medtr2g070420	29642100	29646961	+	35843.8	170116	-2.24672	2.62936e-40	3.80721e-38	peroxisomal (S)-2-hydroxy-acid oxidase GLO1
medtr2g062930	26614136	26615458	-	3.98333	19.3664	-2.24547	6.11097e-05	0.00021972	photosystem II reaction center protein H
medtr3g008840	1674780	1675741	-	212.166	1006.69	-2.24503	1.13791e-30	6.96918e-29	plant invertase/pectin methylesterase inhibitor
medtr3g010000	2257987	2258475	-	31071.3	147283	-2.24493	2.72657e-18	5.13713e-17	photosystem I reaction center subunit V
medtr2g093970	40044669	40045832	-	413.276	1956.47	-2.24338	0.00108691	0.00307583	fasciclin domain protein
medtr8g066975	27934543	27938573	-	1691.93	8009.09	-2.24271	5.12803e-42	8.65383e-40	carnitine/acylcarnitine carrier-like protein
medtr7g076740	28944308	28947368	-	6.16368	29.305	-2.24151	2.69273e-05	0.000102956	myb transcription factor MIXTA-like protein
medtr7g050950	17806561	17808670	+	464.666	2196.97	-2.2413	0.00043942	0.00135091	pectinesterase/pectinesterase inhibitor
medtr7g117280	48446488	48452243	+	6.50451	31.1444	-2.24055	9.6195e-07	4.65055e-06	triacylglycerol lipase
medtr7g021860	6974178	6975062	+	2.67283	11.9215	-2.24044	0.000524508	0.00158745	transmembrane protein%2C putative
medtr3g106510	49224097	49228278	+	12.6547	59.4647	-2.23912	4.64457e-09	3.09951e-08	transmembrane protein%2C putative
medtr5g041910	18401663	18404095	-	961.626	4540.25	-2.23878	9.44397e-34	7.69191e-32	oxygen-evolving enhancer protein
medtr2g030100	11268939	11269883	-	4.39507	20.5442	-2.23834	0.000173227	0.000573116	leguminosin group486 secreted peptide
medtr5g059410	24641837	24645325	-	1126.01	5312.02	-2.23785	1.28381e-15	1.81412e-14	plastid transketolase
medtr4g105550	43819595	43821421	-	6.36327	29.6644	-2.23752	1.84884e-06	8.51861e-06	wall-associated receptor kinase galacturonan-binding protein
medtr3g103590	47873992	47875812	+	1.99445	9.50733	-2.23422	0.000787586	0.00229781	homeobox associated leucine zipper protein
medtr5g075650	32189120	32198091	-	2.9677	13.8146	-2.23333	0.000388188	0.0012067	LRR receptor-like kinase
medtr4g099140	41054160	41060024	-	131.278	616.614	-2.2329	1.68624e-15	2.36285e-14	putative plant SNARE-like protein
medtr3g053710	21375806	21379583	+	24.0822	113.928	-2.23281	1.33632e-21	3.526e-20	eukaryotic aspartyl protease family protein
medtr3g108900	50326673	50330566	-	3.42161	16.4579	-2.23268	4.6791e-07	2.35178e-06	type 2 (PTH2)-like peptidyl-tRNA hydrolase
medtr6g052620	18813556	18813957	+	0.761795	3.87166	-2.23177	0.0179849	0.0378598	transmembrane protein%2C putative
medtr1g013440	3421584	3423926	+	12.5769	58.4928	-2.23174	2.53209e-07	1.32107e-06	39S ribosomal protein L53/MRP-L53
medtr7g077180	29144747	29145309	-	0.845139	3.92472	-2.23069	0.034328	0.0666307	Bowman birk trypsin inhibitor
medtr6g071475	26490399	26496300	-	4.24743	20.1049	-2.22616	0.00015337	0.000512115	alpha/beta hydrolase family protein
medtr4g087380	34289099	34290516	+	2.0526	9.22059	-2.22576	0.000652194	0.00193456	hypothetical protein
medtr4g065073	24442980	24445130	-	6.3752	29.6398	-2.22432	5.76703e-07	2.86786e-06	DUF688 family protein
medtr4g015120	4381137	4385477	+	705.535	3295.4	-2.22404	3.55397e-07	1.81268e-06	laccase/diphenol oxidase family protein
medtr1g109630	49591598	49593722	-	34.7569	161.536	-2.22284	7.52878e-07	3.68306e-06	reticulon-like protein B2
medtr6g464840	22750291	22752440	-	3.43414	16.1721	-2.2217	7.30514e-07	3.57962e-06	molybdenum cofactor sulfurase
medtr4g012540	3322547	3324526	-	7.49365	34.2499	-2.22054	3.57656e-07	1.82381e-06	regulator of Vps4 activity in the MVB pathway protein
medtr2g084585	35789240	35791836	-	2.62199	12.1896	-2.21908	0.00167234	0.0045319	GDSL-like lipase/acylhydrolase
medtr1g086950	38923833	38925196	+	14.4966	66.7645	-2.21844	6.5313e-10	4.85132e-09	transmembrane protein%2C putative
medtr3g026620	8161868	8168129	+	366.114	1702.8	-2.2174	7.97747e-05	0.000280972	glycoside hydrolase family 1 protein
medtr2g082650	34673986	34677497	-	587.13	2726.87	-2.2162	1.48731e-16	2.31812e-15	CAZy family GT8 glycosyltransferase
medtr1g116120	52485234	52489276	+	10247.9	47588.1	-2.21525	3.10944e-20	7.10529e-19	plastid transketolase
medtr7g012250	3461572	3464328	-	5.82061	27.7502	-2.21488	1.89975e-05	7.46188e-05	calcium/lipid-binding (CaLB) phosphatase
medtr2g096330	41150203	41153044	+	312.987	1453.12	-2.21477	8.28381e-25	2.87872e-23	3%2C4-dihydroxy-2-butanone 4-phosphate synthase
medtr8g031510	11830580	11831178	-	23.7247	110.702	-2.21443	7.44496e-11	6.16737e-10	PPR repeat protein
medtr4g120830	50043806	50044661	-	14.7578	68.1143	-2.2141	3.24161e-14	3.97483e-13	plant invertase/pectin methylesterase inhibitor
medtr2g086580	36405412	36408662	+	176.249	817.368	-2.21372	3.99083e-15	5.37696e-14	PAK-box/P21-Rho-binding domain Rho GTPase activating protein
medtr5g043750	19231416	19232940	+	1.22959	5.6319	-2.21357	0.0095078	0.0215607	F-box/kelch-repeat plant protein
medtr3g072000	32344193	32345034	-	1.00462	4.81323	-2.21287	0.00544729	0.0131335	heavy-metal-associated domain protein
medtr1g080110	35577637	35579719	+	370.862	1719.82	-2.21277	8.69357e-32	5.71219e-30	pentatricopeptide (PPR) repeat protein
medtr6g088270	33413908	33420399	-	4554.9	21095.1	-2.21138	3.4531e-22	9.58574e-21	elongation factor Ts protein
medtr0320s0040	12511	20285	+	22.8491	106.188	-2.21092	2.67047e-15	3.65255e-14	ARP2/3 complex ARPC3%2C 21 kDa subunit
medtr6g007110	1429354	1433465	-	72.9329	336.561	-2.21007	2.01609e-14	2.52895e-13	kinesin light chain
medtr4g075040	28614207	28620841	+	5106.56	23628.5	-2.21	3.10733e-53	1.12136e-50	photosystem II stability/assembly factor HCF136
medtr3g084940	38370475	38372146	-	3.45803	15.8303	-2.20776	5.77922e-05	0.000208848	Rho GDP-dissociation inhibitor-like protein
medtr6g007720	1850293	1854343	+	7.78775	35.612	-2.20775	3.11415e-06	1.38876e-05	NHL repeat protein
medtr8g012565	3629640	3635402	+	4456.62	20580.7	-2.20725	2.4526e-09	1.69158e-08	1-deoxy-D-xylulose 5-phosphate reductoisomerase
medtr8g032270	12129891	12133372	-	36.5124	167.394	-2.207	2.53771e-19	5.25394e-18	dTDP-4-dehydrorhamnose dehydrogenase
MetrCr002	20696	20799	-	2.12038	9.5746	-2.20684	0.000317641	0.00100281	4.5S ribosomal RNA
medtr3g111190	51956056	51958898	+	4416.58	20367	-2.20517	7.88512e-53	2.76062e-50	glutamyl-tRNA reductase family protein
medtr7g100410	40427715	40430222	-	579.073	2671	-2.20484	9.59075e-30	5.50049e-28	50S ribosomal protein L22
MetrCr003	20898	23715	-	52.9555	243.815	-2.20368	3.77079e-09	2.5439e-08	23S ribosomal RNA
medtr2g105480	45480838	45485203	-	1711.65	7885.94	-2.20363	2.10838e-30	1.26811e-28	ribulose bisphosphate carboxylase/oxygenase activase
medtr2g102080	43926025	43927347	+	17.8216	81.4103	-2.20287	1.74756e-06	8.07736e-06	late embryogenesis abundant protein
medtr6g022830	7994631	7998187	-	59.3463	273.077	-2.20147	3.57483e-12	3.46938e-11	ankyrin repeat protein
medtr2g010200	2266450	2267211	+	14.9795	70.0466	-2.19938	4.37609e-12	4.19322e-11	hypothetical protein
medtr3g058430	23185134	23188302	-	147.56	679.296	-2.19907	9.75869e-23	2.81216e-21	30S ribosomal protein S10
medtr3g467220	27710421	27714552	-	1.37944	6.48928	-2.19813	0.00983299	0.0222273	cytochrome P450 family protein
medtr1g115475	52155998	52161852	-	13.1658	60.8278	-2.19756	7.63141e-12	7.10075e-11	glycoside hydrolase family 20 domain protein
medtr8g064990	27290930	27293669	-	378.117	1732.74	-2.19565	5.19448e-23	1.53267e-21	1%2C4-dihydroxy-2-naphthoyl-CoA synthase
medtr4g051270	18299076	18300723	+	1.86944	8.64921	-2.19559	0.000690492	0.00203811	ribulose bisphosphate carboxylase large chain domain protein
medtr3g092900	42473090	42480353	-	1664.37	7622.88	-2.1955	7.39317e-39	9.27389e-37	caffeic acid O-methyltransferase
medtr5g080940	34658795	34660951	-	1.48873	7.05274	-2.19523	0.00102044	0.00290738	signal anchor%2C putative
medtr1g025950	8352878	8355066	+	260.52	1193.09	-2.19521	1.24469e-11	1.12772e-10	cinnamyl alcohol dehydrogenase-like protein
medtr4g103620	42832631	42838130	-	40.2899	183.08	-2.19277	4.65291e-16	6.85574e-15	uridine kinase/uracil phosphoribosyltransferase
medtr3g449590	16889169	16895715	-	754.112	3449.35	-2.19269	3.38444e-51	1.0492e-48	polygalacturonase/glycoside hydrolase family protein
medtr1g093030	41895754	41898231	-	2.29401	10.6169	-2.19187	0.005577	0.0133968	transmembrane amino acid transporter family protein
medtr3g084160	38027364	38027667	+	1.88754	8.62734	-2.1909	0.000457312	0.00140133	SAUR-like auxin-responsive family protein
atpA	72740	74275	-	81.8111	373.936	-2.18822	2.37833e-32	1.66533e-30	-
medtr2g082580	34654413	34656157	-	1572.63	7166.4	-2.1879	4.88808e-18	8.916e-17	oxygen-evolving enhancer protein
medtr3g110420	51527300	51530738	+	467.681	2129.65	-2.18681	2.90307e-20	6.64618e-19	transmembrane amino acid transporter family protein
medtr3g055610	21884439	21889362	-	154.754	703.595	-2.18467	4.34131e-25	1.54999e-23	glycerophosphoryl diester phosphodiesterase family protein
medtr3g095910	43828256	43832668	+	151.669	688.64	-2.18425	3.76383e-06	1.66299e-05	UDP-glucuronate:xylan alpha-glucuronosyltransferase
medtr1g113730	51311788	51313387	-	2.0552	8.89349	-2.18402	0.0152619	0.0327928	transmembrane protein%2C putative
medtr2g101090	43454358	43466377	-	2.72048	12.2377	-2.18355	0.000487889	0.00148609	drug resistance transporter-like ABC domain protein
medtr8g090185	37812582	37816022	-	551.222	2503.38	-2.18223	9.75414e-30	5.58056e-28	50S ribosomal protein L29
medtr8g032300	12143100	12145206	-	18.9141	84.8956	-2.18223	2.96053e-16	4.46306e-15	calcium-dependent lipid-binding (CaLB domain) family protein
medtr8g099765	42246145	42246693	-	4.29711	19.1615	-2.18128	6.85707e-05	0.00024415	transmembrane protein%2C putative
medtr1g116650	52766765	52769937	-	923.685	4188.3	-2.18106	3.32815e-14	4.07243e-13	sugar porter (SP) family MFS transporter
medtr6g014020	4505719	4507516	-	8.63203	39.3455	-2.18049	1.07893e-07	5.96755e-07	UDP-glucosyltransferase family protein
medtr7g109590	44841944	44842921	-	17.8932	80.1459	-2.17974	1.22474e-06	5.82379e-06	transmembrane protein%2C putative
medtr4g104690	43376201	43378223	+	6.64633	29.1976	-2.17824	3.72541e-08	2.19565e-07	manganese-dependent ADP-ribose/CDP-alcohol diphosphatase
medtr4g058015	21506841	21512864	+	66.7328	301.191	-2.17789	4.08134e-06	1.79146e-05	electron transporter%2C putative
medtr3g031770	26613757	26618466	+	5.72872	26.3493	-2.17678	1.19389e-07	6.55243e-07	O-glycosyl hydrolase family 17 protein
medtr3g070490	31630253	31631053	+	19.464	88.4108	-2.17637	2.52381e-14	3.13232e-13	early flowering protein
medtr6g086530	32189271	32189900	+	2.67891	12.1542	-2.17512	0.00067701	0.00200235	dehydration-responsive RD22-like protein
medtr2g046810	20580738	20581202	-	1.87199	8.6458	-2.17323	0.000546707	0.00164834	photosystem II core complex protein psbY%2C putative
medtr4g073950	28105902	28106763	-	2.07012	8.88405	-2.17214	0.0109492	0.0244814	disease resistance-responsive%2C dirigent domain protein
medtr7g031847	11093320	11095045	-	4.53463	20.5061	-2.17146	0.000366387	0.00114408	hypothetical protein
medtr1g091057	41194342	41197356	-	1.04347	4.8545	-2.16745	0.0441481	0.0828864	40S ribosomal protein S20-2
medtr7g103020	41410097	41414162	+	5917.41	26563.5	-2.16637	1.00544e-33	8.16076e-32	triosephosphate isomerase
medtr7g080530	30651313	30655363	+	14316	64189.7	-2.16467	5.46013e-92	1.60098e-88	phosphoglycolate phosphatase-like protein
medtr3g035600	13215683	13220763	+	72.772	327.43	-2.16442	8.68517e-30	5.0056e-28	photosystem I P700 chlorophyll A apoprotein A2
medtr5g006650	1018925	1020764	+	1.20102	5.37695	-2.16438	0.0215456	0.0442644	triacylglycerol lipase%2C putative
medtr2g049340	21742691	21744400	-	14.1293	62.2989	-2.16313	2.80326e-12	2.76402e-11	ABA induced plasma membrane protein
medtr4g034770	18059075	18061491	-	46.8782	210.192	-2.16285	1.85969e-35	1.7661e-33	photosystem I assembly protein Ycf4
medtr1g078030	34884479	34888325	-	4368.79	19544.7	-2.16141	6.69366e-24	2.15086e-22	mammalian STARD2 lipid-binding START domain protein
medtr4g045980	15979214	15984631	-	1949.1	8715.45	-2.16072	2.72656e-20	6.27028e-19	photosystem II biogenesis protein
medtr6g021530	7384943	7388529	-	49.1575	219.757	-2.1596	1.39222e-06	6.53279e-06	GDSL-like lipase/acylhydrolase
medtr8g092320	38581847	38582735	+	6.8235	29.7608	-2.15817	2.20554e-05	8.56546e-05	hypothetical protein
medtr4g088770	35372760	35374567	-	1.43484	6.49746	-2.15731	0.0484773	0.0897429	plant-specific domain TIGR01615 family protein
medtr7g070050	25811679	25813033	+	34.8527	155.19	-2.15634	2.72459e-14	3.36904e-13	abscisic acid receptor
medtr5g025270	10254367	10256492	+	2392.69	10658.6	-2.15535	2.31487e-15	3.18287e-14	carotenoid cleavage dioxygenase 4a-6
medtr1g040310	14868892	14870403	+	10.2968	46.959	-2.15459	4.2048e-08	2.46211e-07	UDP-glucosyltransferase family protein
medtr4g091550	36280520	36282316	-	8.34569	38.2267	-2.15455	1.6875e-08	1.04941e-07	PLAC8 family protein
medtr3g084500	38146841	38154435	+	1017.15	4527.02	-2.15383	3.32217e-18	6.17496e-17	aspartokinase-homoserine dehydrogenase
medtr8g099160	41696247	41698494	-	69.7678	311.433	-2.15148	3.73614e-18	6.90067e-17	acyl-coenzyme A:6-aminopenicillanic acid acyl-transferase
medtr7g052120	18313340	18314713	+	60.8539	269.844	-2.14776	1.41164e-09	1.00494e-08	stomagen protein%2C putative
medtr4g071860	27248887	27252110	+	13325	59020.6	-2.14706	8.90574e-25	3.08292e-23	fructose-bisphosphate aldolase class I
medtr1g045510	17072567	17075712	+	1845.82	8167.52	-2.14548	3.16038e-39	4.02897e-37	RNA-binding (RRM/RBD/RNP motif) family protein
medtr3g053890	16788705	16793672	+	30137.7	133308	-2.1451	1.98484e-47	4.95302e-45	serine-glyoxylate aminotransferase-like protein
medtr4g062170	23072332	23074225	-	204.356	904.123	-2.1442	4.30316e-41	6.72927e-39	3-ketoacyl-CoA synthase-like protein
medtr0016s0020	31677	32907	+	12.4882	55.7465	-2.14406	6.94411e-07	3.41055e-06	flagellin N-methylase
medtr0004s0440	217599	218301	-	225.196	996.111	-2.14403	1.12297e-28	5.70164e-27	peroxisomal biogenesis factor 11 family protein
medtr0035s0150	76109	79269	+	72.92	320.726	-2.14402	2.56058e-09	1.76036e-08	indole-3-acetic acid-amido synthetase
medtr4g076090	29103017	29103807	+	79.7489	353.654	-2.14298	5.56328e-40	7.90896e-38	transmembrane protein%2C putative
medtr2g033020	12449707	12453501	+	2894.99	12780.2	-2.14214	1.89149e-28	9.34077e-27	30S ribosomal protein S1
medtr7g073250	27354652	27359319	+	275.946	1217.89	-2.14086	1.20534e-11	1.09333e-10	elongation factor P (EF-P)%2C putative
medtr3g088100	39940913	39941752	+	11.2876	49.5873	-2.14067	6.24485e-06	2.65709e-05	zinc finger%2C C3HC4 type (RING finger) protein
medtr7g066120	24045829	24049068	+	9596.28	42295.9	-2.13992	1.364e-32	9.84474e-31	fructose-1%2C6-bisphosphatase
medtr7g096150	38558008	38559132	-	2798.05	12330.8	-2.13975	2.88404e-18	5.41208e-17	photosystem II reaction center W
medtr4g094605	38356454	38357760	+	420816	1.85164e+06	-2.13754	2.26956e-09	1.57227e-08	light-harvesting complex I chlorophyll A/B-binding protein
medtr0003s0560	312284	318697	-	600.211	2636.49	-2.13573	7.00038e-40	9.77428e-38	serine carboxypeptidase-like protein
medtr5g093240	40704241	40705079	-	15.1436	67.4199	-2.13518	7.55161e-17	1.21375e-15	hypothetical protein
medtr6g445110	15635241	15639262	-	78.2766	342.297	-2.13323	2.15184e-12	2.15985e-11	plant/T8K14-16 protein
medtr7g086030	33353175	33357368	-	79.2066	347.414	-2.13254	6.45772e-26	2.45907e-24	beta-D-glucoside glucohydrolase
medtr5g076850	32786597	32791723	-	2.49049	10.9667	-2.13142	1.79892e-05	7.10393e-05	NAC transcription factor-like protein
medtr4g019770	6262535	6266234	-	18.3397	79.8259	-2.12834	5.16612e-05	0.000187966	RHO guanyl-nucleotide exchange factor
medtr8g447000	18415122	18418617	-	121.386	530.935	-2.1279	9.83378e-12	9.03175e-11	DNA-3-methyladenine glycosylase I
medtr6g007887	2113747	2118356	+	87.412	383.295	-2.12781	4.13135e-18	7.60071e-17	hypothetical protein
medtr1g032560	11592956	11593715	-	98.2001	430.494	-2.12778	6.72899e-66	6.57674e-63	hypothetical protein
medtr2g099910	42851224	42854767	+	452.229	1977.07	-2.12753	3.7546e-18	6.92932e-17	glyoxylate/succinic semialdehyde reductase
medtr7g050445	16820145	16825131	-	4.55735	20.5313	-2.12711	2.9862e-06	1.33423e-05	SNF2 family amino-terminal protein
medtr3g005710	332402	333758	-	208.951	911.28	-2.12612	1.97364e-08	1.2132e-07	glucuronoxylan 4-O-methyltransferase
medtr4g088350	34962255	34966430	+	33372.4	145591	-2.12519	2.34433e-40	3.41559e-38	triose phosphate/phosphate translocator
medtr1g013410	3429068	3429558	-	5.83751	25.445	-2.12431	0.000999393	0.00285226	transmembrane protein
medtr4g018880	5831610	5833458	-	60.2484	261.638	-2.12386	1.98958e-07	1.05112e-06	PAR1 protein
medtr2g044920	19533306	19537103	-	204.808	893.559	-2.1238	1.2006e-24	4.1113e-23	50S ribosomal protein L18
medtr4g117220	48571845	48574411	-	23.0567	100.225	-2.12296	5.337e-10	4.0125e-09	heavy metal-associated domain protein
medtr3g033730	10836762	10843578	-	8.17675	35.6174	-2.12292	1.31446e-11	1.18772e-10	transmembrane amino acid transporter family protein
medtr7g010650	2661639	2666062	-	346.314	1507.78	-2.12169	5.23216e-18	9.50665e-17	major intrinsic protein (MIP) family transporter
medtr7g113780	46891888	46892867	+	505.192	2198.37	-2.12121	1.10583e-20	2.64418e-19	GNS1/SUR4 membrane family protein
medtr1g074120	32933735	32936060	+	12.8646	56.1072	-2.11915	0.00254564	0.00662667	auxin-induced 5NG4-like protein
medtr3g010770	2571521	2576859	+	279.467	1214.74	-2.11882	3.07535e-32	2.13428e-30	pectinesterase/pectinesterase inhibitor
medtr7g117380	48495659	48497377	-	2.88656	12.2252	-2.11845	0.000575143	0.0017272	DUF1442 family protein
medtr8g039540	14701626	14705725	+	13.5603	58.8853	-2.1175	5.17018e-06	2.231e-05	aspartic proteinase nepenthesin-like protein
medtr4g012330	3289745	3290182	-	2.69948	11.2813	-2.11679	0.000285594	0.000908239	hypothetical protein
medtr3g013460	3620649	3623394	+	1361.69	5904.92	-2.11619	5.00147e-24	1.62492e-22	hypothetical protein
medtr5g025950	10609323	10612869	+	115.192	499.065	-2.11497	1.21034e-08	7.65462e-08	LRR receptor-like kinase
medtr4g094918	39283313	39286264	+	10.0769	42.9982	-2.11219	1.13166e-05	4.62381e-05	papain family cysteine protease
medtr7g092820	36832869	36835880	-	2837.24	12259.2	-2.11123	1.8776e-14	2.36662e-13	rhodanese/cell cycle control phosphatase superfamily protein
petA	63379	64341	-	68.0548	295.72	-2.11087	2.95037e-26	1.16706e-24	-
medtr7g090370	35545437	35549531	+	124.371	537.126	-2.10821	2.82304e-33	2.2e-31	haloacid dehalogenase-like hydrolase family protein
medtr5g004980	229070	230877	-	471.644	2031.89	-2.10775	1.03144e-06	4.96911e-06	transmembrane protein%2C putative
medtr6g452500	18359896	18364381	+	1.38494	6.12327	-2.10715	0.00348926	0.0087942	lipoxygenase
medtr8g465910	23514789	23517772	-	552.42	2379.64	-2.10687	7.956e-08	4.49805e-07	E3 ubiquitin-protein ligase RMA1H1-like protein
medtr2g071790	29992570	29993598	-	75.972	326.118	-2.10591	1.33812e-16	2.09674e-15	hypothetical protein
medtr5g046350	20326629	20329972	+	14.8618	64.4326	-2.10453	1.65503e-19	3.5038e-18	verticillium wilt resistance-like protein
medtr4g128990	53672047	53675818	-	23.5721	100.475	-2.1038	3.14868e-12	3.08118e-11	receptor-like kinase
medtr5g092220	40281699	40284588	+	0.724424	3.08757	-2.10339	0.047256	0.0878286	toll-interleukin-resistance (TIR) domain protein
medtr2g027300	9968618	9972615	+	336.618	1445.6	-2.10177	2.37922e-28	1.16269e-26	geranylgeranyl pyrophosphate synthase
medtr7g086110	33400955	33402566	-	2.15998	9.0977	-2.09909	0.00415017	0.0102745	LEM3 (ligand-effect modulator 3) family protein
medtr2g035620	15065354	15068017	-	43.0595	184.984	-2.09883	7.43359e-28	3.42573e-26	PPR containing plant protein
medtr4g057210	20912718	20916052	+	660.098	2829.23	-2.09881	2.22208e-28	1.09045e-26	50S ribosomal protein L9
medtr1g015290	3764474	3765010	+	10464.8	44801.9	-2.09799	2.92628e-22	8.1329e-21	ultraviolet-B-repressible protein
medtr5g090740	39503827	39504673	+	2.31097	9.63794	-2.09545	0.0025699	0.00667797	AAA domain protein
medtr7g079900	30356399	30357636	-	24478.2	104607	-2.09541	1.90611e-16	2.94349e-15	photosystem I reaction center subunit XI
medtr6g090490	34024648	34024917	-	11.8744	50.3838	-2.09282	4.30508e-07	2.17357e-06	hypothetical protein
medtr1g032590	11614495	11618760	+	17.5199	74.2306	-2.09223	1.70083e-07	9.11292e-07	RNA-directed RNA polymerase
medtr6g080600	28961475	28963026	+	0.888825	3.89135	-2.09194	0.0389938	0.0743943	DUF4408 domain protein
[truncated: 11,303 more rows]

## Sheet: wt_C vs RNAi_C 
Gene name	gene_start	gene_end	gene_strand	RNAi_C (mean value)	wt_C (mean value)	log2(fold_change)	p value	p adj	Gene annotation
[truncated: 2,262 more rows]

[truncated: 1 more sheets: wt_W vs RNAi_W]
