# Supplementary material for: The down‐regulation of MsWOX13‐2 promotes enhanced waterlogging resilience in alfalfa
Source: Plant J. 2025 Aug 20;123(4):e70411. doi: 10.1111/tpj.70411 (PMC12368323; doi:10.1111/tpj.70411)
Supplement: Supplementary file 3 — Data S2. Information regarding differentially expressed genes (DEGs) between wild‐type and MsWOX13‐2 RNAi genotypes under waterlogging stress falling into a selection of MapMan categories with putative functions in abiotic stress response. [file TPJ-123-0-s007.xlsx]

## Sheet: Photosynthesis
BinCode	BinName	id	type	description	Log2 value
Light reaction
1.1.1.1	PS.lightreaction.photosystem II.LHC-II	medtr1g026550	Transcript	(at1g76570 : 461.0) Chlorophyll A-B binding family protein; FUNCTIONS IN: chlorophyll binding; INVOLVED IN: response to blue light, response to far red light, photosynthesis; LOCATED IN: light-harvesting complex, chloroplast, membrane; EXPRESSED IN: 28 plant structures; EXPRESSED DURING: 13 growth stages; CONTAINS InterPro DOMAIN/s: Chlorophyll A-B binding protein (InterPro:IPR001344); BEST Arabi…	1.16651
1.1.1.1	PS.lightreaction.photosystem II.LHC-II	medtr2g008610	Transcript	(at1g15820 : 373.0) Lhcb6 protein (Lhcb6), light harvesting complex of photosystem II.; light harvesting complex photosystem II subunit 6 (LHCB6); FUNCTIONS IN: chlorophyll binding; INVOLVED IN: photosynthesis, nonphotochemical quenching; LOCATED IN: in 7 components; EXPRESSED IN: 24 plant structures; EXPRESSED DURING: 14 growth stages; CONTAINS InterPro DOMAIN/s: Chlorophyll A-B binding protein …	3.26105
1.1.1.1	PS.lightreaction.photosystem II.LHC-II	medtr2g081090	Transcript	(at5g54270 : 464.0) Lhcb3 protein is a component of the main light harvesting chlorophyll a/b-protein complex of Photosystem II (LHC II).; light-harvesting chlorophyll B-binding protein 3 (LHCB3); FUNCTIONS IN: structural molecule activity; INVOLVED IN: photosynthesis; LOCATED IN: light-harvesting complex, thylakoid, chloroplast thylakoid membrane, chloroplast; EXPRESSED IN: 24 plant structures; …	3.57158
1.1.1.1	PS.lightreaction.photosystem II.LHC-II	medtr3g070340	Transcript	(at2g40100 : 382.0) Lhcb4:3 protein (Lhcb4.3, light harvesting complex of photosystem II; light harvesting complex photosystem II (LHCB4.3); CONTAINS InterPro DOMAIN/s: Chlorophyll A-B binding protein (InterPro:IPR001344); BEST Arabidopsis thaliana protein match is: light harvesting complex photosystem II (TAIR:AT3G08940.2). & (q93wd2|cb29_chlre : 247.0) Chlorophyll a-b binding protein CP29 - Chl…	2.19512
1.1.1.1	PS.lightreaction.photosystem II.LHC-II	medtr4g015570	Transcript	(at5g01530 : 461.0) light harvesting complex photosystem II (LHCB4.1); FUNCTIONS IN: chlorophyll binding; INVOLVED IN: response to blue light, response to red light, response to far red light, photosynthesis; LOCATED IN: in 6 components; EXPRESSED IN: 27 plant structures; EXPRESSED DURING: 14 growth stages; CONTAINS InterPro DOMAIN/s: Chlorophyll A-B binding protein (InterPro:IPR001344); BEST Ara…	3.13234
1.1.1.1	PS.lightreaction.photosystem II.LHC-II	medtr4g094605	Transcript	(p27490|cb28_pea : 490.0) Chlorophyll a-b binding protein 8, chloroplast precursor (LHCII type I CAB-8) - Pisum sativum (Garden pea) & (at2g34430 : 445.0) Photosystem II type I chlorophyll a/b-binding protein; light-harvesting chlorophyll-protein complex II subunit B1 (LHB1B1); FUNCTIONS IN: chlorophyll binding; INVOLVED IN: photosynthesis, light harvesting in photosystem II, photosynthesis; LOCA…	3.12733
1.1.1.1	PS.lightreaction.photosystem II.LHC-II	medtr5g097280	Transcript	(p27520|cb23_pea : 479.0) Chlorophyll a-b binding protein 215, chloroplast precursor (LHCII type II CAB-215) (LHCP) - Pisum sativum (Garden pea) & (at2g05100 : 437.0) Lhcb2.1 protein encoding a subunit of the light harvesting complex II. Member of a gene family with high degree of sequence similarity. Initially LHCB2.3 was considered as a separate gene but appears to be an allele of LHCB2.1.; pho…	4.87613
1.1.1.1	PS.lightreaction.photosystem II.LHC-II	medtr6g011870	Transcript	(p07371|cb22_pea : 458.0) Chlorophyll a-b binding protein AB80, chloroplast precursor (LHCII type I CAB-AB80) (LHCP) - Pisum sativum (Garden pea) & (at1g29930 : 437.0) Subunit of light-harvesting complex II (LHCII),which absorbs light and transfers energy to the photosynthetic reaction center.; chlorophyll A/B binding protein 1 (CAB1); FUNCTIONS IN: chlorophyll binding; INVOLVED IN: photosynthesi…	5.96414
1.1.1.1	PS.lightreaction.photosystem II.LHC-II	medtr6g011880	Transcript	(p27495|cb24_tobac : 457.0) Chlorophyll a-b binding protein 40, chloroplast precursor (LHCII type I CAB-40) (LHCP) - Nicotiana tabacum (Common tobacco) & (at1g29930 : 439.0) Subunit of light-harvesting complex II (LHCII),which absorbs light and transfers energy to the photosynthetic reaction center.; chlorophyll A/B binding protein 1 (CAB1); FUNCTIONS IN: chlorophyll binding; INVOLVED IN: photosy…	7.48286
1.1.1.1	PS.lightreaction.photosystem II.LHC-II	medtr6g012080	Transcript	(p07371|cb22_pea : 452.0) Chlorophyll a-b binding protein AB80, chloroplast precursor (LHCII type I CAB-AB80) (LHCP) - Pisum sativum (Garden pea) & (at1g29930 : 436.0) Subunit of light-harvesting complex II (LHCII),which absorbs light and transfers energy to the photosynthetic reaction center.; chlorophyll A/B binding protein 1 (CAB1); FUNCTIONS IN: chlorophyll binding; INVOLVED IN: photosynthesi…	6.91599
1.1.1.1	PS.lightreaction.photosystem II.LHC-II	medtr6g060175	Transcript	(at4g10340 : 392.0) photosystem II encoding the light-harvesting chlorophyll a/b binding protein CP26 of the antenna system of the photosynthetic apparatus; light harvesting complex of photosystem II 5 (LHCB5); FUNCTIONS IN: chlorophyll binding; INVOLVED IN: response to blue light, response to red light, response to far red light, photosynthesis, nonphotochemical quenching; LOCATED IN: in 9 compo…	3.04471
1.1.1.2	PS.lightreaction.photosystem II.PSII polypeptide subunits	medtr1g069465	Transcript	(at4g28660 : 206.0) Similar to PsbW subunit of photosystem II.; photosystem II reaction center PSB28 protein (PSB28); FUNCTIONS IN: molecular_function unknown; INVOLVED IN: photosynthesis; LOCATED IN: chloroplast thylakoid membrane, photosystem II reaction center; EXPRESSED IN: 22 plant structures; EXPRESSED DURING: 13 growth stages; CONTAINS InterPro DOMAIN/s: Photosystem II protein Psb28, class…	1.16066
1.1.1.2	PS.lightreaction.photosystem II.PSII polypeptide subunits	medtr1g103810	Transcript	(at1g05385 : 186.0) Encodes a Psb27 homolog involved in photosystem II biogenesis.; LOW PSII ACCUMULATION 19 (LPA19); FUNCTIONS IN: molecular_function unknown; INVOLVED IN: photosystem II assembly; LOCATED IN: chloroplast thylakoid lumen, chloroplast; EXPRESSED IN: 24 plant structures; EXPRESSED DURING: 15 growth stages; Has 214 Blast hits to 214 proteins in 55 species: Archae - 0; Bacteria - 73;…	0.691038
1.1.1.2	PS.lightreaction.photosystem II.PSII polypeptide subunits	medtr1g115410	Transcript	(at2g39470 : 271.0) PsbP-like protein 2 (PPL2); FUNCTIONS IN: calcium ion binding; INVOLVED IN: photosynthesis; LOCATED IN: chloroplast thylakoid membrane, chloroplast thylakoid lumen, chloroplast photosystem II, chloroplast, oxygen evolving complex; EXPRESSED IN: 21 plant structures; EXPRESSED DURING: 13 growth stages; CONTAINS InterPro DOMAIN/s: Photosystem II oxygen evolving complex protein Ps…	3.17667
1.1.1.2	PS.lightreaction.photosystem II.PSII polypeptide subunits	medtr2g064650	Transcript	(p06183|psbr_soltu : 162.0) Photosystem II 10 kDa polypeptide, chloroplast precursor (Light-inducible tissue-specific ST-LS1 protein) - Solanum tuberosum (Potato) & (at1g79040 : 152.0) Encodes for the 10 kDa PsbR subunit of photosystem II (PSII). This subunit appears to be involved in the stable assembly of PSII, particularly that of the oxygen-evolving complex subunit PsbP. Mutants defective in …	1.42292
1.1.1.2	PS.lightreaction.photosystem II.PSII polypeptide subunits	medtr2g082580	Transcript	(at3g01440 : 237.0) Encodes a subunit of the NAD(P)H complex located in the chloroplast thylakoid lumen.; PsbQ-like 1 (PQL1); FUNCTIONS IN: electron transporter, transferring electrons within the cyclic electron transport pathway of photosynthesis activity; INVOLVED IN: photosynthesis, light reaction, photosynthetic electron transport chain; LOCATED IN: in 7 components; EXPRESSED IN: 20 plant str…	2.81302
1.1.1.2	PS.lightreaction.photosystem II.PSII polypeptide subunits	medtr2g090200	Transcript	(at1g03600 : 149.0) PSB27; FUNCTIONS IN: molecular_function unknown; INVOLVED IN: photosystem II repair; LOCATED IN: thylakoid, chloroplast thylakoid membrane, chloroplast thylakoid lumen, chloroplast photosystem II, chloroplast; EXPRESSED IN: 23 plant structures; EXPRESSED DURING: 13 growth stages; Has 273 Blast hits to 273 proteins in 82 species: Archae - 0; Bacteria - 114; Metazoa - 0; Fungi -…	2.61941
1.1.1.2	PS.lightreaction.photosystem II.PSII polypeptide subunits	medtr3g449930	Transcript	(p16059|psbp_pea : 438.0) Oxygen-evolving enhancer protein 2, chloroplast precursor (OEE2) (23 kDa subunit of oxygen evolving system of photosystem II) (OEC 23 kDa subunit) (23 kDa thylakoid membrane protein) - Pisum sativum (Garden pea) & (at1g06680 : 338.0) Encodes a 23 kD extrinsic protein that is part of photosystem II and participates in the regulation of oxygen evolution.; photosystem II su…	2.49115
1.1.1.2	PS.lightreaction.photosystem II.PSII polypeptide subunits	medtr3g064070	Transcript	(at2g01918 : 105.0) Encode a protein homologous to each PQL protein. Mutational analysis indicates that PQL3 is also required for NDH activity.; PsbQ-like 3 (PQL3); CONTAINS InterPro DOMAIN/s: Photosystem II oxygen evolving complex protein PsbQ (InterPro:IPR008797); BEST Arabidopsis thaliana protein match is: photosystem II subunit QA (TAIR:AT4G21280.2); Has 35333 Blast hits to 34131 proteins in …	1.64944
1.1.1.2	PS.lightreaction.photosystem II.PSII polypeptide subunits	medtr3g086230	Transcript	(p80470|psby_spiol : 112.0) Photosystem II core complex proteins psbY, chloroplast precursor (L-arginine-metabolizing enzyme) (L-AME) [Contains: Photosystem II protein psbY-1 (psbY-A1); Photosystem II protein psbY-2 (psbY-A2)] - Spinacia oleracea (Spinach) & (at1g67740 : 104.0) PsbY precursor (psbY) mRNA. This single nuclear gene is imported into the chloroplasts where it is processed into two in…	2.61977
1.1.1.2	PS.lightreaction.photosystem II.PSII polypeptide subunits	medtr3g088040	Transcript	(q02060|psbs_spiol : 263.0) Photosystem II 22 kDa protein, chloroplast precursor (CP22) - Spinacia oleracea (Spinach) & (at1g44575 : 256.0) Encoding PSII-S (CP22), a ubiquitous pigment-binding protein associated with photosystem II (PSII) of higher plants. Involved in nonphotochemical quenching rather than in photosynthesis. Mutant has a normal violaxanthin cycle but has a limited capacity of que…	1.29285
1.1.1.2	PS.lightreaction.photosystem II.PSII polypeptide subunits	medtr3g089890	Transcript	(at1g77090 : 358.0) Mog1/PsbP/DUF1795-like photosystem II reaction center PsbP family protein; FUNCTIONS IN: calcium ion binding; INVOLVED IN: photosynthesis; LOCATED IN: thylakoid, thylakoid lumen, chloroplast thylakoid lumen, chloroplast stroma, chloroplast; EXPRESSED IN: 21 plant structures; EXPRESSED DURING: 13 growth stages; CONTAINS InterPro DOMAIN/s: Photosystem II oxygen evolving complex …	0.665349
1.1.1.2	PS.lightreaction.photosystem II.PSII polypeptide subunits	medtr3g096750	Transcript	(at2g28605 : 228.0) Encodes a PsbP domain-OEC23 like protein localized in thylakoid (peripheral-lumenal side).; Photosystem II reaction center PsbP family protein; FUNCTIONS IN: calcium ion binding; INVOLVED IN: photosynthesis; LOCATED IN: thylakoid, chloroplast; EXPRESSED IN: 21 plant structures; EXPRESSED DURING: 13 growth stages; CONTAINS InterPro DOMAIN/s: Photosystem II oxygen evolving compl…	2.11504
1.1.1.2	PS.lightreaction.photosystem II.PSII polypeptide subunits	medtr3g108040	Transcript	(at5g11450 : 300.0) Mog1/PsbP/DUF1795-like photosystem II reaction center PsbP family protein; FUNCTIONS IN: calcium ion binding; INVOLVED IN: photosynthesis; LOCATED IN: thylakoid, thylakoid lumen, chloroplast thylakoid membrane, chloroplast thylakoid lumen, chloroplast; EXPRESSED IN: 23 plant structures; EXPRESSED DURING: 13 growth stages; CONTAINS InterPro DOMAIN/s: Photosystem II oxygen evolv…	1.28479
1.1.1.2	PS.lightreaction.photosystem II.PSII polypeptide subunits	medtr3g116110	Transcript	(at1g76450 : 261.0) Photosystem II reaction center PsbP family protein; FUNCTIONS IN: calcium ion binding; INVOLVED IN: photosynthesis; LOCATED IN: thylakoid, thylakoid lumen, chloroplast thylakoid membrane, chloroplast thylakoid lumen, chloroplast; EXPRESSED IN: 23 plant structures; EXPRESSED DURING: 14 growth stages; CONTAINS InterPro DOMAIN/s: Photosystem II oxygen evolving complex protein Psb…	2.03739
1.1.1.2	PS.lightreaction.photosystem II.PSII polypeptide subunits	medtr4g035825	Transcript	(at5g51545 : 112.0) Encodes LPA2 (low psii accumulation2), an intrinsic thylakoid membrane protein required for efficient assembly of Photosystem II.; low psii accumulation2 (LPA2); INVOLVED IN: photosystem II assembly; LOCATED IN: chloroplast, thylakoid membrane; EXPRESSED IN: 22 plant structures; EXPRESSED DURING: 13 growth stages; Has 38 Blast hits to 38 proteins in 19 species: Archae - 0; Bac…	1.33084
1.1.1.2	PS.lightreaction.photosystem II.PSII polypeptide subunits	medtr4g073360	Transcript	(gnl|cdd|79223 : 519.0) no description available & (q36814|psbd_wheat : 477.0) Photosystem II D2 protein (Photosystem Q(A) protein) (PSII D2 protein) - Triticum aestivum (Wheat) & (atcg00270 : 473.0) PSII D2 protein; photosystem II reaction center protein D (PSBD); FUNCTIONS IN: electron transporter, transferring electrons within the noncyclic electron transport pathway of photosynthesis activity…	1.48935
1.1.1.2	PS.lightreaction.photosystem II.PSII polypeptide subunits	medtr5g018670	Transcript	(p14226|psbo_pea : 520.0) Oxygen-evolving enhancer protein 1, chloroplast precursor (OEE1) (33 kDa subunit of oxygen evolving system of photosystem II) (OEC 33 kDa subunit) (33 kDa thylakoid membrane protein) - Pisum sativum (Garden pea) & (at3g50820 : 459.0) Encodes a protein which is an extrinsic subunit of photosystem II and which has been proposed to play a central role in stabilization of th…	3.71628
1.1.1.2	PS.lightreaction.photosystem II.PSII polypeptide subunits	medtr5g041910	Transcript	(at1g14150 : 191.0) Encodes a subunit of the NAD(P)H dehydrogenase complex located in the chloroplast thylakoid lumen.; PsbQ-like 2 (PQL2); FUNCTIONS IN: electron transporter, transferring electrons within the cyclic electron transport pathway of photosynthesis activity; INVOLVED IN: photosynthetic electron transport chain; LOCATED IN: in 6 components; EXPRESSED IN: 22 plant structures; EXPRESSED…	2.33062
1.1.1.2	PS.lightreaction.photosystem II.PSII polypeptide subunits	medtr5g090410	Transcript	(p16059|psbp_pea : 363.0) Oxygen-evolving enhancer protein 2, chloroplast precursor (OEE2) (23 kDa subunit of oxygen evolving system of photosystem II) (OEC 23 kDa subunit) (23 kDa thylakoid membrane protein) - Pisum sativum (Garden pea) & (at1g06680 : 341.0) Encodes a 23 kD extrinsic protein that is part of photosystem II and participates in the regulation of oxygen evolution.; photosystem II su…	1.78543
1.1.1.2	PS.lightreaction.photosystem II.PSII polypeptide subunits	medtr7g023290	Transcript	(at3g55330 : 258.0) PsbP-like protein 1 (PPL1); FUNCTIONS IN: calcium ion binding; INVOLVED IN: photosynthesis; LOCATED IN: in 6 components; EXPRESSED IN: 24 plant structures; EXPRESSED DURING: 14 growth stages; CONTAINS InterPro DOMAIN/s: Photosystem II oxygen evolving complex protein PsbP (InterPro:IPR002683), Mog1/PsbP/DUF1795, alpha/beta/alpha sandwich (InterPro:IPR016124), Mog1/PsbP, alpha/b…	1.50793
1.1.1.2	PS.lightreaction.photosystem II.PSII polypeptide subunits	medtr7g088880	Transcript	(at3g56650 : 302.0) Mog1/PsbP/DUF1795-like photosystem II reaction center PsbP family protein; FUNCTIONS IN: calcium ion binding; INVOLVED IN: photosynthesis; LOCATED IN: thylakoid, thylakoid lumen, chloroplast thylakoid lumen, chloroplast stroma, chloroplast; EXPRESSED IN: 21 plant structures; EXPRESSED DURING: 14 growth stages; CONTAINS InterPro DOMAIN/s: Photosystem II oxygen evolving complex …	1.45265
1.1.1.2	PS.lightreaction.photosystem II.PSII polypeptide subunits	medtr7g111880	Transcript	(at4g15510 : 280.0) Photosystem II reaction center PsbP family protein; FUNCTIONS IN: calcium ion binding; INVOLVED IN: photosynthesis; LOCATED IN: in 6 components; EXPRESSED IN: 21 plant structures; EXPRESSED DURING: 14 growth stages; CONTAINS InterPro DOMAIN/s: Photosystem II oxygen evolving complex protein PsbP (InterPro:IPR002683), Mog1/PsbP/DUF1795, alpha/beta/alpha sandwich (InterPro:IPR016…	1.41405
1.1.1.2	PS.lightreaction.photosystem II.PSII polypeptide subunits	medtr8g005175	Transcript	(gnl|cdd|69290 : 239.0) no description available & (at4g05180 : 227.0) Encodes the PsbQ subunit of the oxygen evolving complex of photosystem II.; photosystem II subunit Q-2 (PSBQ-2); FUNCTIONS IN: calcium ion binding; INVOLVED IN: peptidyl-cysteine S-nitrosylation; LOCATED IN: in 9 components; EXPRESSED IN: 23 plant structures; EXPRESSED DURING: 14 growth stages; CONTAINS InterPro DOMAIN/s: Phot…	3.05627
1.1.1.2	PS.lightreaction.photosystem II.PSII polypeptide subunits	medtr8g078870	Transcript	(p14226|psbo_pea : 579.0) Oxygen-evolving enhancer protein 1, chloroplast precursor (OEE1) (33 kDa subunit of oxygen evolving system of photosystem II) (OEC 33 kDa subunit) (33 kDa thylakoid membrane protein) - Pisum sativum (Garden pea) & (at3g50820 : 475.0) Encodes a protein which is an extrinsic subunit of photosystem II and which has been proposed to play a central role in stabilization of th…	2.1099
1.1.1.2	PS.lightreaction.photosystem II.PSII polypeptide subunits	medtr8g089610	Transcript	(p80470|psby_spiol : 102.0) Photosystem II core complex proteins psbY, chloroplast precursor (L-arginine-metabolizing enzyme) (L-AME) [Contains: Photosystem II protein psbY-1 (psbY-A1); Photosystem II protein psbY-2 (psbY-A2)] - Spinacia oleracea (Spinach) & (at1g67740 : 100.0) PsbY precursor (psbY) mRNA. This single nuclear gene is imported into the chloroplasts where it is processed into two in…	3.09081
1.1.1.3	PS.lightreaction.photosystem II.biogenesis	medtr4g075040	Transcript	(at5g23120 : 600.0) encodes a stability and/or assembly factor of photosystem II; HIGH CHLOROPHYLL FLUORESCENCE 136 (HCF136); INVOLVED IN: response to cadmium ion, plastid organization, protein complex assembly; LOCATED IN: in 8 components; EXPRESSED IN: 25 plant structures; EXPRESSED DURING: 14 growth stages; CONTAINS InterPro DOMAIN/s: BNR repeat (InterPro:IPR002860), Photosystem II stability/a…	0.873948
1.1.2.1	PS.lightreaction.photosystem I.LHC-I	medtr1g098280	Transcript	(at1g34000 : 160.0) Encodes a novel member of the Lhc family from Arabidopsis with one predicted transmembrane alpha-helix closely related to helix I of Lhc protein from PSI (Lhca4). Gene expression is triggered by light stress and both transcript and protein accumulate in a light intensity-dependent manner. Ohp2 is associated with PSI under low- or high-light conditions.; one-helix protein 2 (OH…	0.548458
1.1.2.1	PS.lightreaction.photosystem I.LHC-I	medtr2g042720	Transcript	(at1g19150 : 379.0) PSI type II chlorophyll a/b-binding protein (Lhca2*1) mRNA,; photosystem I light harvesting complex gene 6 (LHCA6); FUNCTIONS IN: chlorophyll binding; INVOLVED IN: response to blue light, response to red light, response to far red light, photosynthesis; LOCATED IN: light-harvesting complex, chloroplast; EXPRESSED IN: 24 plant structures; EXPRESSED DURING: 13 growth stages; CON…	2.02627
1.1.2.1	PS.lightreaction.photosystem I.LHC-I	medtr3g435460	Transcript	(at3g47470 : 455.0) Encodes a chlorophyll a/b-binding protein that is more similar to the PSI Cab proteins than the PSII cab proteins. The predicted protein is about 20 amino acids shorter than most known Cab proteins.; light-harvesting chlorophyll-protein complex I subunit A4 (LHCA4); FUNCTIONS IN: chlorophyll binding; INVOLVED IN: response to karrikin, photosynthesis; LOCATED IN: in 7 component…	2.48066
1.1.2.1	PS.lightreaction.photosystem I.LHC-I	medtr3g101670	Transcript	(at1g45474 : 321.0) Encodes a component of the light harvesting complex of photosystem I.; photosystem I light harvesting complex gene 5 (LHCA5); FUNCTIONS IN: pigment binding; INVOLVED IN: photosynthesis, light harvesting in photosystem I, photosynthesis; LOCATED IN: light-harvesting complex, chloroplast thylakoid membrane, photosystem I antenna complex, chloroplast, membrane; EXPRESSED IN: 21 p…	3.32688
1.1.2.1	PS.lightreaction.photosystem I.LHC-I	medtr5g098770	Transcript	(at1g61520 : 111.0) PSI type III chlorophyll a/b-binding protein (Lhca3*1); photosystem I light harvesting complex gene 3 (LHCA3); FUNCTIONS IN: chlorophyll binding; INVOLVED IN: photosynthesis, light harvesting, photosynthesis; LOCATED IN: light-harvesting complex, chloroplast thylakoid membrane, plastoglobule; EXPRESSED IN: 23 plant structures; EXPRESSED DURING: 14 growth stages; CONTAINS Inter…	2.45705
1.1.2.1	PS.lightreaction.photosystem I.LHC-I	medtr5g098780	Transcript	(at1g61520 : 363.0) PSI type III chlorophyll a/b-binding protein (Lhca3*1); photosystem I light harvesting complex gene 3 (LHCA3); FUNCTIONS IN: chlorophyll binding; INVOLVED IN: photosynthesis, light harvesting, photosynthesis; LOCATED IN: light-harvesting complex, chloroplast thylakoid membrane, plastoglobule; EXPRESSED IN: 23 plant structures; EXPRESSED DURING: 14 growth stages; CONTAINS Inter…	2.55107
1.1.2.1	PS.lightreaction.photosystem I.LHC-I	medtr5g098785	Transcript	(at1g61520 : 389.0) PSI type III chlorophyll a/b-binding protein (Lhca3*1); photosystem I light harvesting complex gene 3 (LHCA3); FUNCTIONS IN: chlorophyll binding; INVOLVED IN: photosynthesis, light harvesting, photosynthesis; LOCATED IN: light-harvesting complex, chloroplast thylakoid membrane, plastoglobule; EXPRESSED IN: 23 plant structures; EXPRESSED DURING: 14 growth stages; CONTAINS Inter…	2.38978
1.1.2.1	PS.lightreaction.photosystem I.LHC-I	medtr6g033320	Transcript	(at3g54890 : 359.0) Encodes a component of the light harvesting complex associated with photosystem I.; photosystem I light harvesting complex gene 1 (LHCA1); FUNCTIONS IN: chlorophyll binding; INVOLVED IN: response to blue light, response to red light, photosynthesis, light harvesting in photosystem I, response to far red light, photosynthesis; LOCATED IN: light-harvesting complex, chloroplast t…	2.75197
1.1.2.1	PS.lightreaction.photosystem I.LHC-I	medtr8g023790	Transcript	(p13869|cb12_pethy : 423.0) Chlorophyll a-b binding protein, chloroplast precursor (LHCI type II CAB) - Petunia hybrida (Petunia) & (at3g61470 : 400.0) Encodes a component of the light harvesting antenna complex of photosystem I.; photosystem I light harvesting complex gene 2 (LHCA2); FUNCTIONS IN: chlorophyll binding; INVOLVED IN: photosynthesis, light harvesting in photosystem I, photosynthesis…	2.70036
1.1.2.1	PS.lightreaction.photosystem I.LHC-I	medtr0003s0060	Transcript	(at3g47470 : 147.0) Encodes a chlorophyll a/b-binding protein that is more similar to the PSI Cab proteins than the PSII cab proteins. The predicted protein is about 20 amino acids shorter than most known Cab proteins.; light-harvesting chlorophyll-protein complex I subunit A4 (LHCA4); FUNCTIONS IN: chlorophyll binding; INVOLVED IN: response to karrikin, photosynthesis; LOCATED IN: in 7 component…	2.76045
1.1.2.2	PS.lightreaction.photosystem I.PSI polypeptide subunits	medtr1g026820	Transcript	(q9zt05|psak_medsa : 183.0) Photosystem I reaction center subunit psaK, chloroplast precursor (Photosystem I subunit X) (PSI-K) - Medicago sativa (Alfalfa) & (at1g30380 : 153.0) Encodes subunit K of photosystem I reaction center.; photosystem I subunit K (PSAK); FUNCTIONS IN: molecular_function unknown; INVOLVED IN: photosynthesis; LOCATED IN: thylakoid, chloroplast thylakoid membrane, photosyste…	3.33713
1.1.2.2	PS.lightreaction.photosystem I.PSI polypeptide subunits	medtr1g069235	Transcript	(q41228|psaea_nicsy : 117.0) Photosystem I reaction center subunit IV A, chloroplast precursor (PSI-E A) [Contains: Photosystem I reaction center subunit IV A isoform 2] - Nicotiana sylvestris (Wood tobacco) & (at2g20260 : 116.0) Encodes subunit E of photosystem I.; photosystem I subunit E-2 (PSAE-2); FUNCTIONS IN: catalytic activity; INVOLVED IN: photosynthesis; LOCATED IN: thylakoid, chloroplas…	2.75945
1.1.2.2	PS.lightreaction.photosystem I.PSI polypeptide subunits	medtr1g104630	Transcript	(p32869|psad_cucsa : 259.0) Photosystem I reaction center subunit II, chloroplast precursor (Photosystem I 20 kDa subunit) (PSI-D) (PS I subunit 5) - Cucumis sativus (Cucumber) & (at4g02770 : 223.0) Encodes a protein predicted by sequence similarity with spinach PsaD to be photosystem I reaction center subunit II (PsaD1); photosystem I subunit D-1 (PSAD-1); FUNCTIONS IN: molecular_function unknow…	2.59842
1.1.2.2	PS.lightreaction.photosystem I.PSI polypeptide subunits	medtr2g029370	Transcript	(at1g31330 : 300.0) Encodes subunit F of photosystem I.; photosystem I subunit F (PSAF); FUNCTIONS IN: molecular_function unknown; INVOLVED IN: photosynthesis; LOCATED IN: in 7 components; EXPRESSED IN: 25 plant structures; EXPRESSED DURING: 14 growth stages; CONTAINS InterPro DOMAIN/s: Photosystem I reaction centre protein PsaF, subunit III (InterPro:IPR003666); Has 387 Blast hits to 387 protein…	2.56426
1.1.2.2	PS.lightreaction.photosystem I.PSI polypeptide subunits	medtr2g101820	Transcript	(gnl|cdd|66888 : 210.0) no description available & (p22179|psah_spiol : 157.0) Photosystem I reaction center subunit VI, chloroplast precursor (PSI-H) (Light-harvesting complex I 11 kDa protein) - Spinacia oleracea (Spinach) & (at1g52230 : 152.0) photosystem I subunit H2 (PSAH2); FUNCTIONS IN: molecular_function unknown; INVOLVED IN: photosynthesis; LOCATED IN: in 6 components; EXPRESSED IN: 21 p…	2.73526
1.1.2.2	PS.lightreaction.photosystem I.PSI polypeptide subunits	medtr3g010000	Transcript	(at1g55670 : 179.0) Encodes subunit G of photosystem I, an 11-kDa membrane protein that plays an important role in electron transport between plastocyanin and PSI and is involved in the stability of the PSI complex. PSI-G subunit is bound to PSI-B and is in contact with Lhca1. The protein inserts into thylakoids by a direct or "spontaneous" pathway that does not involve the activities of any know…	2.34608
1.1.2.2	PS.lightreaction.photosystem I.PSI polypeptide subunits	medtr3g035600	Transcript	(ipr001280 : 1500.0) Photosystem I PsaA/PsaB & (gnl|cdd|79273 : 1427.0) no description available & (p05310|psaa_pea : 1380.0) Photosystem I P700 chlorophyll a apoprotein A1 (PsaA) (PSI-A) - Pisum sativum (Garden pea) & (atcg00340 : 1367.0) Encodes the D1 subunit of photosystem I and II reaction centers.; PSAB; FUNCTIONS IN: chlorophyll binding; INVOLVED IN: photosynthesis, light harvesting in pho…	0.997122
1.1.2.2	PS.lightreaction.photosystem I.PSI polypeptide subunits	medtr3g095540	Transcript	(at5g64040 : 194.0) Encodes the only subunit of photosystem I located entirely in the thylakoid lumen. May be involved in the interaction between plastocyanin and the photosystem I complex.; PSAN; FUNCTIONS IN: calmodulin binding; INVOLVED IN: photosynthetic electron transport in photosystem I; LOCATED IN: chloroplast thylakoid membrane, photosystem I, chloroplast thylakoid lumen, chloroplast, ch…	2.66682
1.1.2.2	PS.lightreaction.photosystem I.PSI polypeptide subunits	medtr4g052420	Transcript	(at1g08380 : 187.0) Encodes subunit O of photosystem I.; photosystem I subunit O (PSAO); FUNCTIONS IN: molecular_function unknown; INVOLVED IN: response to salt stress, photosynthesis, light harvesting in photosystem I; LOCATED IN: thylakoid, photosystem I, chloroplast; EXPRESSED IN: 21 plant structures; EXPRESSED DURING: 13 growth stages; CONTAINS InterPro DOMAIN/s: Photosystem I PsaO (InterPro:…	3.30804
1.1.2.2	PS.lightreaction.photosystem I.PSI polypeptide subunits	medtr5g006130	Transcript	(p32869|psad_cucsa : 291.0) Photosystem I reaction center subunit II, chloroplast precursor (Photosystem I 20 kDa subunit) (PSI-D) (PS I subunit 5) - Cucumis sativus (Cucumber) & (at4g02770 : 263.0) Encodes a protein predicted by sequence similarity with spinach PsaD to be photosystem I reaction center subunit II (PsaD1); photosystem I subunit D-1 (PSAD-1); FUNCTIONS IN: molecular_function unknow…	2.11101
1.1.2.2	PS.lightreaction.photosystem I.PSI polypeptide subunits	medtr7g079900	Transcript	(at4g12800 : 270.0) Encodes subunit L of photosystem I reaction center.; photosystem I subunit l (PSAL); FUNCTIONS IN: molecular_function unknown; INVOLVED IN: photosynthesis, light reaction, photosynthesis; LOCATED IN: in 7 components; EXPRESSED IN: 24 plant structures; EXPRESSED DURING: 14 growth stages; CONTAINS InterPro DOMAIN/s: Photosystem I reaction centre, subunit XI PsaL (InterPro:IPR003…	2.38583
1.1.2.2	PS.lightreaction.photosystem I.PSI polypeptide subunits	medtr7g099390	Transcript	(q41228|psaea_nicsy : 137.0) Photosystem I reaction center subunit IV A, chloroplast precursor (PSI-E A) [Contains: Photosystem I reaction center subunit IV A isoform 2] - Nicotiana sylvestris (Wood tobacco) & (at2g20260 : 117.0) Encodes subunit E of photosystem I.; photosystem I subunit E-2 (PSAE-2); FUNCTIONS IN: catalytic activity; INVOLVED IN: photosynthesis; LOCATED IN: thylakoid, chloroplas…	2.43067
1.1.2.2	PS.lightreaction.photosystem I.PSI polypeptide subunits	medtr7g118290	Transcript	(at2g46820 : 157.0) Encodes the P subunit of Photosystem I. About 25% of the TMP14 pool appeared to be phosphorylated, and this ratio is not affected by light. Contains seven phosphorylation sites on threonine residue and chloroplast targeting signal. Located in the proximity of PSI-L, -H and -O subunits.; photosystem I P subunit (PSI-P); FUNCTIONS IN: DNA binding; INVOLVED IN: photosynthetic ele…	2.9577
1.1.2.2	PS.lightreaction.photosystem I.PSI polypeptide subunits	medtr8g024180	Transcript	(at2g46820 : 113.0) Encodes the P subunit of Photosystem I. About 25% of the TMP14 pool appeared to be phosphorylated, and this ratio is not affected by light. Contains seven phosphorylation sites on threonine residue and chloroplast targeting signal. Located in the proximity of PSI-L, -H and -O subunits.; photosystem I P subunit (PSI-P); FUNCTIONS IN: DNA binding; INVOLVED IN: photosynthetic ele…	4.01504
1.1.3	PS.lightreaction.cytochrome b6/f	medtr1g034260	Transcript	(at2g26500 : 102.0) cytochrome b6f complex subunit (petM), putative; Has 37 Blast hits to 37 proteins in 10 species: Archae - 0; Bacteria - 0; Metazoa - 0; Fungi - 0; Plants - 37; Viruses - 0; Other Eukaryotes - 0 (source: NCBI BLink). & (reliability: 204.0) & (original description: no original description)	1.73843
1.1.3	PS.lightreaction.cytochrome b6/f	medtr1g097270	Transcript	(at5g36120 : 176.0) "cofactor assembly, complex C (B6F)" (CCB3); FUNCTIONS IN: molecular_function unknown; INVOLVED IN: cytochrome b6f complex assembly; LOCATED IN: chloroplast thylakoid membrane, chloroplast; CONTAINS InterPro DOMAIN/s: Protein of unknown function YGGT (InterPro:IPR003425); Has 30201 Blast hits to 17322 proteins in 780 species: Archae - 12; Bacteria - 1396; Metazoa - 17338; Fung…	1.58105
1.1.3	PS.lightreaction.cytochrome b6/f	medtr2g089510	Transcript	(p26291|ucria_pea : 348.0) Cytochrome b6-f complex iron-sulfur subunit, chloroplast precursor (EC 1.10.99.1) (Rieske iron-sulfur protein) (Plastohydroquinone:plastocyanin oxidoreductase iron-sulfur protein) (ISP) (RISP) - Pisum sativum (Garden pea) & (at4g03280 : 281.0) Encodes the Rieske FeS center of cytochrome b6f complex. Gene is expressed in shoot but not in root. Mutant has reduced electron…	1.21566
1.1.4	PS.lightreaction.ATP synthase	medtr4g079850	Transcript	(at2g31040 : 404.0) ATP synthase protein I -related; LOCATED IN: chloroplast; EXPRESSED IN: 22 plant structures; EXPRESSED DURING: 13 growth stages; Has 182 Blast hits to 182 proteins in 74 species: Archae - 0; Bacteria - 104; Metazoa - 0; Fungi - 0; Plants - 50; Viruses - 2; Other Eukaryotes - 26 (source: NCBI BLink). & (reliability: 808.0) & (original description: no original description)	1.30588
1.1.4.4	PS.lightreaction.ATP synthase.gamma chain	medtr2g023290	Transcript	(p28552|atpg_pea : 488.0) ATP synthase gamma chain, chloroplast precursor (EC 3.6.3.14) - Pisum sativum (Garden pea) & (at4g04640 : 469.0) One of two genes (with ATPC2) encoding the gamma subunit of Arabidopsis chloroplast ATP synthase.; ATPC1; FUNCTIONS IN: enzyme regulator activity; INVOLVED IN: photosynthetic electron transport in photosystem II, ATP synthesis coupled proton transport, ATP bio…	1.63933
1.1.4.4	PS.lightreaction.ATP synthase.gamma chain	medtr1588s0010	Transcript	(p28552|atpg_pea : 150.0) ATP synthase gamma chain, chloroplast precursor (EC 3.6.3.14) - Pisum sativum (Garden pea) & (at4g04640 : 97.1) One of two genes (with ATPC2) encoding the gamma subunit of Arabidopsis chloroplast ATP synthase.; ATPC1; FUNCTIONS IN: enzyme regulator activity; INVOLVED IN: photosynthetic electron transport in photosystem II, ATP synthesis coupled proton transport, ATP bios…	1.62661
1.1.4.7	PS.lightreaction.ATP synthase.delta chain	medtr4g103330	Transcript	(q02758|atpd_pea : 279.0) ATP synthase delta chain, chloroplast precursor (EC 3.6.3.14) - Pisum sativum (Garden pea) & (at4g09650 : 214.0) Encodes the chloroplast ATPase delta-subunit.; ATP synthase delta-subunit gene (ATPD); FUNCTIONS IN: hydrogen ion transporting ATP synthase activity, rotational mechanism; INVOLVED IN: response to cold, defense response to bacterium, photosynthetic electron tr…	2.30718
1.1.4.9	PS.lightreaction.ATP synthase.subunit B_ (ATPX)	medtr3g106820	Transcript	(p31853|atpx_spiol : 196.0) ATP synthase B' chain, chloroplast precursor (EC 3.6.3.14) (Subunit II) - Spinacia oleracea (Spinach) & (at4g32260 : 184.0) ATPase, F0 complex, subunit B/B', bacterial/chloroplast; FUNCTIONS IN: hydrogen ion transmembrane transporter activity; INVOLVED IN: defense response to bacterium; LOCATED IN: thylakoid, chloroplast thylakoid membrane, chloroplast, membrane, chlor…	1.80212
1.1.5	PS.lightreaction.other electron carrier (ox/red)	medtr4g083990	Transcript	(at5g45040 : 207.0) Cytochrome c; FUNCTIONS IN: electron carrier activity, iron ion binding, heme binding; EXPRESSED IN: 21 plant structures; EXPRESSED DURING: 13 growth stages; CONTAINS InterPro DOMAIN/s: Cytochrome c, class I (InterPro:IPR003088), Cytochrome c domain (InterPro:IPR009056); Has 30201 Blast hits to 17322 proteins in 780 species: Archae - 12; Bacteria - 1396; Metazoa - 17338; Fungi…	0.772235
1.1.5.1	PS.lightreaction.other electron carrier (ox/red).plastocyanin	medtr3g114850	Transcript	(p16002|plas_pea : 223.0) Plastocyanin, chloroplast precursor - Pisum sativum (Garden pea) & (at1g20340 : 176.0) recombination and DNA-damage resistance protein (DRT112) One of two Arabidopsis plastocyanin genes. Predominant form, expressed 10x higher than PETE1. PETE2 is thought to be post-transcriptionally regulated via copper accumulation and is involved in copper homeostasis.; DNA-DAMAGE-REPA…	2.24848
1.1.5.2	PS.lightreaction.other electron carrier (ox/red).ferredoxin	medtr1g011510	Transcript	(at4g32590 : 180.0) 2Fe-2S ferredoxin-like superfamily protein; FUNCTIONS IN: electron carrier activity, iron-sulfur cluster binding; LOCATED IN: chloroplast; EXPRESSED IN: 21 plant structures; EXPRESSED DURING: 15 growth stages; CONTAINS InterPro DOMAIN/s: Ferredoxin (InterPro:IPR001041); BEST Arabidopsis thaliana protein match is: NDH-dependent cyclic electron flow 1 (TAIR:AT3G16250.1); Has 353…	2.35293
1.1.5.2	PS.lightreaction.other electron carrier (ox/red).ferredoxin	medtr2g006290	Transcript	(p09911|fer1_pea : 207.0) Ferredoxin-1, chloroplast precursor (Ferredoxin I) - Pisum sativum (Garden pea) & (at1g60950 : 149.0) encodes a major leaf ferredoxin; FED A; FUNCTIONS IN: electron carrier activity, iron-sulfur cluster binding, 2 iron, 2 sulfur cluster binding; INVOLVED IN: photosynthetic electron transport chain, response to light stimulus; LOCATED IN: chloroplast stroma, chloroplast; …	1.49122
1.1.5.2	PS.lightreaction.other electron carrier (ox/red).ferredoxin	medtr2g101380	Transcript	(at3g16250 : 197.0) encodes a novel subunit of the chloroplast NAD(P)H dehydrogenase complex, involved in cyclic electron flow around photosystem I to produce ATP. Contains a 4Fe-4S cluster.; NDH-dependent cyclic electron flow 1 (NDF4); FUNCTIONS IN: electron carrier activity, iron-sulfur cluster binding; INVOLVED IN: photosynthetic electron transport in photosystem I; LOCATED IN: chloroplast thy…	3.27036
1.1.5.2	PS.lightreaction.other electron carrier (ox/red).ferredoxin	medtr3g105080	Transcript	(at1g02180 : 144.0) ferredoxin-related; FUNCTIONS IN: molecular_function unknown; INVOLVED IN: biological_process unknown; LOCATED IN: endomembrane system; EXPRESSED IN: 23 plant structures; EXPRESSED DURING: 15 growth stages; Has 54 Blast hits to 54 proteins in 11 species: Archae - 0; Bacteria - 0; Metazoa - 0; Fungi - 0; Plants - 54; Viruses - 0; Other Eukaryotes - 0 (source: NCBI BLink). & (re…	2.83637
1.1.5.2	PS.lightreaction.other electron carrier (ox/red).ferredoxin	medtr4g109400	Transcript	(at5g07950 : 239.0) unknown protein; FUNCTIONS IN: molecular_function unknown; INVOLVED IN: biological_process unknown; LOCATED IN: chloroplast; EXPRESSED IN: 20 plant structures; EXPRESSED DURING: 9 growth stages; Has 30201 Blast hits to 17322 proteins in 780 species: Archae - 12; Bacteria - 1396; Metazoa - 17338; Fungi - 3422; Plants - 5037; Viruses - 0; Other Eukaryotes - 2996 (source: NCBI BL…	0.387258
1.1.5.2	PS.lightreaction.other electron carrier (ox/red).ferredoxin	medtr8g009260	Transcript	(at1g02180 : 218.0) ferredoxin-related; FUNCTIONS IN: molecular_function unknown; INVOLVED IN: biological_process unknown; LOCATED IN: endomembrane system; EXPRESSED IN: 23 plant structures; EXPRESSED DURING: 15 growth stages; Has 54 Blast hits to 54 proteins in 11 species: Archae - 0; Bacteria - 0; Metazoa - 0; Fungi - 0; Plants - 54; Viruses - 0; Other Eukaryotes - 0 (source: NCBI BLink). & (re…	1.20591
1.1.5.2	PS.lightreaction.other electron carrier (ox/red).ferredoxin	medtr8g088720	Transcript	(q9zts2|fer_capan : 168.0) Ferredoxin, chloroplast precursor (PFLP) - Capsicum annuum (Bell pepper) & (at1g60950 : 158.0) encodes a major leaf ferredoxin; FED A; FUNCTIONS IN: electron carrier activity, iron-sulfur cluster binding, 2 iron, 2 sulfur cluster binding; INVOLVED IN: photosynthetic electron transport chain, response to light stimulus; LOCATED IN: chloroplast stroma, chloroplast; EXPRES…	3.72318
1.1.5.3	PS.lightreaction.other electron carrier (ox/red).ferredoxin reductase	medtr5g022300	Transcript	(p10933|fenr1_pea : 674.0) Ferredoxin--NADP reductase, leaf isozyme, chloroplast precursor (EC 1.18.1.2) (FNR) - Pisum sativum (Garden pea) & (at5g66190 : 585.0) Encodes a leaf-type ferredoxin:NADP(H) oxidoreductase. It is present in both chloroplast stroma and thylakoid membranes but is more abundant in the thylakoid. The affinity of this enzyme for ferredoxin is slightly, but significantly, hig…	1.71938
1.1.5.4	PS.lightreaction.other electron carrier (ox/red).ferredoxin oxireductase	medtr5g097080	Transcript	(at3g09150 : 345.0) Required for biosynthesis of the tetrapyrrole phytochrome chromophore phytochromobilin. Encodes phytochromobilin synthase, a ferredoxin-dependent biliverdin reductase. It is necessary for coupling the expression of some nuclear genes to the functional state of the chloroplast.; ELONGATED HYPOCOTYL 2 (HY2); CONTAINS InterPro DOMAIN/s: Ferredoxin-dependent bilin reductase (Inter…	0.750446
1.1.6	PS.lightreaction.NADH DH	medtr1g031740	Transcript	(at2g01590 : 102.0) Likely a subunit of the chloroplast NAD(P)H dehydrogenase complex, involved in PSI cyclic electron transport. Located in the membrane fraction of chloroplast. Mutant has impaired NAD(P)H dehydrogenase activity.; CHLORORESPIRATORY REDUCTION 3 (CRR3); FUNCTIONS IN: molecular_function unknown; INVOLVED IN: photosynthetic electron transport in photosystem I; LOCATED IN: chloroplas…	1.76806
1.1.6	PS.lightreaction.NADH DH	medtr3g035740	Transcript	(q9bbt8|nu3c_lotja : 120.0) NAD(P)H-quinone oxidoreductase chain 3, chloroplast (EC 1.6.5.-) (NAD(P)H dehydrogenase, chain 3) (NADH-plastoquinone oxidoreductase chain 3) - Lotus japonicus & (gnl|cdd|79240 : 119.0) no description available & (atcg00440 : 115.0) Encodes NADH dehydrogenase D3 subunit of the chloroplast NAD(P)H dehydrogenase complex; NDHC; FUNCTIONS IN: NADH dehydrogenase activity; I…	2.46944
1.1.6	PS.lightreaction.NADH DH	medtr3g062890	Transcript	(at5g58260 : 274.0) Encodes subunit NDH-N of NAD(P)H:plastoquinone dehydrogenase complex (Ndh complex) present in the thylakoid membrane of chloroplasts. This subunit is thought to be required for Ndh complex assembly.; oxidoreductases, acting on NADH or NADPH, quinone or similar compound as acceptor; FUNCTIONS IN: oxidoreductase activity, acting on NADH or NADPH, quinone or similar compound as a…	2.33336
1.1.6	PS.lightreaction.NADH DH	medtr3g088645	Transcript	(at4g37925 : 236.0) Encodes subunit NDH-M of NAD(P)H:plastoquinone dehydrogenase complex (Ndh complex) present in the thylakoid membrane of chloroplasts. This subunit is thought to be required for Ndh complex assembly.; subunit NDH-M of NAD(P)H:plastoquinone dehydrogenase complex (NDH-M); FUNCTIONS IN: oxidoreductase activity, acting on NADH or NADPH, quinone or similar compound as acceptor; INVO…	1.46746
1.1.6	PS.lightreaction.NADH DH	medtr3g096290	Transcript	(at1g74880 : 172.0) Encodes subunit NDH-O of NAD(P)H:plastoquinone dehydrogenase complex (Ndh complex) present in the thylakoid membrane of chloroplasts. This subunit is thought to be required for Ndh complex assembly.; NAD(P)H:plastoquinone dehydrogenase complex subunit O (NDH-O); FUNCTIONS IN: oxidoreductase activity, acting on NADH or NADPH, quinone or similar compound as acceptor; INVOLVED IN…	2.41574
1.1.6	PS.lightreaction.NADH DH	medtr7g021720	Transcript	(gnl|cdd|79230 : 861.0) no description available & (q9bbp3|nu4c_lotja : 784.0) NAD(P)H-quinone oxidoreductase chain 4, chloroplast (EC 1.6.5.-) (NAD(P)H dehydrogenase, chain 4) (NADH-plastoquinone oxidoreductase chain 4) - Lotus japonicus & (atcg01050 : 687.0) Represents a plastid-encoded subunit of a NAD(P)H dehydrogenase complex. Its mRNA is edited at four positions. Translation data is not ava…	1.50509
1.1.6	PS.lightreaction.NADH DH	medtr7g021790	Transcript	(o98679|ndhk_pea : 432.0) NAD(P)H-quinone oxidoreductase chain K, chloroplast (EC 1.6.5.-) (NAD(P)H dehydrogenase, chain K) (NADH-plastoquinone oxidoreductase subunit K) - Pisum sativum (Garden pea) & (atcg00430 : 384.0) Encodes a protein which was originally thought to be part of photosystem II but its wheat homolog was later shown to encode for subunit K of NADH dehydrogenase.; photosystem II r…	1.11771
1.1.6	PS.lightreaction.NADH DH	medtr7g075220	Transcript	(gnl|cdd|79230 : 548.0) no description available & (q9bbp3|nu4c_lotja : 497.0) NAD(P)H-quinone oxidoreductase chain 4, chloroplast (EC 1.6.5.-) (NAD(P)H dehydrogenase, chain 4) (NADH-plastoquinone oxidoreductase chain 4) - Lotus japonicus & (gnl|cdd|39503 : 454.0) no description available & (at5g51600 : 437.0) Mutant has defective roots. Essential for giant cell ontogenesis. Role in organizing th…	-4.14368
1.1.30	PS.lightreaction.state transition	medtr5g017080	Transcript	(at1g01540 : 523.0) Protein kinase superfamily protein; FUNCTIONS IN: protein serine/threonine kinase activity, protein kinase activity, kinase activity, ATP binding; INVOLVED IN: protein amino acid phosphorylation; LOCATED IN: plasma membrane; EXPRESSED IN: 23 plant structures; EXPRESSED DURING: 13 growth stages; CONTAINS InterPro DOMAIN/s: Protein kinase, ATP binding site (InterPro:IPR017441), …	1.84641
1.1.30	PS.lightreaction.state transition	medtr6g007690	Transcript	(gnl|cdd|36401 : 299.0) no description available & (q8lkz1|nork_pea : 226.0) Nodulation receptor kinase precursor (EC 2.7.11.1) - Pisum sativum (Garden pea) & (at3g59110 : 211.0) Protein kinase superfamily protein; FUNCTIONS IN: protein serine/threonine kinase activity, protein kinase activity, kinase activity, ATP binding; INVOLVED IN: protein amino acid phosphorylation; LOCATED IN: plasma membr…	2.64831
1.1.30	PS.lightreaction.state transition	medtr7g078730	Transcript	(at4g01330 : 624.0) Protein kinase superfamily protein; FUNCTIONS IN: protein serine/threonine kinase activity, protein kinase activity, kinase activity, ATP binding; INVOLVED IN: protein amino acid phosphorylation; EXPRESSED IN: 22 plant structures; EXPRESSED DURING: 13 growth stages; CONTAINS InterPro DOMAIN/s: Protein kinase, ATP binding site (InterPro:IPR017441), Protein kinase, catalytic dom…	2.2164
1.1.30	PS.lightreaction.state transition	medtr7g116650	Transcript	(gnl|cdd|36401 : 263.0) no description available & (at1g16260 : 199.0) Wall-associated kinase family protein; FUNCTIONS IN: kinase activity; INVOLVED IN: protein amino acid phosphorylation; LOCATED IN: endomembrane system, integral to membrane; EXPRESSED IN: 19 plant structures; EXPRESSED DURING: 13 growth stages; CONTAINS InterPro DOMAIN/s: Wall-associated kinase (InterPro:IPR013695), EGF-like c…	4.15837
1.1.30	PS.lightreaction.state transition	medtr8g028695	Transcript	(at1g01540 : 633.0) Protein kinase superfamily protein; FUNCTIONS IN: protein serine/threonine kinase activity, protein kinase activity, kinase activity, ATP binding; INVOLVED IN: protein amino acid phosphorylation; LOCATED IN: plasma membrane; EXPRESSED IN: 23 plant structures; EXPRESSED DURING: 13 growth stages; CONTAINS InterPro DOMAIN/s: Protein kinase, ATP binding site (InterPro:IPR017441), …	2.80915
1.1.40	PS.lightreaction.cyclic electron flow-chlororespiration	medtr4g010140	Transcript	(at3g15840 : 358.0) Encodes a chloroplast-targeted protein localized in the stroma that is a novel component essential for NDH-mediated non-photochemical reduction of the plastoquinone pool in chlororespiratory electron transport.; post-illumination chlorophyll fluorescence increase (PIFI); FUNCTIONS IN: molecular_function unknown; INVOLVED IN: chlororespiration; LOCATED IN: chloroplast stroma; E…	1.09812
1.1.40	PS.lightreaction.cyclic electron flow-chlororespiration	medtr4g102440	Transcript	(at4g22890 : 414.0) Encodes PGRL1A, a transmembrane protein present in thylakoids. PGRL1A has a highly homologous isoform PGRL1B encoded by At4g11960. Plants lacking PGRL1 show perturbation of cyclic electron flow, similar to PGR5-deficient plants. PGRL1 and PGR5 interact physically and associate with PSI (photosystem I).; PGR5-LIKE A; FUNCTIONS IN: molecular_function unknown; INVOLVED IN: photos…	1.12102
1.1.40	PS.lightreaction.cyclic electron flow-chlororespiration	medtr5g011220	Transcript	(at4g22890 : 416.0) Encodes PGRL1A, a transmembrane protein present in thylakoids. PGRL1A has a highly homologous isoform PGRL1B encoded by At4g11960. Plants lacking PGRL1 show perturbation of cyclic electron flow, similar to PGR5-deficient plants. PGRL1 and PGR5 interact physically and associate with PSI (photosystem I).; PGR5-LIKE A; FUNCTIONS IN: molecular_function unknown; INVOLVED IN: photos…	2.12245
1.1.40	PS.lightreaction.cyclic electron flow-chlororespiration	medtr7g085490	Transcript	(at1g64770 : 384.0) encodes a novel subunit of the chloroplast NAD(P)H dehydrogenase complex, involved in cyclic electron flow around photosystem I to produce ATP.; NDH-dependent cyclic electron flow 1 (NDF2); BEST Arabidopsis thaliana protein match is: NDH-dependent cyclic electron flow 5 (TAIR:AT1G55370.2). & (reliability: 768.0) & (original description: no original description)	2.00004
Calvin cycle
1.3.1	PS.calvin cycle.rubisco large subunit	medtr7g033770	Transcript	(gnl|cdd|79258 : 385.0) no description available & (q9bbu1|rbl_lotja : 351.0) Ribulose bisphosphate carboxylase large chain precursor (EC 4.1.1.39) (RuBisCO large subunit) - Lotus japonicus & (atcg00490 : 341.0) large subunit of RUBISCO. Protein is tyrosine-phosphorylated and its phosphorylation state is modulated in response to ABA in Arabidopsis thaliana seeds.; RBCL; FUNCTIONS IN: ribulose-bis…	1.79181
1.3.2	PS.calvin cycle.rubisco small subunit	medtr4g127870	Transcript	(p10053|rbs_pinth : 192.0) Ribulose bisphosphate carboxylase small chain, chloroplast precursor (EC 4.1.1.39) (RuBisCO small subunit) - Pinus thunbergii (Green pine) (Japanese black pine) & (at5g38410 : 185.0) Ribulose bisphosphate carboxylase (small chain) family protein; FUNCTIONS IN: ribulose-bisphosphate carboxylase activity; INVOLVED IN: carbon fixation, response to blue light, response to r…	3.56967
1.3.2	PS.calvin cycle.rubisco small subunit	medtr6g018300	Transcript	(o65194|rbs_medsa : 342.0) Ribulose bisphosphate carboxylase small chain, chloroplast precursor (EC 4.1.1.39) (RuBisCO small subunit) - Medicago sativa (Alfalfa) & (at1g67090 : 278.0) ribulose bisphosphate carboxylase small chain 1A (RBCS1A); FUNCTIONS IN: ribulose-bisphosphate carboxylase activity, copper ion binding; INVOLVED IN: carbon fixation, response to cold, response to blue light, respon…	1.75515
1.3.2	PS.calvin cycle.rubisco small subunit	medtr6g018310	Transcript	(o65194|rbs_medsa : 327.0) Ribulose bisphosphate carboxylase small chain, chloroplast precursor (EC 4.1.1.39) (RuBisCO small subunit) - Medicago sativa (Alfalfa) & (at1g67090 : 278.0) ribulose bisphosphate carboxylase small chain 1A (RBCS1A); FUNCTIONS IN: ribulose-bisphosphate carboxylase activity, copper ion binding; INVOLVED IN: carbon fixation, response to cold, response to blue light, respon…	1.73533
1.3.2	PS.calvin cycle.rubisco small subunit	medtr7g007120	Transcript	(p07689|rbs3_pea : 311.0) Ribulose bisphosphate carboxylase small chain 3A, chloroplast precursor (EC 4.1.1.39) (RuBisCO small subunit 3A) - Pisum sativum (Garden pea) & (at1g67090 : 260.0) ribulose bisphosphate carboxylase small chain 1A (RBCS1A); FUNCTIONS IN: ribulose-bisphosphate carboxylase activity, copper ion binding; INVOLVED IN: carbon fixation, response to cold, response to blue light, …	3.06025
1.3.2	PS.calvin cycle.rubisco small subunit	medtr7g007200	Transcript	(p07689|rbs3_pea : 315.0) Ribulose bisphosphate carboxylase small chain 3A, chloroplast precursor (EC 4.1.1.39) (RuBisCO small subunit 3A) - Pisum sativum (Garden pea) & (at1g67090 : 261.0) ribulose bisphosphate carboxylase small chain 1A (RBCS1A); FUNCTIONS IN: ribulose-bisphosphate carboxylase activity, copper ion binding; INVOLVED IN: carbon fixation, response to cold, response to blue light, …	2.72199
1.3.2	PS.calvin cycle.rubisco small subunit	medtr7g007210	Transcript	(p07689|rbs3_pea : 282.0) Ribulose bisphosphate carboxylase small chain 3A, chloroplast precursor (EC 4.1.1.39) (RuBisCO small subunit 3A) - Pisum sativum (Garden pea) & (at1g67090 : 236.0) ribulose bisphosphate carboxylase small chain 1A (RBCS1A); FUNCTIONS IN: ribulose-bisphosphate carboxylase activity, copper ion binding; INVOLVED IN: carbon fixation, response to cold, response to blue light, …	5.70548
1.3.2	PS.calvin cycle.rubisco small subunit	medtr7g007220	Transcript	(p07689|rbs3_pea : 315.0) Ribulose bisphosphate carboxylase small chain 3A, chloroplast precursor (EC 4.1.1.39) (RuBisCO small subunit 3A) - Pisum sativum (Garden pea) & (at1g67090 : 261.0) ribulose bisphosphate carboxylase small chain 1A (RBCS1A); FUNCTIONS IN: ribulose-bisphosphate carboxylase activity, copper ion binding; INVOLVED IN: carbon fixation, response to cold, response to blue light, …	2.93681
1.3.2	PS.calvin cycle.rubisco small subunit	medtr7g007230	Transcript	(p07689|rbs3_pea : 306.0) Ribulose bisphosphate carboxylase small chain 3A, chloroplast precursor (EC 4.1.1.39) (RuBisCO small subunit 3A) - Pisum sativum (Garden pea) & (at1g67090 : 262.0) ribulose bisphosphate carboxylase small chain 1A (RBCS1A); FUNCTIONS IN: ribulose-bisphosphate carboxylase activity, copper ion binding; INVOLVED IN: carbon fixation, response to cold, response to blue light, …	5.68379
1.3.3	PS.calvin cycle.phosphoglycerate kinase	medtr2g066110	Transcript	(q42961|pgkh_tobac : 676.0) Phosphoglycerate kinase, chloroplast precursor (EC 2.7.2.3) - Nicotiana tabacum (Common tobacco) & (at1g56190 : 667.0) Phosphoglycerate kinase family protein; FUNCTIONS IN: phosphoglycerate kinase activity; INVOLVED IN: glycolysis; LOCATED IN: thylakoid, mitochondrion, chloroplast, membrane; EXPRESSED IN: 25 plant structures; EXPRESSED DURING: 14 growth stages; CONTAIN…	2.00752
1.3.3	PS.calvin cycle.phosphoglycerate kinase	medtr6g018680	Transcript	(gnl|cdd|80491 : 182.0) no description available & (q42961|pgkh_tobac : 178.0) Phosphoglycerate kinase, chloroplast precursor (EC 2.7.2.3) - Nicotiana tabacum (Common tobacco) & (at3g12780 : 177.0) nuclear phosphoglycerate kinase (PGK1); phosphoglycerate kinase 1 (PGK1); FUNCTIONS IN: phosphoglycerate kinase activity; INVOLVED IN: response to cadmium ion, response to cold, glycolysis, peptidyl-cy…	1.77623
1.3.4	PS.calvin cycle.GAP	medtr3g115920	Transcript	(p12859|g3pb_pea : 770.0) Glyceraldehyde-3-phosphate dehydrogenase B, chloroplast precursor (EC 1.2.1.13) (NADP-dependent glyceraldehydephosphate dehydrogenase subunit B) - Pisum sativum (Garden pea) & (at1g42970 : 684.0) Encodes chloroplast localized glyceraldehyde-3-phosphate dehydrogenase that can use both NADH and NADPH to reduce 1,3-diphosphate glycerate. It forms A2B2 heterotetramers with G…	1.56392
1.3.4	PS.calvin cycle.GAP	medtr7g084800	Transcript	(p12858|g3pa_pea : 668.0) Glyceraldehyde-3-phosphate dehydrogenase A, chloroplast precursor (EC 1.2.1.13) (NADP-dependent glyceraldehydephosphate dehydrogenase subunit A) - Pisum sativum (Garden pea) & (at1g12900 : 606.0) glyceraldehyde 3-phosphate dehydrogenase A subunit 2 (GAPA-2); FUNCTIONS IN: NAD or NADH binding, glyceraldehyde-3-phosphate dehydrogenase activity; INVOLVED IN: oxidation reduc…	1.42974
1.3.5	PS.calvin cycle.TPI	medtr7g103020	Transcript	(at2g21170 : 451.0) Encodes a plastidic triose phosphate isomerase. Mutants with reduced pdTPI levels have difficulty transitioning from heterotrophic to autotrophic growth. The related phenotypes, such as chlorosis in light-grown seedlings may result from an accumulation of dihydroxyacetone phosphate (DHAP) and methylglyoxal (MG) in these mutants. Both splice variants appear to be expressed, but…	1.29446
1.3.6	PS.calvin cycle.aldolase	medtr4g057670	Transcript	(q01516|alfc_pea : 669.0) Fructose-bisphosphate aldolase 1, chloroplast precursor (EC 4.1.2.13) (Fragment) - Pisum sativum (Garden pea) & (at2g21330 : 648.0) fructose-bisphosphate aldolase 1 (FBA1); FUNCTIONS IN: fructose-bisphosphate aldolase activity, catalytic activity; INVOLVED IN: response to cadmium ion, pentose-phosphate shunt; LOCATED IN: in 6 components; EXPRESSED IN: 24 plant structures…	2.37287
1.3.6	PS.calvin cycle.aldolase	medtr4g071860	Transcript	(q01516|alfc_pea : 669.0) Fructose-bisphosphate aldolase 1, chloroplast precursor (EC 4.1.2.13) (Fragment) - Pisum sativum (Garden pea) & (at2g21330 : 649.0) fructose-bisphosphate aldolase 1 (FBA1); FUNCTIONS IN: fructose-bisphosphate aldolase activity, catalytic activity; INVOLVED IN: response to cadmium ion, pentose-phosphate shunt; LOCATED IN: in 6 components; EXPRESSED IN: 24 plant structures…	2.35281
1.3.6	PS.calvin cycle.aldolase	medtr4g071880	Transcript	(q01516|alfc_pea : 597.0) Fructose-bisphosphate aldolase 1, chloroplast precursor (EC 4.1.2.13) (Fragment) - Pisum sativum (Garden pea) & (at4g38970 : 572.0) Protein is tyrosine-phosphorylated and its phosphorylation state is modulated in response to ABA in Arabidopsis thaliana seeds.; fructose-bisphosphate aldolase 2 (FBA2); FUNCTIONS IN: fructose-bisphosphate aldolase activity, catalytic activi…	2.60814
1.3.6	PS.calvin cycle.aldolase	medtr5g096670	Transcript	(p46256|alf1_pea : 637.0) Fructose-bisphosphate aldolase, cytoplasmic isozyme 1 (EC 4.1.2.13) - Pisum sativum (Garden pea) & (gnl|cdd|84661 : 618.0) no description available & (gnl|cdd|36770 : 585.0) no description available & (at4g26530 : 577.0) Aldolase superfamily protein; FUNCTIONS IN: fructose-bisphosphate aldolase activity; INVOLVED IN: glycolysis, metabolic process; EXPRESSED IN: 17 plant …	3.40676
1.3.7	PS.calvin cycle.FBPase	medtr7g066120	Transcript	(p46275|f16p1_pea : 765.0) Fructose-1,6-bisphosphatase, chloroplast precursor (EC 3.1.3.11) (D-fructose-1,6-bisphosphate 1-phosphohydrolase) (FBPase) - Pisum sativum (Garden pea) & (at3g54050 : 647.0) Encodes HCEF1 (High Cyclic Electron Flow 1). Mutant phenotype: constitutively elevated electron flow (CEFI).; high cyclic electron flow 1 (HCEF1); FUNCTIONS IN: fructose 1,6-bisphosphate 1-phosphata…	2.12556
1.3.8	PS.calvin cycle.transketolase	medtr1g116120	Transcript	(q43848|tktc_soltu : 1190.0) Transketolase, chloroplast precursor (EC 2.2.1.1) (TK) - Solanum tuberosum (Potato) & (at3g60750 : 1186.0) Transketolase; FUNCTIONS IN: catalytic activity, transketolase activity; EXPRESSED IN: 24 plant structures; EXPRESSED DURING: 16 growth stages; CONTAINS InterPro DOMAIN/s: Transketolase, N-terminal (InterPro:IPR005474), Transketolase, C-terminal (InterPro:IPR0054…	1.49402
1.3.8	PS.calvin cycle.transketolase	medtr4g024630	Transcript	(q43848|tktc_soltu : 1190.0) Transketolase, chloroplast precursor (EC 2.2.1.1) (TK) - Solanum tuberosum (Potato) & (at2g45290 : 1169.0) Transketolase; FUNCTIONS IN: catalytic activity, transketolase activity; INVOLVED IN: response to cadmium ion; LOCATED IN: chloroplast stroma, chloroplast; EXPRESSED IN: 25 plant structures; EXPRESSED DURING: 16 growth stages; CONTAINS InterPro DOMAIN/s: Transket…	-2.03459
1.3.8	PS.calvin cycle.transketolase	medtr5g059410	Transcript	(q43848|tktc_soltu : 1190.0) Transketolase, chloroplast precursor (EC 2.2.1.1) (TK) - Solanum tuberosum (Potato) & (at3g60750 : 1186.0) Transketolase; FUNCTIONS IN: catalytic activity, transketolase activity; EXPRESSED IN: 24 plant structures; EXPRESSED DURING: 16 growth stages; CONTAINS InterPro DOMAIN/s: Transketolase, N-terminal (InterPro:IPR005474), Transketolase, C-terminal (InterPro:IPR0054…	1.40926
1.3.9	PS.calvin cycle.seduheptulose bisphosphatase	medtr3g070100	Transcript	(o20252|s17p_spiol : 619.0) Sedoheptulose-1,7-bisphosphatase, chloroplast precursor (EC 3.1.3.37) (Sedoheptulose-bisphosphatase) (SBPase) (SED(1,7)P2ase) - Spinacia oleracea (Spinach) & (at3g55800 : 613.0) Encodes the chloroplast enzyme sedoheptulose-1,7-bisphosphatase (SBPase), involved in the carbon reduction of the Calvin cycle. Increase in SBPase activity in transgenic lines accumulate up to …	1.80368
1.3.10	PS.calvin cycle.Rib5P Isomerase	medtr2g032540	Transcript	(at5g44520 : 308.0) NagB/RpiA/CoA transferase-like superfamily protein; FUNCTIONS IN: ribose-5-phosphate isomerase activity; INVOLVED IN: glucose catabolic process to lactate and acetate, 5-phosphoribose 1-diphosphate biosynthetic process, reductive pentose-phosphate cycle, D-ribose catabolic process, pentose-phosphate shunt, non-oxidative branch; LOCATED IN: chloroplast; EXPRESSED IN: 24 plant s…	1.22817
1.3.11	PS.calvin cycle.RPE	medtr4g108800	Transcript	(q43157|rpe_spiol : 466.0) Ribulose-phosphate 3-epimerase, chloroplast precursor (EC 5.1.3.1) (Pentose-5-phosphate 3-epimerase) (PPE) (RPE) (R5P3E) - Spinacia oleracea (Spinach) & (at5g61410 : 462.0) Arabidopsis thaliana ribulose-5-phosphate-3-epimerase mRNA; D-ribulose-5-phosphate-3-epimerase (RPE); FUNCTIONS IN: ribulose-phosphate 3-epimerase activity, catalytic activity; INVOLVED IN: response …	1.8208
1.3.12	PS.calvin cycle.PRK	medtr5g027530	Transcript	(p27774|kppr_mescr : 687.0) Phosphoribulokinase, chloroplast precursor (EC 2.7.1.19) (Phosphopentokinase) (PRKase) (PRK) - Mesembryanthemum crystallinum (Common ice plant) & (at1g32060 : 662.0) phosphoribulokinase (PRK); FUNCTIONS IN: protein binding, phosphoribulokinase activity, ATP binding; INVOLVED IN: response to cold, defense response to bacterium, biosynthetic process, peptidyl-cysteine S-…	1.47792
1.3.13	PS.calvin cycle.rubisco interacting	medtr2g105480	Transcript	(at1g73110 : 623.0) P-loop containing nucleoside triphosphate hydrolases superfamily protein; FUNCTIONS IN: ATPase activity, ATP binding; LOCATED IN: chloroplast thylakoid membrane, chloroplast; EXPRESSED IN: 21 plant structures; EXPRESSED DURING: 13 growth stages; CONTAINS InterPro DOMAIN/s: ATPase, AAA-type, core (InterPro:IPR003959); BEST Arabidopsis thaliana protein match is: rubisco activase…	1.66553
1.3.13	PS.calvin cycle.rubisco interacting	medtr3g068030	Transcript	(q40281|rca_maldo : 734.0) Ribulose bisphosphate carboxylase/oxygenase activase, chloroplast precursor (RuBisCO activase) (RA) - Malus domestica (Apple) (Malus sylvestris) & (at2g39730 : 717.0) Rubisco activase, a nuclear-encoded chloroplast protein that consists of two isoforms arising from alternative splicing in most plants. Required for the light activation of rubisco.; rubisco activase (RCA)…	1.36805
1.3.13	PS.calvin cycle.rubisco interacting	medtr4g021210	Transcript	(at2g39730 : 737.0) Rubisco activase, a nuclear-encoded chloroplast protein that consists of two isoforms arising from alternative splicing in most plants. Required for the light activation of rubisco.; rubisco activase (RCA); FUNCTIONS IN: enzyme regulator activity, ADP binding, ribulose-1,5-bisphosphate carboxylase/oxygenase activator activity, ATP binding; INVOLVED IN: response to cold, respon…	1.81031
1.3.13	PS.calvin cycle.rubisco interacting	medtr4g057970	Transcript	(p08926|ruba_pea : 900.0) RuBisCO large subunit-binding protein subunit alpha, chloroplast precursor (60 kDa chaperonin subunit alpha) (CPN-60 alpha) - Pisum sativum (Garden pea) & (at2g28000 : 785.0) Encodes chaperonin-60 alpha, a molecular chaperone involved in Rubisco folding. Mutants display aberrant chloroplast and embryo development.; chaperonin-60alpha (CPN60A); FUNCTIONS IN: ATP binding; …	0.835051

## Sheet: Energy
BinCode	BinName	id	type	description	Log2 value
Glycolysis
4.1.1	glycolysis.cytosolic branch.UGPase	medtr5g077000	Transcript	(q43772|ugpa_horvu : 751.0) UTP--glucose-1-phosphate uridylyltransferase (EC 2.7.7.9) (UDP-glucose pyrophosphorylase) (UDPGP) (UGPase) - Hordeum vulgare (Barley) & (at5g17310 : 739.0) UDP-glucose pyrophosphorylase 2 (UGP2); FUNCTIONS IN: UTP:glucose-1-phosphate uridylyltransferase activity, nucleotidyltransferase activity; INVOLVED IN: response to cadmium ion, callose deposition in cell wall, res…	1.85118
4.1.2	glycolysis.cytosolic branch.phosphoglucomutase (PGM)	medtr8g104540	Transcript	(q9sm60|pgmc_pea : 1105.0) Phosphoglucomutase, cytoplasmic (EC 5.4.2.2) (Glucose phosphomutase) (PGM) - Pisum sativum (Garden pea) & (at1g23190 : 989.0) Encodes a cytosolic phosphoglucomutase (PGM). Two Arabidopsis PGM proteins (AT1G70730/PGM2 and AT1G23190/PGM3) have high sequence similarities and redundant functions. Mature plants possessing a single cPGM allele had a major reduction in cPGM ac…	0.663215
4.1.4	glycolysis.cytosolic branch.phosphofructokinase (PFK)	medtr8g104540	Transcript	(at5g61580 : 776.0) phosphofructokinase 4 (PFK4); CONTAINS InterPro DOMAIN/s: Pyrophosphate-dependent phosphofructokinase TP0108 (InterPro:IPR012004), Phosphofructokinase (InterPro:IPR000023); BEST Arabidopsis thaliana protein match is: phosphofructokinase 3 (TAIR:AT4G26270.1); Has 7879 Blast hits to 7460 proteins in 2153 species: Archae - 28; Bacteria - 5246; Metazoa - 634; Fungi - 293; Plants -…	0.737281
4.1.5	glycolysis.cytosolic branch.pyrophosphate-fructose-6-P phosphotransferase	medtr1g035230	Transcript	(q41140|pfpa_ricco : 1044.0) Pyrophosphate--fructose 6-phosphate 1-phosphotransferase alpha subunit (EC 2.7.1.90) (PFP) (6-phosphofructokinase, pyrophosphate dependent) (Pyrophosphate-dependent 6-phosphofructose-1-kinase) (PPi-PFK) - Ricinus communis (Castor bean) & (at1g20950 : 985.0) Phosphofructokinase family protein; FUNCTIONS IN: diphosphate-fructose-6-phosphate 1-phosphotransferase activity…	0.72868
4.1.5	glycolysis.cytosolic branch.pyrophosphate-fructose-6-P phosphotransferase	medtr2g025020	Transcript	(q41141|pfpb_ricco : 942.0) Pyrophosphate--fructose 6-phosphate 1-phosphotransferase subunit beta (EC 2.7.1.90) (PFP) (6-phosphofructokinase, pyrophosphate dependent) (Pyrophosphate-dependent 6-phosphofructose-1-kinase) (PPi-PFK) - Ricinus communis (Castor bean) & (at1g12000 : 925.0) Phosphofructokinase family protein; FUNCTIONS IN: diphosphate-fructose-6-phosphate 1-phosphotransferase activity; …	1.19648
4.1.6	glycolysis.cytosolic branch.fructose-2,6-bisphosphatase (Fru2,6BisPase)	medtr3g464770	Transcript	(at1g07110 : 1071.0) Encodes the bifunctional enzyme fructose-6-phosphate 2-kinase/fructose-2,6-bisphosphatase.; "fructose-2,6-bisphosphatase" (F2KP); FUNCTIONS IN: fructose-2,6-bisphosphate 2-phosphatase activity; INVOLVED IN: N-terminal protein myristoylation, fructose metabolic process; LOCATED IN: cytosol, plasma membrane; EXPRESSED IN: 24 plant structures; EXPRESSED DURING: 14 growth stages;…	0.719249
4.1.6	glycolysis.cytosolic branch.fructose-2,6-bisphosphatase (Fru2,6BisPase)	medtr5g071900	Transcript	(at1g07110 : 964.0) Encodes the bifunctional enzyme fructose-6-phosphate 2-kinase/fructose-2,6-bisphosphatase.; "fructose-2,6-bisphosphatase" (F2KP); FUNCTIONS IN: fructose-2,6-bisphosphate 2-phosphatase activity; INVOLVED IN: N-terminal protein myristoylation, fructose metabolic process; LOCATED IN: cytosol, plasma membrane; EXPRESSED IN: 24 plant structures; EXPRESSED DURING: 14 growth stages; …	2.04178
4.1.8	glycolysis.cytosolic branch.glyceraldehyde 3-phosphate dehydrogenase (GAP-DH)	medtr4g103920	Transcript	(p34922|g3pc_pea : 607.0) Glyceraldehyde-3-phosphate dehydrogenase, cytosolic (EC 1.2.1.12) - Pisum sativum (Garden pea) & (at3g04120 : 560.0) encodes cytosolic GADPH (C subunit) involved in the glycolytic pathway but also interacts with H2O2 potentially placing it in a signalling cascade induced by ROS.; glyceraldehyde-3-phosphate dehydrogenase C subunit 1 (GAPC1); FUNCTIONS IN: glyceraldehyde-3…	0.613199
4.1.8	glycolysis.cytosolic branch.glyceraldehyde 3-phosphate dehydrogenase (GAP-DH)	medtr8g046560	Transcript	(q8w425|psmd6_orysa : 399.0) 26S proteasome non-ATPase regulatory subunit 6 (26S proteasome regulatory particle non-ATPase subunit 7) (OsRPN7) - Oryza sativa (Rice) & (at4g24820 : 392.0) 26S proteasome, regulatory subunit Rpn7;Proteasome component (PCI) domain; FUNCTIONS IN: molecular_function unknown; INVOLVED IN: protein catabolic process, ubiquitin-dependent protein catabolic process; LOCATED …	0.676316
4.1.9	glycolysis.cytosolic branch.non-phosphorylating glyceraldehyde 3-phosphate dehydrogenase (NPGAP-DH)	medtr1g014320	Transcript	(p93338|gapn_nicpl : 917.0) NADP-dependent glyceraldehyde-3-phosphate dehydrogenase (EC 1.2.1.9) (Non-phosphorylating glyceraldehyde 3-phosphate dehydrogenase) (Glyceraldehyde-3-phosphate dehydrogenase [NADP+]) (Triosephosphate dehydrogenase) - Nicotiana plumbagin & (at2g24270 : 896.0) Encodes a protein with non-phosphorylating NADP-dependent glyceraldehyde-3-phosphate dehydrogenase activity. The…	0.78561
4.1.10	glycolysis.cytosolic branch.aldolase	medtr1g061050	Transcript	(at2g36460 : 619.0) Aldolase superfamily protein; FUNCTIONS IN: copper ion binding; INVOLVED IN: response to salt stress, pentose-phosphate shunt; LOCATED IN: mitochondrion, plasma membrane, membrane; EXPRESSED IN: 24 plant structures; EXPRESSED DURING: 14 growth stages; CONTAINS InterPro DOMAIN/s: Aldolase-type TIM barrel (InterPro:IPR013785), Fructose-bisphosphate aldolase, class-I (InterPro:IP…	0.632421
4.1.10	glycolysis.cytosolic branch.aldolase	medtr5g096670	Transcript	(p46256|alf1_pea : 637.0) Fructose-bisphosphate aldolase, cytoplasmic isozyme 1 (EC 4.1.2.13) - Pisum sativum (Garden pea) & (gnl|cdd|84661 : 618.0) no description available & (gnl|cdd|36770 : 585.0) no description available & (at4g26530 : 577.0) Aldolase superfamily protein; FUNCTIONS IN: fructose-bisphosphate aldolase activity; INVOLVED IN: glycolysis, metabolic process; EXPRESSED IN: 17 plant …	3.40676
4.1.11	glycolysis.cytosolic branch.3-phosphoglycerate kinase (PGK)	medtr2g066110	Transcript	(q42961|pgkh_tobac : 676.0) Phosphoglycerate kinase, chloroplast precursor (EC 2.7.2.3) - Nicotiana tabacum (Common tobacco) & (at1g56190 : 667.0) Phosphoglycerate kinase family protein; FUNCTIONS IN: phosphoglycerate kinase activity; INVOLVED IN: glycolysis; LOCATED IN: thylakoid, mitochondrion, chloroplast, membrane; EXPRESSED IN: 25 plant structures; EXPRESSED DURING: 14 growth stages; CONTAIN…	2.00752
4.1.11	glycolysis.cytosolic branch.3-phosphoglycerate kinase (PGK)	medtr6g018680	Transcript	(gnl|cdd|80491 : 182.0) no description available & (q42961|pgkh_tobac : 178.0) Phosphoglycerate kinase, chloroplast precursor (EC 2.7.2.3) - Nicotiana tabacum (Common tobacco) & (at3g12780 : 177.0) nuclear phosphoglycerate kinase (PGK1); phosphoglycerate kinase 1 (PGK1); FUNCTIONS IN: phosphoglycerate kinase activity; INVOLVED IN: response to cadmium ion, response to cold, glycolysis, peptidyl-cy…	1.77623
4.1.12	glycolysis.cytosolic branch.phosphoglycerate mutase	medtr1g082360	Transcript	(at3g05170 : 417.0) Phosphoglycerate mutase family protein; FUNCTIONS IN: catalytic activity; INVOLVED IN: metabolic process; LOCATED IN: cellular_component unknown; EXPRESSED IN: 17 plant structures; EXPRESSED DURING: 6 growth stages; CONTAINS InterPro DOMAIN/s: Histidine phosphatase superfamily, clade-1 (InterPro:IPR013078), Phosphoglycerate/bisphosphoglycerate mutase, active site (InterPro:IPR…	-4.41132
4.1.12	glycolysis.cytosolic branch.phosphoglycerate mutase	medtr3g111310	Transcript	(at5g64460 : 411.0) Phosphoglycerate mutase family protein; FUNCTIONS IN: molecular_function unknown; INVOLVED IN: biological_process unknown; LOCATED IN: cellular_component unknown; EXPRESSED IN: 22 plant structures; EXPRESSED DURING: 13 growth stages; CONTAINS InterPro DOMAIN/s: Histidine phosphatase superfamily, clade-1 (InterPro:IPR013078); BEST Arabidopsis thaliana protein match is: Phosphog…	0.895697
4.1.12	glycolysis.cytosolic branch.phosphoglycerate mutase	medtr5g010090	Transcript	(at3g05170 : 262.0) Phosphoglycerate mutase family protein; FUNCTIONS IN: catalytic activity; INVOLVED IN: metabolic process; LOCATED IN: cellular_component unknown; EXPRESSED IN: 17 plant structures; EXPRESSED DURING: 6 growth stages; CONTAINS InterPro DOMAIN/s: Histidine phosphatase superfamily, clade-1 (InterPro:IPR013078), Phosphoglycerate/bisphosphoglycerate mutase, active site (InterPro:IPR…	1.74734
4.1.12	glycolysis.cytosolic branch.phosphoglycerate mutase	medtr5g067240	Transcript	(at1g58280 : 392.0) Phosphoglycerate mutase family protein; CONTAINS InterPro DOMAIN/s: Histidine phosphatase superfamily, clade-1 (InterPro:IPR013078); BEST Arabidopsis thaliana protein match is: Phosphoglycerate mutase family protein (TAIR:AT5G64460.8). & (gnl|cdd|39951 : 297.0) no description available & (reliability: 742.0) & (original description: no original description)	-1.77164
4.1.12	glycolysis.cytosolic branch.phosphoglycerate mutase	medtr7g113920	Transcript	(at3g05170 : 386.0) Phosphoglycerate mutase family protein; FUNCTIONS IN: catalytic activity; INVOLVED IN: metabolic process; LOCATED IN: cellular_component unknown; EXPRESSED IN: 17 plant structures; EXPRESSED DURING: 6 growth stages; CONTAINS InterPro DOMAIN/s: Histidine phosphatase superfamily, clade-1 (InterPro:IPR013078), Phosphoglycerate/bisphosphoglycerate mutase, active site (InterPro:IPR…	1.14498
4.1.13	glycolysis.cytosolic branch.enolase	medtr6g060570	Transcript	(q42971|eno_orysa : 760.0) Enolase (EC 4.2.1.11) (2-phosphoglycerate dehydratase) (2-phospho-D-glycerate hydro-lyase) (OSE1) - Oryza sativa (Rice) & (at2g36530 : 713.0) Involved in light-dependent cold tolerance and encodes an enolase. Protein is tyrosine-phosphorylated and its phosphorylation state is modulated in response to ABA in Arabidopsis thaliana seeds.; LOW EXPRESSION OF OSMOTICALLY RESP…	1.76468
4.1.13	glycolysis.cytosolic branch.enolase	medtr7g103620	Transcript	(p42896|eno_ricco : 790.0) Enolase (EC 4.2.1.11) (2-phosphoglycerate dehydratase) (2-phospho-D-glycerate hydro-lyase) - Ricinus communis (Castor bean) & (at2g36530 : 784.0) Involved in light-dependent cold tolerance and encodes an enolase. Protein is tyrosine-phosphorylated and its phosphorylation state is modulated in response to ABA in Arabidopsis thaliana seeds.; LOW EXPRESSION OF OSMOTICALLY …	-1.21036
4.1.14	glycolysis.cytosolic branch.pyruvate kinase (PK)	medtr1g061630	Transcript	(at3g52990 : 930.0) Pyruvate kinase family protein; FUNCTIONS IN: pyruvate kinase activity, magnesium ion binding, potassium ion binding, catalytic activity; INVOLVED IN: glycolysis; LOCATED IN: membrane; EXPRESSED IN: guard cell, cultured cell, leaf; CONTAINS InterPro DOMAIN/s: Pyruvate/Phosphoenolpyruvate kinase, catalytic core (InterPro:IPR015813), Pyruvate kinase, alpha/beta (InterPro:IPR0157…	-0.655888
4.1.14	glycolysis.cytosolic branch.pyruvate kinase (PK)	medtr4g083340	Transcript	(at5g56350 : 877.0) Pyruvate kinase family protein; FUNCTIONS IN: pyruvate kinase activity, potassium ion binding, magnesium ion binding, catalytic activity; INVOLVED IN: glycolysis; LOCATED IN: cellular_component unknown; EXPRESSED IN: 22 plant structures; EXPRESSED DURING: 13 growth stages; CONTAINS InterPro DOMAIN/s: Pyruvate kinase, C-terminal-like (InterPro:IPR015795), Pyruvate kinase, activ…	3.12702
4.1.14	glycolysis.cytosolic branch.pyruvate kinase (PK)	medtr6g004020	Transcript	(q42806|kpyc_soybn : 939.0) Pyruvate kinase, cytosolic isozyme (EC 2.7.1.40) (PK) - Glycine max (Soybean) & (at5g08570 : 903.0) Pyruvate kinase family protein; FUNCTIONS IN: pyruvate kinase activity, potassium ion binding, magnesium ion binding, catalytic activity; INVOLVED IN: glycolysis; LOCATED IN: cellular_component unknown; EXPRESSED IN: 22 plant structures; EXPRESSED DURING: 13 growth stage…	1.41738
4.1.14	glycolysis.cytosolic branch.pyruvate kinase (PK)	medtr7g100760	Transcript	(q42954|kpyc_tobac : 884.0) Pyruvate kinase, cytosolic isozyme (EC 2.7.1.40) (PK) - Nicotiana tabacum (Common tobacco) & (at5g56350 : 881.0) Pyruvate kinase family protein; FUNCTIONS IN: pyruvate kinase activity, potassium ion binding, magnesium ion binding, catalytic activity; INVOLVED IN: glycolysis; LOCATED IN: cellular_component unknown; EXPRESSED IN: 22 plant structures; EXPRESSED DURING: 13…	-1.01138
4.1.14	glycolysis.cytosolic branch.pyruvate kinase (PK)	medtr7g103420	Transcript	(at3g52990 : 931.0) Pyruvate kinase family protein; FUNCTIONS IN: pyruvate kinase activity, magnesium ion binding, potassium ion binding, catalytic activity; INVOLVED IN: glycolysis; LOCATED IN: membrane; EXPRESSED IN: guard cell, cultured cell, leaf; CONTAINS InterPro DOMAIN/s: Pyruvate/Phosphoenolpyruvate kinase, catalytic core (InterPro:IPR015813), Pyruvate kinase, alpha/beta (InterPro:IPR0157…	1.44662
4.1.15	glycolysis.cytosolic branch.phospho-enol-pyruvate carboxylase (PEPC)	medtr1g094010	Transcript	(at1g68750 : 779.0) Encodes one of four Arabidopsis phosphoenolpyruvate (PEP) carboxylase proteins. But, it is more similar to bacterial PEP carboxylase than plant PEP carboxylase. Efforts to express this enzyme and to demonstrate its enzymatic activity in E.coli failed.; phosphoenolpyruvate carboxylase 4 (PPC4); CONTAINS InterPro DOMAIN/s: Pyruvate/Phosphoenolpyruvate kinase, catalytic core (Int…	1.92892
4.1.15	glycolysis.cytosolic branch.phospho-enol-pyruvate carboxylase (PEPC)	medtr1g094000	Transcript	(at1g68750 : 503.0) Encodes one of four Arabidopsis phosphoenolpyruvate (PEP) carboxylase proteins. But, it is more similar to bacterial PEP carboxylase than plant PEP carboxylase. Efforts to express this enzyme and to demonstrate its enzymatic activity in E.coli failed.; phosphoenolpyruvate carboxylase 4 (PPC4); CONTAINS InterPro DOMAIN/s: Pyruvate/Phosphoenolpyruvate kinase, catalytic core (Int…	2.10739
4.1.15	glycolysis.cytosolic branch.phospho-enol-pyruvate carboxylase (PEPC)	medtr2g092930	Transcript	(gnl|cdd|64189 : 1717.0) no description available & (p16097|capp2_mescr : 1711.0) Phosphoenolpyruvate carboxylase 2 (EC 4.1.1.31) (PEPCase 2) (PEPC 2) - Mesembryanthemum crystallinum (Common ice plant) & (at1g53310 : 1687.0) Encodes one of four Arabidopsis phosphoenolpyruvate carboxylase proteins.; phosphoenolpyruvate carboxylase 1 (PPC1); FUNCTIONS IN: protein binding, phosphoenolpyruvate carbox…	-0.455271
4.1.16	glycolysis.cytosolic branch.phospho-enol-pyruvate carboxylase kinase (PPCK)	medtr1g080020	Transcript	(at1g08650 : 338.0) Encodes a phosphoenolpyruvate carboxylase kinase that is expressed at highest levels in leaves. Expression is induced by light.; phosphoenolpyruvate carboxylase kinase 1 (PPCK1); FUNCTIONS IN: protein serine/threonine kinase activity, kinase activity; INVOLVED IN: protein amino acid phosphorylation; LOCATED IN: cellular_component unknown; EXPRESSED IN: 20 plant structures; EXP…	-1.44828
4.2.2	glycolysis.plastid branch.phosphoglucomutase (PGM)	medtr1g094980	Transcript	(at5g17530 : 818.0) phosphoglucosamine mutase family protein; FUNCTIONS IN: intramolecular transferase activity, phosphotransferases; INVOLVED IN: carbohydrate metabolic process; EXPRESSED IN: 23 plant structures; EXPRESSED DURING: 13 growth stages; CONTAINS InterPro DOMAIN/s: Alpha-D-phosphohexomutase, alpha/beta/alpha domain III (InterPro:IPR005846), Alpha-D-phosphohexomutase, alpha/beta/alpha …	0.682382
4.2.2	glycolysis.plastid branch.phosphoglucomutase (PGM)	medtr1g102010	Transcript	(q9sm59|pgmp_pea : 1098.0) Phosphoglucomutase, chloroplast precursor (EC 5.4.2.2) (Glucose phosphomutase) (PGM) - Pisum sativum (Garden pea) & (at5g51820 : 1002.0) Encodes a plastid isoform of the enzyme phosphoglucomutase involved in controlling photosynthetic carbon flow. Effective petiole movement against the direction of the gravity requires functional PGM activity that is required for full d…	2.35767
4.2.2	glycolysis.plastid branch.phosphoglucomutase (PGM)	medtr1g102035	Transcript	(q9sm59|pgmp_pea : 309.0) Phosphoglucomutase, chloroplast precursor (EC 5.4.2.2) (Glucose phosphomutase) (PGM) - Pisum sativum (Garden pea) & (at5g51820 : 293.0) Encodes a plastid isoform of the enzyme phosphoglucomutase involved in controlling photosynthetic carbon flow. Effective petiole movement against the direction of the gravity requires functional PGM activity that is required for full dev…	2.4244
4.2.2	glycolysis.plastid branch.phosphoglucomutase (PGM)	medtr4g084270	Transcript	(at1g70820 : 943.0) phosphoglucomutase, putative / glucose phosphomutase, putative; FUNCTIONS IN: intramolecular transferase activity, phosphotransferases; INVOLVED IN: carbohydrate metabolic process; LOCATED IN: chloroplast; EXPRESSED IN: 20 plant structures; EXPRESSED DURING: 13 growth stages; CONTAINS InterPro DOMAIN/s: Alpha-D-phosphohexomutase, alpha/beta/alpha domain III (InterPro:IPR005846…	1.84885
4.2.3	glycolysis.plastid branch.glucose-6-phosphate isomerase	medtr1g102035	Transcript	(at4g24620 : 1030.0) The PGI1 gene encodes the plastid phospho-glucose (Glc) isomerase. While pgi1-1 mutant has a deficiency in leaf starch synthesis, it accumulates starch in root cap cells. Flowering time of the pgi1-1 mutant is significantly delayed under short-day conditions.; phosphoglucose isomerase 1 (PGI1); FUNCTIONS IN: glucose-6-phosphate isomerase activity; INVOLVED IN: positive regula…	0.654119
4.2.4	glycolysis.plastid branch.phosphofructokinase (PFK)	medtr1g090300	Transcript	(at5g61580 : 776.0) phosphofructokinase 4 (PFK4); CONTAINS InterPro DOMAIN/s: Pyrophosphate-dependent phosphofructokinase TP0108 (InterPro:IPR012004), Phosphofructokinase (InterPro:IPR000023); BEST Arabidopsis thaliana protein match is: phosphofructokinase 3 (TAIR:AT4G26270.1); Has 7879 Blast hits to 7460 proteins in 2153 species: Archae - 28; Bacteria - 5246; Metazoa - 634; Fungi - 293; Plants -…	0.737281
4.2.4	glycolysis.plastid branch.phosphofructokinase (PFK)	medtr5g032570	Transcript	(at2g22480 : 803.0) phosphofructokinase 5 (PFK5); CONTAINS InterPro DOMAIN/s: Pyrophosphate-dependent phosphofructokinase TP0108 (InterPro:IPR012004), Phosphofructokinase (InterPro:IPR000023); BEST Arabidopsis thaliana protein match is: phosphofructokinase 4 (TAIR:AT5G61580.1); Has 7923 Blast hits to 7389 proteins in 2127 species: Archae - 28; Bacteria - 5127; Metazoa - 660; Fungi - 395; Plants -…	-3.0963
4.2.4	glycolysis.plastid branch.phosphofructokinase (PFK)	medtr8g069040	Transcript	(at2g22480 : 824.0) phosphofructokinase 5 (PFK5); CONTAINS InterPro DOMAIN/s: Pyrophosphate-dependent phosphofructokinase TP0108 (InterPro:IPR012004), Phosphofructokinase (InterPro:IPR000023); BEST Arabidopsis thaliana protein match is: phosphofructokinase 4 (TAIR:AT5G61580.1); Has 7923 Blast hits to 7389 proteins in 2127 species: Archae - 28; Bacteria - 5127; Metazoa - 660; Fungi - 395; Plants -…	-1.14913
4.2.12	glycolysis.plastid branch.phosphoglycerate mutase	medtr3g074040	Transcript	(at1g22170 : 475.0) Phosphoglycerate mutase family protein; FUNCTIONS IN: intramolecular transferase activity, phosphotransferases, catalytic activity; INVOLVED IN: glycolysis, metabolic process; LOCATED IN: chloroplast; EXPRESSED IN: 19 plant structures; EXPRESSED DURING: 8 growth stages; CONTAINS InterPro DOMAIN/s: Histidine phosphatase superfamily, clade-1 (InterPro:IPR013078), Phosphoglycerat…	-1.90831
4.2.12	glycolysis.plastid branch.phosphoglycerate mutase	medtr8g091330	Transcript	(at1g22170 : 414.0) Phosphoglycerate mutase family protein; FUNCTIONS IN: intramolecular transferase activity, phosphotransferases, catalytic activity; INVOLVED IN: glycolysis, metabolic process; LOCATED IN: chloroplast; EXPRESSED IN: 19 plant structures; EXPRESSED DURING: 8 growth stages; CONTAINS InterPro DOMAIN/s: Histidine phosphatase superfamily, clade-1 (InterPro:IPR013078), Phosphoglycerat…	2.09142
4.2.14	glycolysis.plastid branch.pyruvate kinase (PK)	medtr1g076540	Transcript	(q43117|kpya_ricco : 907.0) Pyruvate kinase isozyme A, chloroplast precursor (EC 2.7.1.40) - Ricinus communis (Castor bean) & (at3g22960 : 871.0) encodes a chloroplast pyruvate kinase alpha subunit. Important for seed oil biosynthesis. Ubiquitously expressed, with significantly increased expression in maturing seeds.; PKP-ALPHA; FUNCTIONS IN: pyruvate kinase activity; INVOLVED IN: response to cad…	1.85345
4.2.14	glycolysis.plastid branch.pyruvate kinase (PK)	medtr5g014140	Transcript	(q40546|kpyg_tobac : 721.0) Pyruvate kinase isozyme G, chloroplast precursor (EC 2.7.1.40) - Nicotiana tabacum (Common tobacco) & (at1g32440 : 684.0) encodes a chloroplast pyruvate kinase beta subunit. The enzyme is less active than the other chloroplast pyruvate kinase beta subunit encoded by AT5G52920. Involved in seed oil biosynthesis. Can partially complement the AT5G52920 mutant.; plastidial…	1.0408
4.2.14	glycolysis.plastid branch.pyruvate kinase (PK)	medtr6g034195	Transcript	(at5g52920 : 881.0) encodes a dominant chloroplast pyruvate kinase beta subunit. Important for seed oil biosynthesis. Ubiquitously expressed, with significantly increased expression in maturing seeds. The mutant plant has wrinkled seeds, with a 50-70% reduction in seed fatty acid content.; plastidic pyruvate kinase beta subunit 1 (PKP-BETA1); FUNCTIONS IN: pyruvate kinase activity; INVOLVED IN: r…	1.49612
4.3.10	glycolysis.unclear/dually targeted.aldolase	medtr1g061050	Transcript	(at2g36460 : 619.0) Aldolase superfamily protein; FUNCTIONS IN: copper ion binding; INVOLVED IN: response to salt stress, pentose-phosphate shunt; LOCATED IN: mitochondrion, plasma membrane, membrane; EXPRESSED IN: 24 plant structures; EXPRESSED DURING: 14 growth stages; CONTAINS InterPro DOMAIN/s: Aldolase-type TIM barrel (InterPro:IPR013785), Fructose-bisphosphate aldolase, class-I (InterPro:IP…	0.632421
4.3.10	glycolysis.unclear/dually targeted.aldolase	medtr5g096670	Transcript	(p46256|alf1_pea : 637.0) Fructose-bisphosphate aldolase, cytoplasmic isozyme 1 (EC 4.1.2.13) - Pisum sativum (Garden pea) & (gnl|cdd|84661 : 618.0) no description available & (gnl|cdd|36770 : 585.0) no description available & (at4g26530 : 577.0) Aldolase superfamily protein; FUNCTIONS IN: fructose-bisphosphate aldolase activity; INVOLVED IN: glycolysis, metabolic process; EXPRESSED IN: 17 plant …	3.40676
4.3.12	glycolysis.unclear/dually targeted.phosphoglycerate mutase	medtr1g082360	Transcript	(at3g05170 : 417.0) Phosphoglycerate mutase family protein; FUNCTIONS IN: catalytic activity; INVOLVED IN: metabolic process; LOCATED IN: cellular_component unknown; EXPRESSED IN: 17 plant structures; EXPRESSED DURING: 6 growth stages; CONTAINS InterPro DOMAIN/s: Histidine phosphatase superfamily, clade-1 (InterPro:IPR013078), Phosphoglycerate/bisphosphoglycerate mutase, active site (InterPro:IPR…	-4.41132
4.3.12	glycolysis.unclear/dually targeted.phosphoglycerate mutase	medtr2g013570	Transcript	(at5g22620 : 198.0) phosphoglycerate/bisphosphoglycerate mutase family protein; FUNCTIONS IN: catalytic activity; INVOLVED IN: metabolic process; LOCATED IN: chloroplast; EXPRESSED IN: 22 plant structures; EXPRESSED DURING: 13 growth stages; CONTAINS InterPro DOMAIN/s: Histidine phosphatase superfamily, clade-1 (InterPro:IPR013078), Phosphoglycerate/bisphosphoglycerate mutase, active site (InterP…	1.20535
4.3.12	glycolysis.unclear/dually targeted.phosphoglycerate mutase	medtr3g074040	Transcript	(at1g22170 : 475.0) Phosphoglycerate mutase family protein; FUNCTIONS IN: intramolecular transferase activity, phosphotransferases, catalytic activity; INVOLVED IN: glycolysis, metabolic process; LOCATED IN: chloroplast; EXPRESSED IN: 19 plant structures; EXPRESSED DURING: 8 growth stages; CONTAINS InterPro DOMAIN/s: Histidine phosphatase superfamily, clade-1 (InterPro:IPR013078), Phosphoglycerat…	-1.90831
4.3.12	glycolysis.unclear/dually targeted.phosphoglycerate mutase	medtr4g055260	Transcript	(at5g22620 : 617.0) phosphoglycerate/bisphosphoglycerate mutase family protein; FUNCTIONS IN: catalytic activity; INVOLVED IN: metabolic process; LOCATED IN: chloroplast; EXPRESSED IN: 22 plant structures; EXPRESSED DURING: 13 growth stages; CONTAINS InterPro DOMAIN/s: Histidine phosphatase superfamily, clade-1 (InterPro:IPR013078), Phosphoglycerate/bisphosphoglycerate mutase, active site (InterP…	2.61412
4.3.12	glycolysis.unclear/dually targeted.phosphoglycerate mutase	medtr5g010090	Transcript	(at3g05170 : 262.0) Phosphoglycerate mutase family protein; FUNCTIONS IN: catalytic activity; INVOLVED IN: metabolic process; LOCATED IN: cellular_component unknown; EXPRESSED IN: 17 plant structures; EXPRESSED DURING: 6 growth stages; CONTAINS InterPro DOMAIN/s: Histidine phosphatase superfamily, clade-1 (InterPro:IPR013078), Phosphoglycerate/bisphosphoglycerate mutase, active site (InterPro:IPR…	1.74734
4.3.12	glycolysis.unclear/dually targeted.phosphoglycerate mutase	medtr7g113920	Transcript	(at3g05170 : 386.0) Phosphoglycerate mutase family protein; FUNCTIONS IN: catalytic activity; INVOLVED IN: metabolic process; LOCATED IN: cellular_component unknown; EXPRESSED IN: 17 plant structures; EXPRESSED DURING: 6 growth stages; CONTAINS InterPro DOMAIN/s: Histidine phosphatase superfamily, clade-1 (InterPro:IPR013078), Phosphoglycerate/bisphosphoglycerate mutase, active site (InterPro:IPR…	1.14498
4.3.12	glycolysis.unclear/dually targeted.phosphoglycerate mutase	medtr8g079780	Transcript	(at3g50520 : 263.0) Phosphoglycerate mutase family protein; FUNCTIONS IN: catalytic activity; INVOLVED IN: metabolic process; LOCATED IN: cellular_component unknown; EXPRESSED IN: 22 plant structures; EXPRESSED DURING: 14 growth stages; CONTAINS InterPro DOMAIN/s: Histidine phosphatase superfamily, clade-1 (InterPro:IPR013078), Phosphoglycerate/bisphosphoglycerate mutase, active site (InterPro:IP…	-0.427005
4.3.12	glycolysis.unclear/dually targeted.phosphoglycerate mutase	medtr8g091330	Transcript	(at1g22170 : 414.0) Phosphoglycerate mutase family protein; FUNCTIONS IN: intramolecular transferase activity, phosphotransferases, catalytic activity; INVOLVED IN: glycolysis, metabolic process; LOCATED IN: chloroplast; EXPRESSED IN: 19 plant structures; EXPRESSED DURING: 8 growth stages; CONTAINS InterPro DOMAIN/s: Histidine phosphatase superfamily, clade-1 (InterPro:IPR013078), Phosphoglycerat…	2.09142
4.3.16	glycolysis.unclear/dually targeted.phospho-enol-pyruvate carboxylase kinase (PEPCK)	medtr1g080020	Transcript	(at1g08650 : 338.0) Encodes a phosphoenolpyruvate carboxylase kinase that is expressed at highest levels in leaves. Expression is induced by light.; phosphoenolpyruvate carboxylase kinase 1 (PPCK1); FUNCTIONS IN: protein serine/threonine kinase activity, kinase activity; INVOLVED IN: protein amino acid phosphorylation; LOCATED IN: cellular_component unknown; EXPRESSED IN: 20 plant structures; EXP…	-1.44828
Fermentation
5.1	fermentation.LDH	medtr4g101130	Transcript	(at4g17260 : 501.0) Lactate/malate dehydrogenase family protein; FUNCTIONS IN: in 6 functions; INVOLVED IN: response to salt stress, response to abscisic acid stimulus; LOCATED IN: plasma membrane; EXPRESSED IN: 24 plant structures; EXPRESSED DURING: 13 growth stages; CONTAINS InterPro DOMAIN/s: L-lactate dehydrogenase (InterPro:IPR011304), Lactate/malate dehydrogenase, C-terminal (InterPro:IPR02…	1.46028
5.2	fermentation.PDC	medtr6g004200	Transcript	(at5g17380 : 857.0) Thiamine pyrophosphate dependent pyruvate decarboxylase family protein; FUNCTIONS IN: pyruvate decarboxylase activity, magnesium ion binding, thiamin pyrophosphate binding, transferase activity, catalytic activity; LOCATED IN: cellular_component unknown; EXPRESSED IN: 23 plant structures; EXPRESSED DURING: 13 growth stages; CONTAINS InterPro DOMAIN/s: TPP-binding enzyme, conse…	-1.44722
5.3	fermentation.ADH	medtr3g089940	Transcript	(p12886|adh1_pea : 744.0) Alcohol dehydrogenase 1 (EC 1.1.1.1) - Pisum sativum (Garden pea) & (at1g77120 : 654.0) Catalyzes the reduction of acetaldehyde using NADH as reductant. Requires zinc for activity. Dimer. Anaerobic response polypeptide (ANP). Fermentation. The protein undergoes thiolation following treatment with the oxidant tert-butylhydroperoxide.; alcohol dehydrogenase 1 (ADH1); FUNCT…	3.43934
5.3	fermentation.ADH	medtr3g089970	Transcript	(p12886|adh1_pea : 730.0) Alcohol dehydrogenase 1 (EC 1.1.1.1) - Pisum sativum (Garden pea) & (at1g77120 : 646.0) Catalyzes the reduction of acetaldehyde using NADH as reductant. Requires zinc for activity. Dimer. Anaerobic response polypeptide (ANP). Fermentation. The protein undergoes thiolation following treatment with the oxidant tert-butylhydroperoxide.; alcohol dehydrogenase 1 (ADH1); FUNCT…	2.23586
5.3	fermentation.ADH	medtr3g089977	Transcript	(p12886|adh1_pea : 744.0) Alcohol dehydrogenase 1 (EC 1.1.1.1) - Pisum sativum (Garden pea) & (at1g77120 : 653.0) Catalyzes the reduction of acetaldehyde using NADH as reductant. Requires zinc for activity. Dimer. Anaerobic response polypeptide (ANP). Fermentation. The protein undergoes thiolation following treatment with the oxidant tert-butylhydroperoxide.; alcohol dehydrogenase 1 (ADH1); FUNCT…	3.06975
5.1	fermentation.aldehyde dehydrogenase	medtr2g042330	Transcript	(p25795|al7a1_pea : 840.0) Aldehyde dehydrogenase family 7 member A1 (EC 1.2.1.3) (Turgor-responsive protein 26G) (Antiquitin-1) - Pisum sativum (Garden pea) & (gnl|cdd|37664 : 788.0) no description available & (at1g54100 : 761.0) Aldehyde dehydrogenase; aldehyde dehydrogenase 7B4 (ALDH7B4); FUNCTIONS IN: 3-chloroallyl aldehyde dehydrogenase activity, oxidoreductase activity; INVOLVED IN: respons…	-2.26441
5.1	fermentation.aldehyde dehydrogenase	medtr2g097950	Transcript	(at4g36250 : 563.0) Encodes a putative aldehyde dehydrogenase. The gene is not responsive to osmotic stress and is expressed constitutively at a low level in plantlets and root cultures.; aldehyde dehydrogenase 3F1 (ALDH3F1); FUNCTIONS IN: 3-chloroallyl aldehyde dehydrogenase activity, aldehyde dehydrogenase (NAD) activity; INVOLVED IN: cellular aldehyde metabolic process, oxidation reduction, me…	2.92048
5.1	fermentation.aldehyde dehydrogenase	medtr3g088150	Transcript	(at1g44170 : 649.0) Encodes a protein similar to the aldehyde dehydrogenase cp-ADH from C.plantagineum. Constitutively expressed at low levels.; aldehyde dehydrogenase 3H1 (ALDH3H1); FUNCTIONS IN: 3-chloroallyl aldehyde dehydrogenase activity, aldehyde dehydrogenase (NAD) activity; INVOLVED IN: response to desiccation, response to salt stress, response to abscisic acid stimulus; LOCATED IN: endop…	-2.271
5.1	fermentation.aldehyde dehydrogenase	medtr6g086340	Transcript	(at3g24503 : 708.0) Arabidopsis thaliana aldehyde dehydrogenase AtALDH1a mRNA. a sinapaldehyde dehydrogenase catalyzes both the oxidation of coniferylaldehyde and sinapaldehyde forming ferulic acid and sinapic acid, respectively; aldehyde dehydrogenase 2C4 (ALDH2C4); FUNCTIONS IN: 3-chloroallyl aldehyde dehydrogenase activity, coniferyl-aldehyde dehydrogenase activity, aldehyde dehydrogenase (NAD…	-9.55685
5.1	fermentation.aldehyde dehydrogenase	medtr8g064170	Transcript	(at1g23800 : 827.0) Encodes a mitochondrial aldehyde dehydrogenase; nuclear gene for mitochondrial product.; aldehyde dehydrogenase 2B7 (ALDH2B7); FUNCTIONS IN: 3-chloroallyl aldehyde dehydrogenase activity, aldehyde dehydrogenase (NAD) activity; INVOLVED IN: oxidation reduction, metabolic process; LOCATED IN: mitochondrion; EXPRESSED IN: 13 plant structures; EXPRESSED DURING: LP.06 six leaves vi…	-2.64055
5.1	fermentation.aldehyde dehydrogenase	medtr8g076480	Transcript	(at4g36250 : 623.0) Encodes a putative aldehyde dehydrogenase. The gene is not responsive to osmotic stress and is expressed constitutively at a low level in plantlets and root cultures.; aldehyde dehydrogenase 3F1 (ALDH3F1); FUNCTIONS IN: 3-chloroallyl aldehyde dehydrogenase activity, aldehyde dehydrogenase (NAD) activity; INVOLVED IN: cellular aldehyde metabolic process, oxidation reduction, me…	0.939389
5.1	fermentation.aldehyde dehydrogenase	medtr8g094600	Transcript	(at4g34240 : 654.0) Aldehyde dehydrogenase induced by ABA and dehydration; aldehyde dehydrogenase 3I1 (ALDH3I1); FUNCTIONS IN: 3-chloroallyl aldehyde dehydrogenase activity, aldehyde dehydrogenase (NAD) activity; INVOLVED IN: response to water deprivation, response to abscisic acid stimulus; LOCATED IN: chloroplast, plastid; EXPRESSED IN: 26 plant structures; EXPRESSED DURING: 13 growth stages; C…	1.25882
5.1	fermentation.aldehyde dehydrogenase	medtr8g083520	Transcript	(at3g24503 : 667.0) Arabidopsis thaliana aldehyde dehydrogenase AtALDH1a mRNA. a sinapaldehyde dehydrogenase catalyzes both the oxidation of coniferylaldehyde and sinapaldehyde forming ferulic acid and sinapic acid, respectively; aldehyde dehydrogenase 2C4 (ALDH2C4); FUNCTIONS IN: 3-chloroallyl aldehyde dehydrogenase activity, coniferyl-aldehyde dehydrogenase activity, aldehyde dehydrogenase (NAD…	0.985206

## Sheet: Redox
BinCode	BinName	id	type	description	Log2 value
Heme
21.3	redox.heme	medtr2g054130	Transcript	(at5g20140 : 519.0) SOUL heme-binding family protein; CONTAINS InterPro DOMAIN/s: Protein of unknown function DUF2358 (InterPro:IPR018790), SOUL haem-binding protein (InterPro:IPR006917); BEST Arabidopsis thaliana protein match is: SOUL heme-binding family protein (TAIR:AT3G10130.1). & (gnl|cdd|68407 : 111.0) no description available & (ipr006917 : 102.92318) SOUL haem-binding protein & (reliabil…	1.10741
21.3	redox.heme	medtr3g109420	Transcript	(at4g32690 : 236.0) Encodes a hemoglobin (Hb) with a central domain similar to the 'truncated Hbs of bacteria, protozoa and fungi. The 3D structure of these types of Hbs is a 2-on-2 arrangement of alpha-helices as opposed to the 3-on-3 arrangement of the standard globin fold. This type of Hb is not found in animals or yeast.; hemoglobin 3 (GLB3); CONTAINS InterPro DOMAIN/s: Globin, truncated bact…	-1.94833
21.3	redox.heme	medtr4g068860	Transcript	(q9fvl0|hbl1_medsa : 285.0) Non-symbiotic hemoglobin 1 (MEDsa GLB1) - Medicago sativa (Alfalfa) & (at2g16060 : 228.0) Encodes a class 1 nonsymbiotic hemoglobin induced by low oxygen levels with very high oxygen affinity. It is not likely to be a hemoglobin transporter because of its extremely high affinity for oxygen.; hemoglobin 1 (HB1); FUNCTIONS IN: oxygen binding; INVOLVED IN: response to hyp…	-6.45708
21.3	redox.heme	medtr4g068870	Transcript	(q9fvl0|hbl1_medsa : 228.0) Non-symbiotic hemoglobin 1 (MEDsa GLB1) - Medicago sativa (Alfalfa) & (at2g16060 : 205.0) Encodes a class 1 nonsymbiotic hemoglobin induced by low oxygen levels with very high oxygen affinity. It is not likely to be a hemoglobin transporter because of its extremely high affinity for oxygen.; hemoglobin 1 (HB1); FUNCTIONS IN: oxygen binding; INVOLVED IN: response to hyp…	1.40539
21.3	redox.heme	medtr7g104650	Transcript	(at3g10130 : 295.0) SOUL heme-binding family protein; FUNCTIONS IN: binding; INVOLVED IN: biological_process unknown; LOCATED IN: chloroplast thylakoid membrane, chloroplast, plastoglobule; CONTAINS InterPro DOMAIN/s: SOUL haem-binding protein (InterPro:IPR006917); BEST Arabidopsis thaliana protein match is: SOUL heme-binding family protein (TAIR:AT5G20140.1); Has 1532 Blast hits to 1528 proteins…	1.45748
Thioredoxin
21.1	redox.thioredoxin	medtr1g026125	Transcript	(at1g76080 : 375.0) Encodes a thioredoxin localized in chloroplast stroma. Known as CDSP32 (CHLOROPLASTIC DROUGHT-INDUCED STRESS PROTEIN OF 32 KD).; chloroplastic drought-induced stress protein of 32 kD (CDSP32); INVOLVED IN: cell redox homeostasis; LOCATED IN: chloroplast stroma, chloroplast, chloroplast envelope; EXPRESSED IN: 23 plant structures; EXPRESSED DURING: 14 growth stages; CONTAINS In…	0.921188
21.1	redox.thioredoxin	medtr1g114290	Transcript	(at1g50320 : 171.0) encodes a prokaryotic thioredoxin; thioredoxin X (THX); FUNCTIONS IN: enzyme activator activity; INVOLVED IN: positive regulation of catalytic activity; LOCATED IN: chloroplast, chloroplast stroma; EXPRESSED IN: 22 plant structures; EXPRESSED DURING: 13 growth stages; CONTAINS InterPro DOMAIN/s: Thioredoxin fold (InterPro:IPR012335), Thioredoxin-like subdomain (InterPro:IPR006…	0.855394
21.1	redox.thioredoxin	medtr2g010750	Transcript	(at1g11530 : 152.0) Encodes a monocysteinic thioredoxin, thioredoxin in which the second cysteine of the redox site is replaced by a serine, with low disulfide reductase but efficient disulfide isomerase activity.; C-terminal cysteine residue is changed to a serine 1 (CXXS1); CONTAINS InterPro DOMAIN/s: Thioredoxin fold (InterPro:IPR012335), Thioredoxin, core (InterPro:IPR015467), Thioredoxin-lik…	0.409588
21.1	redox.thioredoxin	medtr2g078020	Transcript	(at1g53300 : 689.0) tetratricopetide-repeat thioredoxin-like 1 (TTL1); FUNCTIONS IN: binding; INVOLVED IN: cell redox homeostasis; EXPRESSED IN: 22 plant structures; EXPRESSED DURING: 13 growth stages; CONTAINS InterPro DOMAIN/s: Molecular chaperone, heat shock protein, Hsp40, DnaJ (InterPro:IPR015609), Tetratricopeptide TPR-1 (InterPro:IPR001440), Thioredoxin fold (InterPro:IPR012335), Tetratric…	1.27726
21.1	redox.thioredoxin	medtr2g079420	Transcript	(at3g15360 : 184.0) encodes a prokaryotic thioredoxin; thioredoxin M-type 4 (TRX-M4); FUNCTIONS IN: enzyme activator activity; INVOLVED IN: response to oxidative stress, positive regulation of catalytic activity; LOCATED IN: thylakoid, chloroplast thylakoid membrane, cell wall, chloroplast, chloroplast envelope; EXPRESSED IN: 24 plant structures; EXPRESSED DURING: 13 growth stages; CONTAINS Inter…	0.560779
21.1	redox.thioredoxin	medtr2g082590	Transcript	(at1g11530 : 145.0) Encodes a monocysteinic thioredoxin, thioredoxin in which the second cysteine of the redox site is replaced by a serine, with low disulfide reductase but efficient disulfide isomerase activity.; C-terminal cysteine residue is changed to a serine 1 (CXXS1); CONTAINS InterPro DOMAIN/s: Thioredoxin fold (InterPro:IPR012335), Thioredoxin, core (InterPro:IPR015467), Thioredoxin-lik…	1.54712
21.1	redox.thioredoxin	medtr3g014240	Transcript	(at3g06730 : 170.0) Encodes a plastidial thioredoxin (TRX) isoform that defines a branch of plastidial TRXs lying between x- and y-type TRXs and thus was named TRX z. Possesses disulfide reductase activity in vitro. TRX z was previously named as Trx p (thioredoxin putative and plastidic) before its thioredoxin activity was confirmed (Meng et al., PNAS 2010, 107:3900). Knockout mutant of TRX z has…	1.51088
21.1	redox.thioredoxin	medtr3g089065	Transcript	(p48384|trxm_pea : 206.0) Thioredoxin M-type, chloroplast precursor (TRX-M) - Pisum sativum (Garden pea) & (at3g15360 : 158.0) encodes a prokaryotic thioredoxin; thioredoxin M-type 4 (TRX-M4); FUNCTIONS IN: enzyme activator activity; INVOLVED IN: response to oxidative stress, positive regulation of catalytic activity; LOCATED IN: thylakoid, chloroplast thylakoid membrane, cell wall, chloroplast, …	1.7512
21.1	redox.thioredoxin	medtr3g098520	Transcript	(at5g51010 : 147.0) Rubredoxin-like superfamily protein; FUNCTIONS IN: electron carrier activity, metal ion binding; EXPRESSED IN: 22 plant structures; EXPRESSED DURING: 13 growth stages; CONTAINS InterPro DOMAIN/s: Rubredoxin-type Fe(Cys)4 protein (InterPro:IPR004039); BEST Arabidopsis thaliana protein match is: rubredoxin family protein (TAIR:AT5G17170.1); Has 30201 Blast hits to 17322 proteins…	1.29679
21.1	redox.thioredoxin	medtr3g101740	Transcript	(at1g07700 : 209.0) Thioredoxin superfamily protein; INVOLVED IN: cell redox homeostasis; LOCATED IN: chloroplast; EXPRESSED IN: 24 plant structures; EXPRESSED DURING: 15 growth stages; CONTAINS InterPro DOMAIN/s: Thioredoxin fold (InterPro:IPR012335), Thioredoxin, core (InterPro:IPR015467), Thioredoxin-like (InterPro:IPR017936), Thioredoxin domain (InterPro:IPR013766), Thioredoxin-like fold (Int…	1.39574
21.1	redox.thioredoxin	medtr3g112410	Transcript	(q43636|trxh_ricco : 182.0) Thioredoxin H-type (TRX-H) - Ricinus communis (Castor bean) & (at3g51030 : 167.0) encodes a cytosolic thioredoxin that reduces disulfide bridges of target proteins by the reversible formation of a disulfide bridge between two neighboring Cys residues present in the active site. Thioredoxins have been found to regulate a variety of biological reactions in prokaryotic an…	-0.928034
21.1	redox.thioredoxin	medtr4g081380	Transcript	(at1g11530 : 141.0) Encodes a monocysteinic thioredoxin, thioredoxin in which the second cysteine of the redox site is replaced by a serine, with low disulfide reductase but efficient disulfide isomerase activity.; C-terminal cysteine residue is changed to a serine 1 (CXXS1); CONTAINS InterPro DOMAIN/s: Thioredoxin fold (InterPro:IPR012335), Thioredoxin, core (InterPro:IPR015467), Thioredoxin-lik…	-4.63049
21.1	redox.thioredoxin	medtr4g085880	Transcript	(at2g15570 : 164.0) chloroplast protein similar to prokaryotic thioredoxin.; ATHM3; FUNCTIONS IN: enzyme activator activity; INVOLVED IN: positive regulation of catalytic activity; LOCATED IN: chloroplast; EXPRESSED IN: 22 plant structures; EXPRESSED DURING: 13 growth stages; CONTAINS InterPro DOMAIN/s: Thioredoxin fold (InterPro:IPR012335), Thioredoxin, core (InterPro:IPR015467), Thioredoxin dom…	1.28487
21.1	redox.thioredoxin	medtr4g088905	Transcript	(at4g04950 : 702.0) thioredoxin family protein; FUNCTIONS IN: electron carrier activity, protein disulfide oxidoreductase activity; INVOLVED IN: cell redox homeostasis; EXPRESSED IN: 23 plant structures; EXPRESSED DURING: 13 growth stages; CONTAINS InterPro DOMAIN/s: Thioredoxin fold (InterPro:IPR012335), Glutaredoxin (InterPro:IPR002109), Thioredoxin-like (InterPro:IPR017936), Thioredoxin domain…	-0.685977
21.1	redox.thioredoxin	medtr5g024900	Transcript	(at2g17420 : 523.0) NADPH-dependent thioredoxin reductase, major cytosolic isoform; NADPH-dependent thioredoxin reductase A (NTRA); FUNCTIONS IN: thioredoxin-disulfide reductase activity; INVOLVED IN: in 6 processes; LOCATED IN: cytosol, mitochondrial matrix; EXPRESSED IN: male gametophyte, guard cell, cultured cell, pollen tube, leaf; EXPRESSED DURING: L mature pollen stage, M germinated pollen …	-0.627734
21.1	redox.thioredoxin	medtr6g008220	Transcript	(o49856|ftrc_soybn : 255.0) Ferredoxin-thioredoxin reductase catalytic chain, chloroplast precursor (EC 1.18.-.-) (FTR-C) - Glycine max (Soybean) & (at2g04700 : 220.0) ferredoxin thioredoxin reductase catalytic beta chain family protein; FUNCTIONS IN: ferredoxin:thioredoxin reductase activity, ferredoxin reductase activity; INVOLVED IN: oxidation reduction; LOCATED IN: chloroplast; EXPRESSED IN: …	1.17262
21.1	redox.thioredoxin	medtr6g029240	Transcript	(at3g03860 : 246.0) Encodes a protein disulfide isomerase-like (PDIL) protein, a member of a multigene family within the thioredoxin (TRX) superfamily. This protein also belongs to the adenosine 5'-phosphosulfate reductase-like (APRL) group.; APR-like 5 (APRL5); INVOLVED IN: cell redox homeostasis; LOCATED IN: endomembrane system; EXPRESSED IN: 23 plant structures; EXPRESSED DURING: 15 growth sta…	-0.463829
21.1	redox.thioredoxin	medtr6g092700	Transcript	(at4g29670 : 239.0) Encodes a member of the thioredoxin family protein. Located in the chloroplast. Shows high activity towards the chloroplast 2-Cys peroxiredoxin A, and poor activity towards the chloroplast NADP-malate dehydrogenase.; atypical CYS HIS rich thioredoxin 2 (ACHT2); FUNCTIONS IN: oxidoreductase activity, acting on sulfur group of donors, disulfide as acceptor; INVOLVED IN: cell red…	0.584372
21.1	redox.thioredoxin	medtr7g073680	Transcript	(at3g08710 : 207.0) Associated to plasma membrane. Moves cell to cell, suggesting a role in intercellular communication.; thioredoxin H-type 9 (TH9); INVOLVED IN: cell communication; LOCATED IN: cytosol, nucleus, plasma membrane, plastid; EXPRESSED IN: 26 plant structures; EXPRESSED DURING: 15 growth stages; CONTAINS InterPro DOMAIN/s: Thioredoxin fold (InterPro:IPR012335), Thioredoxin, core (Int…	-1.43746
21.1	redox.thioredoxin	medtr7g080250	Transcript	(p29450|trxf_pea : 198.0) Thioredoxin F-type, chloroplast precursor (TRX-F) - Pisum sativum (Garden pea) & (at5g16400 : 184.0) Encodes an f-type thioredoxin (Trx-f2) localized in chloroplast stroma.; thioredoxin F2 (TRXF2); FUNCTIONS IN: enzyme activator activity; INVOLVED IN: positive regulation of catalytic activity; LOCATED IN: chloroplast stroma, chloroplast; EXPRESSED IN: 21 plant structures…	1.75337
21.1	redox.thioredoxin	medtr7g085310	Transcript	(at1g08570 : 311.0) Encodes a member of the thioredoxin family protein. Located in the chloroplast. Shows high activity towards the chloroplast 2-Cys peroxiredoxin A, and poor activity towards the chloroplast NADP-malate dehydrogenase.; atypical CYS HIS rich thioredoxin 4 (ACHT4); FUNCTIONS IN: oxidoreductase activity, acting on sulfur group of donors, disulfide as acceptor; INVOLVED IN: cell red…	-1.96608
21.1	redox.thioredoxin	medtr7g093490	Transcript	(at5g06690 : 202.0) Encodes a thioredoxin (WCRKC1) localized in chloroplast stroma. Contains a WCRKC motif.; WCRKC thioredoxin 1 (WCRKC1); INVOLVED IN: cell redox homeostasis; EXPRESSED IN: 22 plant structures; EXPRESSED DURING: 13 growth stages; CONTAINS InterPro DOMAIN/s: Thioredoxin fold (InterPro:IPR012335), Thioredoxin, core (InterPro:IPR015467), Thioredoxin domain (InterPro:IPR013766), Thio…	2.45523
21.1	redox.thioredoxin	medtr8g005320	Transcript	(at3g08710 : 191.0) Associated to plasma membrane. Moves cell to cell, suggesting a role in intercellular communication.; thioredoxin H-type 9 (TH9); INVOLVED IN: cell communication; LOCATED IN: cytosol, nucleus, plasma membrane, plastid; EXPRESSED IN: 26 plant structures; EXPRESSED DURING: 15 growth stages; CONTAINS InterPro DOMAIN/s: Thioredoxin fold (InterPro:IPR012335), Thioredoxin, core (Int…	-4.24426
21.1	redox.thioredoxin	medtr8g059015	Transcript	(at3g15360 : 173.0) encodes a prokaryotic thioredoxin; thioredoxin M-type 4 (TRX-M4); FUNCTIONS IN: enzyme activator activity; INVOLVED IN: response to oxidative stress, positive regulation of catalytic activity; LOCATED IN: thylakoid, chloroplast thylakoid membrane, cell wall, chloroplast, chloroplast envelope; EXPRESSED IN: 24 plant structures; EXPRESSED DURING: 13 growth stages; CONTAINS Inter…	1.49781
21.1	redox.thioredoxin	medtr8g076890	Transcript	(at5g66410 : 259.0) Encodes a protein that functions in microtubule assembly. Plants with reduced levels of both PLP3a (At3g50960) and PLP3b show defects in cytokinesis, cortical microtubule array formation, oriented cell growth, and maintenance of proper ploidy.; phosducin-like protein 3 homolog (PLP3b); CONTAINS InterPro DOMAIN/s: Thioredoxin fold (InterPro:IPR012335), Thioredoxin domain (Inter…	-0.481533
21.1	redox.thioredoxin	medtr8g107460	Transcript	(at3g17880 : 410.0) Encodes a thioredoxin-like disulfide reductase. The protein interacts with the yeast Hsp70 protein Ssb2 in vitro. This interaction is sensitive to the redox status of the thioredoxin domain of AtTDX.; tetraticopeptide domain-containing thioredoxin (TDX); FUNCTIONS IN: protein binding, oxidoreductase activity, acting on sulfur group of donors, disulfide as acceptor; INVOLVED IN…	1.04282
21.1.1	redox.thioredoxin.PDIL	medtr1g087520	Transcript	(p38661|pdia6_medsa : 634.0) Probable protein disulfide-isomerase A6 precursor (EC 5.3.4.1) (P5) - Medicago sativa (Alfalfa) & (at2g47470 : 514.0) Encodes a protein disulfide isomerase-like (PDIL) protein, a member of a multigene family within the thioredoxin (TRX) superfamily. Transcript levels for this gene are up-regulated in response to three different chemical inducers of ER stress (dithioth…	-0.893745
21.1.1	redox.thioredoxin.PDIL	medtr2g093680	Transcript	(at1g07960 : 197.0) Encodes a protein disulfide isomerase-like (PDIL) protein, a member of a multigene family within the thioredoxin (TRX) superfamily.; PDI-like 5-1 (PDIL5-1); INVOLVED IN: cell redox homeostasis; LOCATED IN: endomembrane system; EXPRESSED IN: 24 plant structures; EXPRESSED DURING: 15 growth stages; CONTAINS InterPro DOMAIN/s: Thioredoxin fold (InterPro:IPR012335), Thioredoxin-li…	-0.634379
21.1.1	redox.thioredoxin.PDIL	medtr3g088220	Transcript	(p29828|pdi_medsa : 911.0) Protein disulfide-isomerase precursor (EC 5.3.4.1) (PDI) - Medicago sativa (Alfalfa) & (at1g21750 : 659.0) Encodes a protein disulfide isomerase-like (PDIL) protein, a member of a multigene family within the thioredoxin (TRX) superfamily; isoform contains non-consensus GA donor splice site at intron 9. Transcript levels for this gene are up-regulated in response to thre…	-0.50553
21.1.1	redox.thioredoxin.PDIL	medtr4g059450	Transcript	(at5g60640 : 667.0) Encodes a protein disulfide isomerase-like (PDIL) protein, a member of a multigene family within the thioredoxin (TRX) superfamily. Unlike several other PDI family members, transcript levels for this gene are not up-regulated in response to three different chemical inducers of ER stress (dithiothreitol, beta-mercaptoethanol, and tunicamycin). However, the level of transcripts …	0.610663
21.1.1	redox.thioredoxin.PDIL	medtr4g080800	Transcript	(at4g27080 : 719.0) putative protein; PDI-like 5-4 (PDIL5-4); FUNCTIONS IN: protein disulfide isomerase activity; INVOLVED IN: cell redox homeostasis; EXPRESSED IN: 23 plant structures; EXPRESSED DURING: 14 growth stages; CONTAINS InterPro DOMAIN/s: Thioredoxin fold (InterPro:IPR012335), Thioredoxin-like (InterPro:IPR017936), Thioredoxin-like fold (InterPro:IPR012336), Thioredoxin domain (InterPr…	-0.551845
21.1.1	redox.thioredoxin.PDIL	medtr5g084930	Transcript	(at1g04980 : 664.0) Encodes a protein disulfide isomerase-like (PDIL) protein, a member of a multigene family within the thioredoxin (TRX) superfamily. Transcript levels for this gene are up-regulated in response to three different chemical inducers of ER stress (dithiothreitol, beta-mercaptoethanol, and tunicamycin). AtIRE1-2 does not appear to be required for this response, but the atbzip60 mut…	-1.29041
21.1.2	redox.thioredoxin.QSOX	medtr1g108590	Transcript	(at1g15020 : 694.0) Encodes a protein disulfide isomerase-like (PDIL) protein, a member of a multigene family within the thioredoxin (TRX) superfamily. This protein also belongs to the quiescin-sulfhydryl oxidase (QSOX) family, which possess an Erv1-like domain at the COOH terminus in addition to a TRX domain.; quiescin-sulfhydryl oxidase 1 (QSOX1); FUNCTIONS IN: thiol oxidase activity, zinc ion …	-1.2289
Ascorb/Gluta
21.2	redox.ascorbate and glutathione	medtr1g032140	Transcript	(at1g03400 : 295.0) A single copy gene that encodes a protein with sequence similarity to tomato E8 (ACC oxidase, the last step in ethylene biosynthesis) involved in ethylene synthesis and fruit ripening in tomato. This gene is not induced by ethylene in siliques. The transcript is found in siliques, etiolated seedlings, leaves, stems and flowers.; 2-oxoglutarate (2OG) and Fe(II)-dependent oxygen…	-5.2785
21.2	redox.ascorbate and glutathione	medtr1g032220	Transcript	(at1g03410 : 286.0) 2A6; FUNCTIONS IN: oxidoreductase activity; LOCATED IN: endomembrane system; EXPRESSED IN: 17 plant structures; EXPRESSED DURING: 10 growth stages; CONTAINS InterPro DOMAIN/s: Oxoglutarate/iron-dependent oxygenase (InterPro:IPR005123); BEST Arabidopsis thaliana protein match is: 2-oxoglutarate (2OG) and Fe(II)-dependent oxygenase superfamily protein (TAIR:AT1G03400.1); Has 833…	-2.61652
21.2	redox.ascorbate and glutathione	medtr1g032230	Transcript	(at1g06650 : 86.3) encodes a protein whose sequence is similar to 2-oxoglutarate-dependent dioxygenase; 2-oxoglutarate (2OG) and Fe(II)-dependent oxygenase superfamily protein; CONTAINS InterPro DOMAIN/s: Oxoglutarate/iron-dependent oxygenase (InterPro:IPR005123); BEST Arabidopsis thaliana protein match is: 2-oxoglutarate (2OG) and Fe(II)-dependent oxygenase superfamily protein (TAIR:AT1G06640.1)…	-3.13627
21.2	redox.ascorbate and glutathione	medtr1g032250	Transcript	(at1g03410 : 293.0) 2A6; FUNCTIONS IN: oxidoreductase activity; LOCATED IN: endomembrane system; EXPRESSED IN: 17 plant structures; EXPRESSED DURING: 10 growth stages; CONTAINS InterPro DOMAIN/s: Oxoglutarate/iron-dependent oxygenase (InterPro:IPR005123); BEST Arabidopsis thaliana protein match is: 2-oxoglutarate (2OG) and Fe(II)-dependent oxygenase superfamily protein (TAIR:AT1G03400.1); Has 833…	-2.7575
21.2	redox.ascorbate and glutathione	medtr1g034140	Transcript	(at3g19000 : 384.0) 2-oxoglutarate (2OG) and Fe(II)-dependent oxygenase superfamily protein; FUNCTIONS IN: oxidoreductase activity, acting on paired donors, with incorporation or reduction of molecular oxygen, 2-oxoglutarate as one donor, and incorporation of one atom each of oxygen into both donors, oxidoreductase activity; LOCATED IN: cellular_component unknown; EXPRESSED IN: 22 plant structure…	2.7029
21.2	redox.ascorbate and glutathione	medtr1g043760	Transcript	(at1g06620 : 360.0) encodes a protein whose sequence is similar to a 2-oxoglutarate-dependent dioxygenase; 2-oxoglutarate (2OG) and Fe(II)-dependent oxygenase superfamily protein; CONTAINS InterPro DOMAIN/s: Oxoglutarate/iron-dependent oxygenase (InterPro:IPR005123); BEST Arabidopsis thaliana protein match is: 2-oxoglutarate (2OG) and Fe(II)-dependent oxygenase superfamily protein (TAIR:AT3G61400…	3.51903
21.2	redox.ascorbate and glutathione	medtr1g060620	Transcript	(q40977|mdar_pea : 725.0) Monodehydroascorbate reductase (EC 1.6.5.4) (MDAR) (Ascorbate free radical reductase) (AFR reductase) - Pisum sativum (Garden pea) & (at3g52880 : 648.0) Encodes a peroxisomal monodehydroascorbate reductase, involved in the ascorbate-glutathione cycle which removes toxic H2O2; monodehydroascorbate reductase 1 (MDAR1); CONTAINS InterPro DOMAIN/s: Pyridine nucleotide-disulp…	-0.552659
21.2	redox.ascorbate and glutathione	medtr1g100727	Transcript	(at5g52240 : 246.0) Encodes a protein with similarity to progesterone-binding proteins in animals. Has been shown to bind steroids in vitro. Expressed in aerial portions of the plant excluding mature flowers and siliques. Antisense experiments suggest a role in inhibition of hypocotyl cell elongation. Expression is suppressed light grown seedlings transferred to the dark.; membrane steroid bindin…	-0.490734
21.2	redox.ascorbate and glutathione	medtr2g068950	Transcript	(at1g06620 : 364.0) encodes a protein whose sequence is similar to a 2-oxoglutarate-dependent dioxygenase; 2-oxoglutarate (2OG) and Fe(II)-dependent oxygenase superfamily protein; CONTAINS InterPro DOMAIN/s: Oxoglutarate/iron-dependent oxygenase (InterPro:IPR005123); BEST Arabidopsis thaliana protein match is: 2-oxoglutarate (2OG) and Fe(II)-dependent oxygenase superfamily protein (TAIR:AT3G61400…	2.06898
21.2	redox.ascorbate and glutathione	medtr2g069210	Transcript	(at1g06620 : 454.0) encodes a protein whose sequence is similar to a 2-oxoglutarate-dependent dioxygenase; 2-oxoglutarate (2OG) and Fe(II)-dependent oxygenase superfamily protein; CONTAINS InterPro DOMAIN/s: Oxoglutarate/iron-dependent oxygenase (InterPro:IPR005123); BEST Arabidopsis thaliana protein match is: 2-oxoglutarate (2OG) and Fe(II)-dependent oxygenase superfamily protein (TAIR:AT3G61400…	-2.46419
21.2	redox.ascorbate and glutathione	medtr3g046760	Transcript	(at4g18260 : 216.0) Cytochrome b561/ferric reductase transmembrane protein family; LOCATED IN: membrane; EXPRESSED IN: 20 plant structures; EXPRESSED DURING: 10 growth stages; CONTAINS InterPro DOMAIN/s: Cytochrome b561, eukaryote (InterPro:IPR004877), Cytochrome b561/ferric reductase transmembrane (InterPro:IPR006593); BEST Arabidopsis thaliana protein match is: Cytochrome b561/ferric reductase …	1.37161
21.2	redox.ascorbate and glutathione	medtr3g081290	Transcript	(at4g14965 : 344.0) membrane-associated progesterone binding protein 4 (MAPR4); FUNCTIONS IN: heme binding; LOCATED IN: endomembrane system; EXPRESSED IN: 22 plant structures; EXPRESSED DURING: 13 growth stages; CONTAINS InterPro DOMAIN/s: Cytochrome b5 (InterPro:IPR001199); BEST Arabidopsis thaliana protein match is: membrane-associated progesterone binding protein 2 (TAIR:AT2G24940.1); Has 3020…	-0.558533
21.2	redox.ascorbate and glutathione	medtr3g102780	Transcript	(gnl|cdd|35757 : 99.4) no description available & (p49098|cyb5_tobac : 98.2) Cytochrome b5 - Nicotiana tabacum (Common tobacco) & (at5g48810 : 95.9) Encodes a cytochrome b5 isoform that localizes to the ER. The C-terminal portion of the protein appears to be capable of inserting into a plant microsomal membrane in vitro and the protein appears to be subject to glycosylation.; cytochrome B5 isofor…	0.643758
21.2	redox.ascorbate and glutathione	medtr4g022350	Transcript	(p49098|cyb5_tobac : 219.0) Cytochrome b5 - Nicotiana tabacum (Common tobacco) & (at2g32720 : 215.0) member of Cytochromes b5; cytochrome B5 isoform B (CB5-B); CONTAINS InterPro DOMAIN/s: Cytochrome b5, heme-binding site (InterPro:IPR018506), Cytochrome b5 (InterPro:IPR001199); BEST Arabidopsis thaliana protein match is: cytochrome B5 isoform D (TAIR:AT5G48810.1); Has 4197 Blast hits to 4166 prot…	-0.987879
21.2	redox.ascorbate and glutathione	medtr4g087110	Transcript	(at3g19000 : 352.0) 2-oxoglutarate (2OG) and Fe(II)-dependent oxygenase superfamily protein; FUNCTIONS IN: oxidoreductase activity, acting on paired donors, with incorporation or reduction of molecular oxygen, 2-oxoglutarate as one donor, and incorporation of one atom each of oxygen into both donors, oxidoreductase activity; LOCATED IN: cellular_component unknown; EXPRESSED IN: 22 plant structure…	-1.215
21.2	redox.ascorbate and glutathione	medtr4g087120	Transcript	(at3g19000 : 380.0) 2-oxoglutarate (2OG) and Fe(II)-dependent oxygenase superfamily protein; FUNCTIONS IN: oxidoreductase activity, acting on paired donors, with incorporation or reduction of molecular oxygen, 2-oxoglutarate as one donor, and incorporation of one atom each of oxygen into both donors, oxidoreductase activity; LOCATED IN: cellular_component unknown; EXPRESSED IN: 22 plant structure…	2.63332
21.2	redox.ascorbate and glutathione	medtr4g096780	Transcript	(at4g18260 : 228.0) Cytochrome b561/ferric reductase transmembrane protein family; LOCATED IN: membrane; EXPRESSED IN: 20 plant structures; EXPRESSED DURING: 10 growth stages; CONTAINS InterPro DOMAIN/s: Cytochrome b561, eukaryote (InterPro:IPR004877), Cytochrome b561/ferric reductase transmembrane (InterPro:IPR006593); BEST Arabidopsis thaliana protein match is: Cytochrome b561/ferric reductase …	2.0519
21.2	redox.ascorbate and glutathione	medtr4g117880	Transcript	(at5g59540 : 387.0) 2-oxoglutarate (2OG) and Fe(II)-dependent oxygenase superfamily protein; FUNCTIONS IN: oxidoreductase activity; INVOLVED IN: biological_process unknown; LOCATED IN: cellular_component unknown; EXPRESSED IN: 17 plant structures; EXPRESSED DURING: 9 growth stages; CONTAINS InterPro DOMAIN/s: Oxoglutarate/iron-dependent oxygenase (InterPro:IPR005123); BEST Arabidopsis thaliana pr…	1.62083
21.2	redox.ascorbate and glutathione	medtr4g119410	Transcript	(at1g06620 : 375.0) encodes a protein whose sequence is similar to a 2-oxoglutarate-dependent dioxygenase; 2-oxoglutarate (2OG) and Fe(II)-dependent oxygenase superfamily protein; CONTAINS InterPro DOMAIN/s: Oxoglutarate/iron-dependent oxygenase (InterPro:IPR005123); BEST Arabidopsis thaliana protein match is: 2-oxoglutarate (2OG) and Fe(II)-dependent oxygenase superfamily protein (TAIR:AT3G61400…	-1.71906
21.2	redox.ascorbate and glutathione	medtr5g045630	Transcript	(at1g26340 : 124.0) encodes a member of the cytochromes b5 family of proteins that localizes to the outer envelope of the chloroplast. The C-terminal portion of the protein appears to be capable of inserting into a plant microsomal membrane in vitro.; cytochrome B5 isoform A (CB5-A); CONTAINS InterPro DOMAIN/s: Cytochrome b5, heme-binding site (InterPro:IPR018506), Cytochrome b5 (InterPro:IPR0011…	-1.5556
21.2	redox.ascorbate and glutathione	medtr5g053250	Transcript	(at1g26100 : 264.0) Cytochrome b561/ferric reductase transmembrane protein family; FUNCTIONS IN: carbon-monoxide oxygenase activity; LOCATED IN: endomembrane system, integral to membrane; EXPRESSED IN: 21 plant structures; EXPRESSED DURING: 13 growth stages; CONTAINS InterPro DOMAIN/s: Cytochrome b561, eukaryote (InterPro:IPR004877), Cytochrome b561/ferric reductase transmembrane (InterPro:IPR006…	3.48177
21.2	redox.ascorbate and glutathione	medtr6g017105	Transcript	(at5g38630 : 273.0) Encodes for cytochrome b561.; cytochrome B561-1 (CYB-1); FUNCTIONS IN: carbon-monoxide oxygenase activity; LOCATED IN: endomembrane system, integral to membrane; EXPRESSED IN: 24 plant structures; EXPRESSED DURING: 15 growth stages; CONTAINS InterPro DOMAIN/s: Cytochrome b561, eukaryote (InterPro:IPR004877), Cytochrome b561/ferric reductase transmembrane (InterPro:IPR006593); …	-0.428978
21.2	redox.ascorbate and glutathione	medtr6g027160	Transcript	(at3g48890 : 160.0) putative progesterone-binding protein homolog (Atmp2) mRNA,; membrane-associated progesterone binding protein 3 (MAPR3); FUNCTIONS IN: heme binding; LOCATED IN: chloroplast thylakoid membrane, nucleus; EXPRESSED IN: 24 plant structures; EXPRESSED DURING: 13 growth stages; CONTAINS InterPro DOMAIN/s: Cytochrome b5 (InterPro:IPR001199); BEST Arabidopsis thaliana protein match is…	-1.95254
21.2	redox.ascorbate and glutathione	medtr6g054890	Transcript	(at5g52240 : 216.0) Encodes a protein with similarity to progesterone-binding proteins in animals. Has been shown to bind steroids in vitro. Expressed in aerial portions of the plant excluding mature flowers and siliques. Antisense experiments suggest a role in inhibition of hypocotyl cell elongation. Expression is suppressed light grown seedlings transferred to the dark.; membrane steroid bindin…	-0.647853
21.2	redox.ascorbate and glutathione	medtr6g088690	Transcript	(at1g60660 : 141.0) member of Cytochromes b5; cytochrome B5-like protein (CB5LP); FUNCTIONS IN: heme binding; EXPRESSED IN: 22 plant structures; EXPRESSED DURING: 13 growth stages; CONTAINS InterPro DOMAIN/s: Cytochrome b5, heme-binding site (InterPro:IPR018506), Cytochrome b5 (InterPro:IPR001199); BEST Arabidopsis thaliana protein match is: cytochrome B5 isoform A (TAIR:AT1G26340.1); Has 3645 Bl…	1.19896
21.2	redox.ascorbate and glutathione	medtr7g056393	Transcript	(at1g06620 : 365.0) encodes a protein whose sequence is similar to a 2-oxoglutarate-dependent dioxygenase; 2-oxoglutarate (2OG) and Fe(II)-dependent oxygenase superfamily protein; CONTAINS InterPro DOMAIN/s: Oxoglutarate/iron-dependent oxygenase (InterPro:IPR005123); BEST Arabidopsis thaliana protein match is: 2-oxoglutarate (2OG) and Fe(II)-dependent oxygenase superfamily protein (TAIR:AT3G61400…	-2.47275
21.2	redox.ascorbate and glutathione	medtr7g105070	Transcript	(gnl|cdd|35365 : 265.0) no description available & (at1g06650 : 244.0) encodes a protein whose sequence is similar to 2-oxoglutarate-dependent dioxygenase; 2-oxoglutarate (2OG) and Fe(II)-dependent oxygenase superfamily protein; CONTAINS InterPro DOMAIN/s: Oxoglutarate/iron-dependent oxygenase (InterPro:IPR005123); BEST Arabidopsis thaliana protein match is: 2-oxoglutarate (2OG) and Fe(II)-depend…	-1.40796
21.2	redox.ascorbate and glutathione	medtr8g009110	Transcript	(at1g06650 : 417.0) encodes a protein whose sequence is similar to 2-oxoglutarate-dependent dioxygenase; 2-oxoglutarate (2OG) and Fe(II)-dependent oxygenase superfamily protein; CONTAINS InterPro DOMAIN/s: Oxoglutarate/iron-dependent oxygenase (InterPro:IPR005123); BEST Arabidopsis thaliana protein match is: 2-oxoglutarate (2OG) and Fe(II)-dependent oxygenase superfamily protein (TAIR:AT1G06640.1…	-0.796715
21.2	redox.ascorbate and glutathione	medtr8g009120	Transcript	(at5g59540 : 381.0) 2-oxoglutarate (2OG) and Fe(II)-dependent oxygenase superfamily protein; FUNCTIONS IN: oxidoreductase activity; INVOLVED IN: biological_process unknown; LOCATED IN: cellular_component unknown; EXPRESSED IN: 17 plant structures; EXPRESSED DURING: 9 growth stages; CONTAINS InterPro DOMAIN/s: Oxoglutarate/iron-dependent oxygenase (InterPro:IPR005123); BEST Arabidopsis thaliana pr…	-0.906689
21.2	redox.ascorbate and glutathione	medtr8g027080	Transcript	(at5g53560 : 159.0) Encodes a cytochrome b5 isoform that can be reduced by AtCBR, a cytochrome b5 reductase.; cytochrome B5 isoform E (CB5-E); FUNCTIONS IN: heme binding; LOCATED IN: chloroplast thylakoid membrane, endoplasmic reticulum, plasma membrane, endoplasmic reticulum membrane, vacuole; EXPRESSED IN: 26 plant structures; EXPRESSED DURING: 13 growth stages; CONTAINS InterPro DOMAIN/s: Cyto…	-1.12208
21.2	redox.ascorbate and glutathione	medtr8g028435	Transcript	(at1g06650 : 456.0) encodes a protein whose sequence is similar to 2-oxoglutarate-dependent dioxygenase; 2-oxoglutarate (2OG) and Fe(II)-dependent oxygenase superfamily protein; CONTAINS InterPro DOMAIN/s: Oxoglutarate/iron-dependent oxygenase (InterPro:IPR005123); BEST Arabidopsis thaliana protein match is: 2-oxoglutarate (2OG) and Fe(II)-dependent oxygenase superfamily protein (TAIR:AT1G06640.1…	-5.56744
21.2	redox.ascorbate and glutathione	medtr8g063070	Transcript	(at1g06620 : 355.0) encodes a protein whose sequence is similar to a 2-oxoglutarate-dependent dioxygenase; 2-oxoglutarate (2OG) and Fe(II)-dependent oxygenase superfamily protein; CONTAINS InterPro DOMAIN/s: Oxoglutarate/iron-dependent oxygenase (InterPro:IPR005123); BEST Arabidopsis thaliana protein match is: 2-oxoglutarate (2OG) and Fe(II)-dependent oxygenase superfamily protein (TAIR:AT3G61400…	3.4204
21.2	redox.ascorbate and glutathione	medtr0085s0010	Transcript	(at5g09680 : 218.0) Encodes RLF (Reduced Lateral root Formation). Involved in lateral root formation. Contains a cytochrome b5-like heme/steroid binding domain. Localized in the cytosol.; reduced lateral root formation (RLF); FUNCTIONS IN: heme binding; INVOLVED IN: lateral root formation; LOCATED IN: cytosol; EXPRESSED IN: stem, root, flower, leaf; CONTAINS InterPro DOMAIN/s: Cytochrome b5, heme…	-1.20376
21.2.1	redox.ascorbate and glutathione.ascorbate	medtr1g060620	Transcript	(q40977|mdar_pea : 725.0) Monodehydroascorbate reductase (EC 1.6.5.4) (MDAR) (Ascorbate free radical reductase) (AFR reductase) - Pisum sativum (Garden pea) & (at3g52880 : 648.0) Encodes a peroxisomal monodehydroascorbate reductase, involved in the ascorbate-glutathione cycle which removes toxic H2O2; monodehydroascorbate reductase 1 (MDAR1); CONTAINS InterPro DOMAIN/s: Pyridine nucleotide-disulp…	-0.552659
21.2.1	redox.ascorbate and glutathione.ascorbate	medtr1g115500	Transcript	(at1g19570 : 315.0) Encodes a member of the dehydroascorbate reductase gene family. Critical for a mutualistic symbiosis between the host Arabidopsis and the root colonizing fungus Piriformospora indica.; dehydroascorbate reductase (DHAR1); FUNCTIONS IN: glutathione dehydrogenase (ascorbate) activity; INVOLVED IN: in 6 processes; LOCATED IN: mitochondrion, apoplast, peroxisome, chloroplast, plasm…	0.673128
21.2.1	redox.ascorbate and glutathione.ascorbate	medtr3g066060	Transcript	(at5g16710 : 340.0) The protein undergoes thiolation following treatment with the oxidant tert-butylhydroperoxide.; dehydroascorbate reductase 1 (DHAR3); FUNCTIONS IN: glutathione dehydrogenase (ascorbate) activity; INVOLVED IN: protein amino acid glutathionylation; LOCATED IN: chloroplast stroma, chloroplast, chloroplast envelope; EXPRESSED IN: 23 plant structures; EXPRESSED DURING: 14 growth st…	1.74082
21.2.1	redox.ascorbate and glutathione.ascorbate	medtr3g078700	Transcript	(q40588|aso_tobac : 732.0) L-ascorbate oxidase precursor (EC 1.10.3.3) (Ascorbase) (ASO) - Nicotiana tabacum (Common tobacco) & (at5g21105 : 706.0) Plant L-ascorbate oxidase; FUNCTIONS IN: oxidoreductase activity, L-ascorbate oxidase activity, copper ion binding; INVOLVED IN: oxidation reduction; EXPRESSED IN: 23 plant structures; EXPRESSED DURING: 13 growth stages; CONTAINS InterPro DOMAIN/s: Mu…	1.85404
21.2.1	redox.ascorbate and glutathione.ascorbate	medtr3g088160	Transcript	(at1g77490 : 534.0) Encodes a chloroplastic thylakoid ascorbate peroxidase tAPX. Ascorbate peroxidases are enzymes that scavenge hydrogen peroxide in plant cells. Eight types of APX have been described for Arabidopsis: three cytosolic (APX1, APX2, APX6), two chloroplastic types (stromal sAPX, thylakoid tAPX), and three microsomal (APX3, APX4, APX5) isoforms.; thylakoidal ascorbate peroxidase (TAP…	0.933785
21.2.1	redox.ascorbate and glutathione.ascorbate	medtr4g073410	Transcript	(at4g35000 : 434.0) Encodes a microsomal ascorbate peroxidase APX3. Ascorbate peroxidases are enzymes that scavenge hydrogen peroxide in plant cells. Eight types of APX have been described for Arabidopsis: three cytosolic (APX1, APX2, APX6), two chloroplastic types (stromal sAPX, thylakoid tAPX), and three microsomal (APX3, APX4, APX5) isoforms. The APX3 protein interacts with AKR2 (ankyrin-conta…	0.406478
21.2.1	redox.ascorbate and glutathione.ascorbate	medtr5g064610	Transcript	(at4g09010 : 437.0) Encodes a protein that was initially believed to act as a microsomal ascorbate peroxidase APX4 but to date, no evidence of enzymatic activity has been found.; ascorbate peroxidase 4 (APX4); FUNCTIONS IN: peroxidase activity, heme binding; INVOLVED IN: oxidation reduction, response to oxidative stress; LOCATED IN: in 7 components; EXPRESSED IN: 22 plant structures; EXPRESSED DU…	3.89331
21.2.1	redox.ascorbate and glutathione.ascorbate	medtr7g034715	Transcript	(at3g27820 : 702.0) Encodes a peroxisome membrane-bound monodehydroascorbate reductase, involved in the ascorbate-glutathione cycle which removes toxic H2O2; monodehydroascorbate reductase 4 (MDAR4); FUNCTIONS IN: monodehydroascorbate reductase (NADH) activity; INVOLVED IN: hydrogen peroxide catabolic process; LOCATED IN: peroxisomal membrane, chloroplast envelope; EXPRESSED IN: 22 plant structur…	0.521119
21.2.1	redox.ascorbate and glutathione.ascorbate	medtr8g091390	Transcript	(at4g39830 : 772.0) Cupredoxin superfamily protein; FUNCTIONS IN: oxidoreductase activity, L-ascorbate oxidase activity, copper ion binding; INVOLVED IN: oxidation reduction; LOCATED IN: endomembrane system, extracellular region; EXPRESSED IN: 19 plant structures; EXPRESSED DURING: 12 growth stages; CONTAINS InterPro DOMAIN/s: Multicopper oxidase, type 3 (InterPro:IPR011707), Multicopper oxidase,…	-4.53435
21.2.1	redox.ascorbate and glutathione.ascorbate	medtr8g098910	Transcript	(at1g63940 : 723.0) monodehydroascorbate reductase 6 (MDAR6); FUNCTIONS IN: ATP binding; INVOLVED IN: response to cadmium ion, response to cold; LOCATED IN: mitochondrion, stromule, chloroplast; EXPRESSED IN: 25 plant structures; EXPRESSED DURING: 15 growth stages; CONTAINS InterPro DOMAIN/s: FAD-dependent pyridine nucleotide-disulphide oxidoreductase (InterPro:IPR013027), Pyridine nucleotide-dis…	-0.37278
21.2.1.2	redox.ascorbate and glutathione.ascorbate.GDP-L-galactose-hexose-1-phosphate guanyltransferase	medtr3g053020	Transcript	(at5g55120 : 611.0) Encodes a GDP-L-galactose phosphorylase, with similar biochemical properties as VTC2.; VITAMIN C DEFECTIVE 5 (VTC5); BEST Arabidopsis thaliana protein match is: mannose-1-phosphate guanylyltransferase (GDP)s;GDP-galactose:mannose-1-phosphate guanylyltransferases;GDP-galactose:glucose-1-phosphate guanylyltransferases;GDP-galactose:myoinositol-1-phosphate guanylyltransferases;gl…	-0.421991
21.2.1.4	redox.ascorbate and glutathione.ascorbate.L-galactose dehydrogenase	medtr4g092750	Transcript	(at4g33670 : 511.0) Encodes a L-galactose dehydrogenase, involved in ascorbate biosynthesis; NAD(P)-linked oxidoreductase superfamily protein; CONTAINS InterPro DOMAIN/s: Aldo/keto reductase (InterPro:IPR001395); BEST Arabidopsis thaliana protein match is: NAD(P)-linked oxidoreductase superfamily protein (TAIR:AT1G60750.1); Has 28637 Blast hits to 28630 proteins in 2499 species: Archae - 653; Bac…	0.618825
21.2.1.5	redox.ascorbate and glutathione.ascorbate.L-Galactono-1,4-lactone dehydrogenase	medtr1g050360	Transcript	(at3g47930 : 882.0) L-Galactono-1,4-lactone dehydrogenase, catalyzes the final step of ascorbate biosynthesis; "L-galactono-1,4-lactone dehydrogenase" (GLDH); CONTAINS InterPro DOMAIN/s: D-arabinono-1,4-lactone oxidase (InterPro:IPR007173), FAD-binding, type 2 (InterPro:IPR016166), Galactonolactone dehydrogenase (InterPro:IPR010029), Actin-binding FH2 (InterPro:IPR015425), FAD linked oxidase, N-t…	0.668793
21.2.2	redox.ascorbate and glutathione.glutathione	medtr1g014210	Transcript	(o24296|gpx1_pea : 358.0) Phospholipid hydroperoxide glutathione peroxidase, chloroplast precursor (EC 1.11.1.12) (PHGPx) - Pisum sativum (Garden pea) & (at2g25080 : 289.0) Encodes glutathione peroxidase.; glutathione peroxidase 1 (GPX1); FUNCTIONS IN: glutathione peroxidase activity; INVOLVED IN: oxidation reduction, response to oxidative stress; LOCATED IN: chloroplast thylakoid membrane, chlor…	0.575818
21.2.2	redox.ascorbate and glutathione.glutathione	medtr1g070505	Transcript	(p27456|gshrp_pea : 926.0) Glutathione reductase, chloroplast/mitochondrial precursor (EC 1.8.1.7) (GR) (GRase) (GOR1) - Pisum sativum (Garden pea) & (at3g54660 : 848.0) Encodes glutathione reductase that is most likely localized in the chloroplast.; glutathione reductase (GR); FUNCTIONS IN: glutathione-disulfide reductase activity, copper ion binding, ATP binding; INVOLVED IN: glutathione metabo…	-0.332825
21.2.2	redox.ascorbate and glutathione.glutathione	medtr3g087950	Transcript	(at4g39640 : 638.0) The gene encodes a gamma-glutamyltransferase (AKA gamma-glutamyl transpeptidase, EC 2.3.2.2) that is located in vascular tissues (predominantly phloem) of leaves and is involved in the degradation of glutathione. The encoded enzyme also mitigates oxidative stress by metabolizing GSSG (oxidized form of GSH - glutathione) in the apoplast.; gamma-glutamyl transpeptidase 1 (GGT1);…	-1.18823
21.2.2	redox.ascorbate and glutathione.glutathione	medtr4g093870	Transcript	(at5g37830 : 2087.0) Encodes a 5-oxoprolinase that acts in the glutathione degradation pathway and in 5-oxoproline metabolism.; oxoprolinase 1 (OXP1); CONTAINS InterPro DOMAIN/s: Hydantoinase B/oxoprolinase (InterPro:IPR003692), Hydantoinase/oxoprolinase (InterPro:IPR002821), Hydantoinaseoxoprolinase, N-terminal (InterPro:IPR008040); Has 1807 Blast hits to 1807 proteins in 277 species: Archae - 0…	0.381025
21.2.2	redox.ascorbate and glutathione.glutathione	medtr6g033515	Transcript	(q43621|gshrc_pea : 920.0) Glutathione reductase, cytosolic (EC 1.8.1.7) (GR) (GRase) (GOR2) - Pisum sativum (Garden pea) & (at3g24170 : 816.0) Encodes a cytosolic glutathione reductase.; glutathione-disulfide reductase (GR1); FUNCTIONS IN: NADP or NADPH binding, glutathione-disulfide reductase activity, oxidoreductase activity, FAD binding; INVOLVED IN: oxidation reduction, glutathione metabolic…	-1.33019
21.2.2	redox.ascorbate and glutathione.glutathione	medtr7g094600	Transcript	(at2g48150 : 246.0) Encodes glutathione peroxidase.; glutathione peroxidase 4 (GPX4); FUNCTIONS IN: glutathione peroxidase activity; INVOLVED IN: oxidation reduction, response to oxidative stress, N-terminal protein myristoylation; LOCATED IN: cytosol; EXPRESSED IN: 6 plant structures; EXPRESSED DURING: L mature pollen stage, M germinated pollen stage, 4 anthesis, petal differentiation and expans…	-0.91246
21.2.2	redox.ascorbate and glutathione.glutathione	medtr7g113890	Transcript	(gnl|cdd|86474 : 754.0) no description available & (o23732|gshb_braju : 738.0) Glutathione synthetase, chloroplast precursor (EC 6.3.2.3) (Glutathione synthase) (GSH synthetase) (GSH-S) - Brassica juncea (Leaf mustard) (Indian mustard) & (at5g27380 : 721.0) Encodes a protein with similarity to glutathione synthetases, which catalyzes one of the early steps in glutathione biosynthesis. Two transcr…	-2.92873
21.2.2	redox.ascorbate and glutathione.glutathione	medtr8g098350	Transcript	(q9znx6|gsh1_medtr : 1022.0) Glutamate--cysteine ligase, chloroplast precursor (EC 6.3.2.2) (Gamma-glutamylcysteine synthetase) (Gamma-ECS) (GCS) - Medicago truncatula (Barrel medic) & (at4g23100 : 864.0) Encodes the enzyme glutamate-cysteine ligase catalyzing the first, and rate-limiting, step of glutathione biosynthesis. Required for cell proliferation at the root tip. Involved in susceptibilit…	-0.932157
21.2.2	redox.ascorbate and glutathione.glutathione	medtr8g105630	Transcript	(gnl|cdd|36864 : 253.0) no description available & (at2g31570 : 249.0) glutathione peroxidase GPx; glutathione peroxidase 2 (GPX2); FUNCTIONS IN: glutathione peroxidase activity; INVOLVED IN: oxidation reduction, response to oxidative stress; LOCATED IN: cytosol; EXPRESSED IN: 24 plant structures; EXPRESSED DURING: 13 growth stages; CONTAINS InterPro DOMAIN/s: Thioredoxin fold (InterPro:IPR012335…	-2.51166
Glutaredoxin
21.4	redox.glutaredoxins	medtr1g015890	Transcript	(at4g33040 : 147.0) Thioredoxin superfamily protein; FUNCTIONS IN: electron carrier activity, protein disulfide oxidoreductase activity; INVOLVED IN: cell redox homeostasis; LOCATED IN: cellular_component unknown; EXPRESSED IN: 23 plant structures; EXPRESSED DURING: 13 growth stages; CONTAINS InterPro DOMAIN/s: Glutaredoxin-like, plant II (InterPro:IPR011905), Thioredoxin fold (InterPro:IPR012335…	2.36372
21.4	redox.glutaredoxins	medtr1g035690	Transcript	(at3g11920 : 577.0) glutaredoxin-related; FUNCTIONS IN: electron carrier activity, protein disulfide oxidoreductase activity; INVOLVED IN: intracellular signaling pathway, cell redox homeostasis; LOCATED IN: cellular_component unknown; CONTAINS InterPro DOMAIN/s: Winged helix-turn-helix transcription repressor DNA-binding (InterPro:IPR011991), Thioredoxin fold (InterPro:IPR012335), Glutaredoxin (…	-2.316
21.4	redox.glutaredoxins	medtr1g051180	Transcript	(at2g41330 : 296.0) Glutaredoxin family protein; FUNCTIONS IN: electron carrier activity, protein disulfide oxidoreductase activity; INVOLVED IN: N-terminal protein myristoylation, cell redox homeostasis; LOCATED IN: chloroplast; EXPRESSED IN: 20 plant structures; EXPRESSED DURING: 11 growth stages; CONTAINS InterPro DOMAIN/s: Thioredoxin fold (InterPro:IPR012335), Glutaredoxin (InterPro:IPR00210…	1.99328
21.4	redox.glutaredoxins	medtr1g069255	Transcript	(at4g28730 : 148.0) Glutaredoxin family protein; FUNCTIONS IN: electron carrier activity, protein disulfide oxidoreductase activity; INVOLVED IN: cell redox homeostasis; LOCATED IN: chloroplast; CONTAINS InterPro DOMAIN/s: Thioredoxin fold (InterPro:IPR012335), Glutaredoxin (InterPro:IPR002109), Glutaredoxin subgroup (InterPro:IPR014025), Glutaredoxin, eukaryotic/virial (InterPro:IPR011899), Thio…	0.64029
21.4	redox.glutaredoxins	medtr1g088910	Transcript	(at3g62950 : 164.0) Thioredoxin superfamily protein; FUNCTIONS IN: electron carrier activity, protein disulfide oxidoreductase activity; INVOLVED IN: cell redox homeostasis; LOCATED IN: endomembrane system; EXPRESSED IN: 8 plant structures; EXPRESSED DURING: 8 growth stages; CONTAINS InterPro DOMAIN/s: Glutaredoxin-like, plant II (InterPro:IPR011905), Glutaredoxin (InterPro:IPR002109), Thioredoxi…	-2.71775
21.4	redox.glutaredoxins	medtr2g014760	Transcript	(at1g28480 : 130.0) Encodes GRX480, a member of the glutaredoxin family that regulates protein redox state. GRX480 interacts with TGA factors and suppresses JA-responsive PDF1.2 transcription. GRX480 transcription is SA-inducible and requires NPR1. Maybe involved in SA/JA cross-talk.; GRX480; FUNCTIONS IN: electron carrier activity, protein disulfide oxidoreductase activity; INVOLVED IN: salicyli…	-2.4407
21.4	redox.glutaredoxins	medtr2g019900	Transcript	(at4g15690 : 162.0) Thioredoxin superfamily protein; FUNCTIONS IN: electron carrier activity, arsenate reductase (glutaredoxin) activity, protein disulfide oxidoreductase activity; INVOLVED IN: cell redox homeostasis; LOCATED IN: endomembrane system; EXPRESSED IN: 6 plant structures; EXPRESSED DURING: 7 growth stages; CONTAINS InterPro DOMAIN/s: Glutaredoxin-like, plant II (InterPro:IPR011905), T…	1.33821
21.4	redox.glutaredoxins	medtr2g038560	Transcript	(at5g20500 : 157.0) Glutaredoxin family protein; FUNCTIONS IN: electron carrier activity, arsenate reductase (glutaredoxin) activity, protein disulfide oxidoreductase activity; INVOLVED IN: cell redox homeostasis; LOCATED IN: endomembrane system; EXPRESSED IN: 24 plant structures; EXPRESSED DURING: 15 growth stages; CONTAINS InterPro DOMAIN/s: Glutaredoxin (InterPro:IPR002109), Glutaredoxin activ…	-0.377019
21.4	redox.glutaredoxins	medtr2g090755	Transcript	(at1g28480 : 128.0) Encodes GRX480, a member of the glutaredoxin family that regulates protein redox state. GRX480 interacts with TGA factors and suppresses JA-responsive PDF1.2 transcription. GRX480 transcription is SA-inducible and requires NPR1. Maybe involved in SA/JA cross-talk.; GRX480; FUNCTIONS IN: electron carrier activity, protein disulfide oxidoreductase activity; INVOLVED IN: salicyli…	-4.39024
21.4	redox.glutaredoxins	medtr2g103130	Transcript	(at3g15660 : 198.0) glutaredoxin 4 (GRX4); FUNCTIONS IN: metal ion binding; INVOLVED IN: cell redox homeostasis; LOCATED IN: mitochondrion; EXPRESSED IN: 23 plant structures; EXPRESSED DURING: 13 growth stages; CONTAINS InterPro DOMAIN/s: Glutaredoxin (InterPro:IPR002109), Thioredoxin fold (InterPro:IPR012335), Thioredoxin-like fold (InterPro:IPR012336), Glutaredoxin-related protein (InterPro:IPR…	-0.645712
21.4	redox.glutaredoxins	medtr3g017490	Transcript	(at5g13810 : 262.0) Glutaredoxin family protein; FUNCTIONS IN: electron carrier activity, protein disulfide oxidoreductase activity; INVOLVED IN: cell redox homeostasis; EXPRESSED IN: 23 plant structures; EXPRESSED DURING: 15 growth stages; CONTAINS InterPro DOMAIN/s: Thioredoxin fold (InterPro:IPR012335), Glutaredoxin (InterPro:IPR002109), Thioredoxin-like fold (InterPro:IPR012336); BEST Arabido…	-0.653835
21.4	redox.glutaredoxins	medtr3g465550	Transcript	(gnl|cdd|38035 : 194.0) no description available & (gnl|cdd|48580 : 193.0) no description available & (at5g58530 : 165.0) Glutaredoxin family protein; FUNCTIONS IN: electron carrier activity, protein disulfide oxidoreductase activity; INVOLVED IN: cell redox homeostasis; EXPRESSED IN: 23 plant structures; EXPRESSED DURING: 15 growth stages; CONTAINS InterPro DOMAIN/s: Thioredoxin fold (InterPro:I…	2.42137
21.4	redox.glutaredoxins	medtr3g073590	Transcript	(at4g08550 : 546.0) electron carriers;protein disulfide oxidoreductases; FUNCTIONS IN: electron carrier activity, protein disulfide oxidoreductase activity; INVOLVED IN: cell redox homeostasis; LOCATED IN: cellular_component unknown; CONTAINS InterPro DOMAIN/s: Thioredoxin fold (InterPro:IPR012335), Glutaredoxin (InterPro:IPR002109), Thioredoxin-like fold (InterPro:IPR012336), Protein of unknown …	-1.74338
21.4	redox.glutaredoxins	medtr3g077560	Transcript	(at5g63030 : 168.0) Thioredoxin superfamily protein; FUNCTIONS IN: electron carrier activity, arsenate reductase (glutaredoxin) activity, protein disulfide oxidoreductase activity; INVOLVED IN: N-terminal protein myristoylation, cell redox homeostasis; LOCATED IN: cellular_component unknown; EXPRESSED IN: 24 plant structures; EXPRESSED DURING: 15 growth stages; CONTAINS InterPro DOMAIN/s: Thiored…	-0.544086
21.4	redox.glutaredoxins	medtr5g021090	Transcript	(at1g77370 : 159.0) Glutaredoxin family protein; FUNCTIONS IN: electron carrier activity, arsenate reductase (glutaredoxin) activity, protein disulfide oxidoreductase activity; INVOLVED IN: cell redox homeostasis; LOCATED IN: endomembrane system; EXPRESSED IN: 22 plant structures; EXPRESSED DURING: 13 growth stages; CONTAINS InterPro DOMAIN/s: Thioredoxin fold (InterPro:IPR012335), Glutaredoxin (…	-1.11688
21.4	redox.glutaredoxins	medtr7g090230	Transcript	(at3g57070 : 286.0) Glutaredoxin family protein; FUNCTIONS IN: electron carrier activity, protein disulfide oxidoreductase activity; INVOLVED IN: N-terminal protein myristoylation, cell redox homeostasis; LOCATED IN: chloroplast; EXPRESSED IN: 23 plant structures; EXPRESSED DURING: 13 growth stages; CONTAINS InterPro DOMAIN/s: Thioredoxin fold (InterPro:IPR012335), Glutaredoxin (InterPro:IPR00210…	2.44992
21.4	redox.glutaredoxins	medtr7g106500	Transcript	(gnl|cdd|38035 : 195.0) no description available & (at5g06470 : 186.0) Glutaredoxin family protein; FUNCTIONS IN: electron carrier activity, protein disulfide oxidoreductase activity; INVOLVED IN: cell redox homeostasis; CONTAINS InterPro DOMAIN/s: Thioredoxin fold (InterPro:IPR012335), Glutaredoxin (InterPro:IPR002109), Thioredoxin-like fold (InterPro:IPR012336); BEST Arabidopsis thaliana protei…	2.27456
21.4	redox.glutaredoxins	medtr7g108200	Transcript	(at2g47880 : 161.0) Glutaredoxin family protein; FUNCTIONS IN: electron carrier activity, arsenate reductase (glutaredoxin) activity, protein disulfide oxidoreductase activity; INVOLVED IN: cell redox homeostasis; LOCATED IN: endomembrane system; EXPRESSED IN: 11 plant structures; EXPRESSED DURING: 7 growth stages; CONTAINS InterPro DOMAIN/s: Glutaredoxin-like, plant II (InterPro:IPR011905), Thio…	2.69994
21.4	redox.glutaredoxins	medtr8g033290	Transcript	(at3g11920 : 590.0) glutaredoxin-related; FUNCTIONS IN: electron carrier activity, protein disulfide oxidoreductase activity; INVOLVED IN: intracellular signaling pathway, cell redox homeostasis; LOCATED IN: cellular_component unknown; CONTAINS InterPro DOMAIN/s: Winged helix-turn-helix transcription repressor DNA-binding (InterPro:IPR011991), Thioredoxin fold (InterPro:IPR012335), Glutaredoxin (…	-3.04669
21.4	redox.glutaredoxins	medtr8g038440	Transcript	(at5g13810 : 241.0) Glutaredoxin family protein; FUNCTIONS IN: electron carrier activity, protein disulfide oxidoreductase activity; INVOLVED IN: cell redox homeostasis; EXPRESSED IN: 23 plant structures; EXPRESSED DURING: 15 growth stages; CONTAINS InterPro DOMAIN/s: Thioredoxin fold (InterPro:IPR012335), Glutaredoxin (InterPro:IPR002109), Thioredoxin-like fold (InterPro:IPR012336); BEST Arabido…	-0.588709
21.4	redox.glutaredoxins	medtr8g106900	Transcript	(gnl|cdd|38035 : 256.0) no description available & (at4g10630 : 249.0) Glutaredoxin family protein; FUNCTIONS IN: electron carrier activity, protein disulfide oxidoreductase activity; INVOLVED IN: N-terminal protein myristoylation, cell redox homeostasis; LOCATED IN: cellular_component unknown; CONTAINS InterPro DOMAIN/s: Thioredoxin fold (InterPro:IPR012335), Glutaredoxin (InterPro:IPR002109), T…	-2.1036
Peroxiredoxin
21.5	redox.peroxiredoxin	medtr2g022660	Transcript	(at3g06050 : 276.0) Encodes a mitochondrial matrix localized peroxiredoxin involved in redox homeostasis. Knockout mutants have reduced root growth under certain oxidative stress conditions.; peroxiredoxin IIF (PRXIIF); FUNCTIONS IN: peroxidase activity, antioxidant activity; INVOLVED IN: response to oxidative stress, response to cadmium ion; LOCATED IN: mitochondrion, mitochondrial matrix; EXPRE…	1.1553
21.5	redox.peroxiredoxin	medtr4g124790	Transcript	(at3g26060 : 266.0) encodes periredoxin Q which decomposes peroxides and plays a role in the protection of the photosynthetic apparatus; ATPRX Q; FUNCTIONS IN: peroxiredoxin activity, antioxidant activity; INVOLVED IN: cell redox homeostasis; LOCATED IN: chloroplast stromal thylakoid, chloroplast thylakoid membrane, plastoglobule; EXPRESSED IN: 23 plant structures; EXPRESSED DURING: 13 growth sta…	1.3367
21.5	redox.peroxiredoxin	medtr6g087990	Transcript	(at1g65980 : 258.0) thioredoxin-dependent peroxidase; thioredoxin-dependent peroxidase 1 (TPX1); FUNCTIONS IN: oxidoreductase activity, antioxidant activity; INVOLVED IN: response to cadmium ion; LOCATED IN: chloroplast, plasma membrane, membrane; EXPRESSED IN: 27 plant structures; EXPRESSED DURING: 16 growth stages; CONTAINS InterPro DOMAIN/s: Thioredoxin fold (InterPro:IPR012335), Thioredoxin-l…	0.412049
21.5.1	redox.peroxiredoxin.BAS1	medtr1g105090	Transcript	(at5g06290 : 380.0) Encodes a 2-Cys peroxiredoxin (2-Cys PrxB) that contains two catalytic Cys residues.; 2-cysteine peroxiredoxin B (2-Cys Prx B); FUNCTIONS IN: peroxiredoxin activity, antioxidant activity; INVOLVED IN: response to cold, defense response to bacterium; LOCATED IN: apoplast, stromule, chloroplast stroma, chloroplast; EXPRESSED IN: 23 plant structures; EXPRESSED DURING: 13 growth s…	1.81017
21.5.1	redox.peroxiredoxin.BAS1	medtr7g105830	Transcript	(at5g06290 : 384.0) Encodes a 2-Cys peroxiredoxin (2-Cys PrxB) that contains two catalytic Cys residues.; 2-cysteine peroxiredoxin B (2-Cys Prx B); FUNCTIONS IN: peroxiredoxin activity, antioxidant activity; INVOLVED IN: response to cold, defense response to bacterium; LOCATED IN: apoplast, stromule, chloroplast stroma, chloroplast; EXPRESSED IN: 23 plant structures; EXPRESSED DURING: 13 growth s…	1.2359
Dismutase/Catalase
21.6	redox.dismutases and catalases	medtr1g048990	Transcript	(p28759|sodf_soybn : 328.0) Superoxide dismutase [Fe], chloroplast precursor (EC 1.15.1.1) - Glycine max (Soybean) & (at5g51100 : 312.0) Fe superoxide dismutase whose mRNA levels are increased in response to exposure to UV-B.; Fe superoxide dismutase 2 (FSD2); FUNCTIONS IN: superoxide dismutase activity; INVOLVED IN: response to UV; LOCATED IN: chloroplast, nucleoid; EXPRESSED IN: 22 plant struct…	1.13309
21.6	redox.dismutases and catalases	medtr3g094250	Transcript	(p27084|sodm_pea : 387.0) Superoxide dismutase [Mn], mitochondrial precursor (EC 1.15.1.1) - Pisum sativum (Garden pea) & (at3g10920 : 346.0) manganese superoxide dismutase (MSD1); manganese superoxide dismutase 1 (MSD1); FUNCTIONS IN: superoxide dismutase activity, copper ion binding, metal ion binding; INVOLVED IN: response to zinc ion, response to salt stress, defense response to bacterium, re…	0.433444
21.6	redox.dismutases and catalases	medtr4g057240	Transcript	(o65198|sodcp_medsa : 329.0) Superoxide dismutase [Cu-Zn], chloroplast precursor (EC 1.15.1.1) - Medicago sativa (Alfalfa) & (at2g28190 : 248.0) Encodes a chloroplastic copper/zinc superoxide dismutase CSD2 that can detoxify superoxide radicals. Its expression is affected by miR398-directed mRNA cleavage.; copper/zinc superoxide dismutase 2 (CSD2); FUNCTIONS IN: superoxide dismutase activity; INV…	1.83867
21.6	redox.dismutases and catalases	medtr6g029200	Transcript	(o49044|sodc2_mescr : 218.0) Superoxide dismutase [Cu-Zn] 2 (EC 1.15.1.1) - Mesembryanthemum crystallinum (Common ice plant) & (at5g18100 : 208.0) A putative peroxisomal CuZnSOD inducible by a high-light pulse.; copper/zinc superoxide dismutase 3 (CSD3); FUNCTIONS IN: superoxide dismutase activity; INVOLVED IN: response to oxidative stress, oxygen and reactive oxygen species metabolic process, re…	1.78663
Flavnoids
16.8.1	secondary metabolism.flavonoids.anthocyanins	medtr2g008226	Transcript	(at2g22590 : 391.0) UDP-Glycosyltransferase superfamily protein; FUNCTIONS IN: transferase activity, transferring glycosyl groups; INVOLVED IN: metabolic process; LOCATED IN: cellular_component unknown; CONTAINS InterPro DOMAIN/s: UDP-glucuronosyl/UDP-glucosyltransferase (InterPro:IPR002213); BEST Arabidopsis thaliana protein match is: UDP-Glycosyltransferase superfamily protein (TAIR:AT5G65550.1…	4.12625
16.8.1	secondary metabolism.flavonoids.anthocyanins	medtr2g008220	Transcript	(at2g22590 : 355.0) UDP-Glycosyltransferase superfamily protein; FUNCTIONS IN: transferase activity, transferring glycosyl groups; INVOLVED IN: metabolic process; LOCATED IN: cellular_component unknown; CONTAINS InterPro DOMAIN/s: UDP-glucuronosyl/UDP-glucosyltransferase (InterPro:IPR002213); BEST Arabidopsis thaliana protein match is: UDP-Glycosyltransferase superfamily protein (TAIR:AT5G65550.1…	2.83893
16.8.1	secondary metabolism.flavonoids.anthocyanins	medtr2g046620	Transcript	(at2g22590 : 385.0) UDP-Glycosyltransferase superfamily protein; FUNCTIONS IN: transferase activity, transferring glycosyl groups; INVOLVED IN: metabolic process; LOCATED IN: cellular_component unknown; CONTAINS InterPro DOMAIN/s: UDP-glucuronosyl/UDP-glucosyltransferase (InterPro:IPR002213); BEST Arabidopsis thaliana protein match is: UDP-Glycosyltransferase superfamily protein (TAIR:AT5G65550.1…	4.49861
16.8.1	secondary metabolism.flavonoids.anthocyanins	medtr2g083360	Transcript	(at2g22930 : 259.0) UDP-Glycosyltransferase superfamily protein; FUNCTIONS IN: transferase activity, transferring glycosyl groups; INVOLVED IN: metabolic process; LOCATED IN: endomembrane system; EXPRESSED IN: hypocotyl, root, flower; EXPRESSED DURING: petal differentiation and expansion stage; CONTAINS InterPro DOMAIN/s: UDP-glucuronosyl/UDP-glucosyltransferase (InterPro:IPR002213); BEST Arabido…	2.33734
16.8.1	secondary metabolism.flavonoids.anthocyanins	medtr2g083430	Transcript	(at5g54010 : 431.0) UDP-Glycosyltransferase superfamily protein; FUNCTIONS IN: transferase activity, transferring glycosyl groups; INVOLVED IN: metabolic process; LOCATED IN: endomembrane system; EXPRESSED IN: 6 plant structures; EXPRESSED DURING: L mature pollen stage, M germinated pollen stage, 4 anthesis, petal differentiation and expansion stage; CONTAINS InterPro DOMAIN/s: UDP-glucuronosyl/U…	1.22418
16.8.1	secondary metabolism.flavonoids.anthocyanins	medtr2g083480	Transcript	(at4g27570 : 389.0) UDP-Glycosyltransferase superfamily protein; FUNCTIONS IN: transferase activity, transferring glycosyl groups; INVOLVED IN: N-terminal protein myristoylation, metabolic process; LOCATED IN: cellular_component unknown; CONTAINS InterPro DOMAIN/s: UDP-glucuronosyl/UDP-glucosyltransferase (InterPro:IPR002213); BEST Arabidopsis thaliana protein match is: UDP-Glycosyltransferase su…	-1.43707
16.8.1	secondary metabolism.flavonoids.anthocyanins	medtr2g083490	Transcript	(at5g54060 : 391.0) UDP-glucose:flavonoid 3-o-glucosyltransferase (UF3GT); FUNCTIONS IN: transferase activity, transferring glycosyl groups; INVOLVED IN: N-terminal protein myristoylation, response to sucrose stimulus; LOCATED IN: cellular_component unknown; EXPRESSED IN: 14 plant structures; EXPRESSED DURING: LP.04 four leaves visible, 4 anthesis, C globular stage, E expanded cotyledon stage, D …	2.33984
16.8.1	secondary metabolism.flavonoids.anthocyanins	medtr3g045230	Transcript	(at3g13610 : 380.0) 2-oxoglutarate (2OG) and Fe(II)-dependent oxygenase superfamily protein; CONTAINS InterPro DOMAIN/s: Oxoglutarate/iron-dependent oxygenase (InterPro:IPR005123); BEST Arabidopsis thaliana protein match is: 2-oxoglutarate (2OG) and Fe(II)-dependent oxygenase superfamily protein (TAIR:AT1G55290.1); Has 8779 Blast hits to 8731 proteins in 1013 species: Archae - 0; Bacteria - 1145;…	-4.26138
16.8.1	secondary metabolism.flavonoids.anthocyanins	medtr3g043900	Transcript	(at3g13610 : 374.0) 2-oxoglutarate (2OG) and Fe(II)-dependent oxygenase superfamily protein; CONTAINS InterPro DOMAIN/s: Oxoglutarate/iron-dependent oxygenase (InterPro:IPR005123); BEST Arabidopsis thaliana protein match is: 2-oxoglutarate (2OG) and Fe(II)-dependent oxygenase superfamily protein (TAIR:AT1G55290.1); Has 8779 Blast hits to 8731 proteins in 1013 species: Archae - 0; Bacteria - 1145;…	-3.38284
16.8.1	secondary metabolism.flavonoids.anthocyanins	medtr4g015180	Transcript	(at5g01210 : 578.0) HXXXD-type acyl-transferase family protein; FUNCTIONS IN: transferase activity, transferring acyl groups other than amino-acyl groups, transferase activity; INVOLVED IN: biological_process unknown; LOCATED IN: cellular_component unknown; EXPRESSED IN: 22 plant structures; EXPRESSED DURING: 13 growth stages; CONTAINS InterPro DOMAIN/s: Transferase (InterPro:IPR003480); BEST Ara…	1.17193
16.8.1	secondary metabolism.flavonoids.anthocyanins	medtr4g077960	Transcript	(at2g22590 : 362.0) UDP-Glycosyltransferase superfamily protein; FUNCTIONS IN: transferase activity, transferring glycosyl groups; INVOLVED IN: metabolic process; LOCATED IN: cellular_component unknown; CONTAINS InterPro DOMAIN/s: UDP-glucuronosyl/UDP-glucosyltransferase (InterPro:IPR002213); BEST Arabidopsis thaliana protein match is: UDP-Glycosyltransferase superfamily protein (TAIR:AT5G65550.1…	1.73401
16.8.1	secondary metabolism.flavonoids.anthocyanins	medtr4g123553	Transcript	(at2g22590 : 357.0) UDP-Glycosyltransferase superfamily protein; FUNCTIONS IN: transferase activity, transferring glycosyl groups; INVOLVED IN: metabolic process; LOCATED IN: cellular_component unknown; CONTAINS InterPro DOMAIN/s: UDP-glucuronosyl/UDP-glucosyltransferase (InterPro:IPR002213); BEST Arabidopsis thaliana protein match is: UDP-Glycosyltransferase superfamily protein (TAIR:AT5G65550.1…	4.01087
16.8.1	secondary metabolism.flavonoids.anthocyanins	medtr5g081960	Transcript	(at2g39980 : 623.0) HXXXD-type acyl-transferase family protein; FUNCTIONS IN: transferase activity, transferring acyl groups other than amino-acyl groups, transferase activity; INVOLVED IN: response to karrikin; LOCATED IN: cellular_component unknown; EXPRESSED IN: 17 plant structures; EXPRESSED DURING: 10 growth stages; CONTAINS InterPro DOMAIN/s: Transferase (InterPro:IPR003480); BEST Arabidops…	3.02427
16.8.1	secondary metabolism.flavonoids.anthocyanins	medtr5g082750	Transcript	(at5g05600 : 511.0) 2-oxoglutarate (2OG) and Fe(II)-dependent oxygenase superfamily protein; FUNCTIONS IN: oxidoreductase activity, iron ion binding; INVOLVED IN: response to salt stress, response to karrikin; EXPRESSED IN: 15 plant structures; EXPRESSED DURING: 9 growth stages; CONTAINS InterPro DOMAIN/s: Isopenicillin N synthase (InterPro:IPR002283), Oxoglutarate/iron-dependent oxygenase (Inter…	-6.6233
16.8.1	secondary metabolism.flavonoids.anthocyanins	medtr6g042310	Transcript	(at2g22590 : 344.0) UDP-Glycosyltransferase superfamily protein; FUNCTIONS IN: transferase activity, transferring glycosyl groups; INVOLVED IN: metabolic process; LOCATED IN: cellular_component unknown; CONTAINS InterPro DOMAIN/s: UDP-glucuronosyl/UDP-glucosyltransferase (InterPro:IPR002213); BEST Arabidopsis thaliana protein match is: UDP-Glycosyltransferase superfamily protein (TAIR:AT5G65550.1…	4.9393
16.8.1	secondary metabolism.flavonoids.anthocyanins	medtr7g067330	Transcript	(at2g22590 : 378.0) UDP-Glycosyltransferase superfamily protein; FUNCTIONS IN: transferase activity, transferring glycosyl groups; INVOLVED IN: metabolic process; LOCATED IN: cellular_component unknown; CONTAINS InterPro DOMAIN/s: UDP-glucuronosyl/UDP-glucosyltransferase (InterPro:IPR002213); BEST Arabidopsis thaliana protein match is: UDP-Glycosyltransferase superfamily protein (TAIR:AT5G65550.1…	1.45978
16.8.1	secondary metabolism.flavonoids.anthocyanins	medtr8g068330	Transcript	(at2g22590 : 489.0) UDP-Glycosyltransferase superfamily protein; FUNCTIONS IN: transferase activity, transferring glycosyl groups; INVOLVED IN: metabolic process; LOCATED IN: cellular_component unknown; CONTAINS InterPro DOMAIN/s: UDP-glucuronosyl/UDP-glucosyltransferase (InterPro:IPR002213); BEST Arabidopsis thaliana protein match is: UDP-Glycosyltransferase superfamily protein (TAIR:AT5G65550.1…	2.5326
16.8.1	secondary metabolism.flavonoids.anthocyanins	medtr8g068340	Transcript	(at2g22590 : 489.0) UDP-Glycosyltransferase superfamily protein; FUNCTIONS IN: transferase activity, transferring glycosyl groups; INVOLVED IN: metabolic process; LOCATED IN: cellular_component unknown; CONTAINS InterPro DOMAIN/s: UDP-glucuronosyl/UDP-glucosyltransferase (InterPro:IPR002213); BEST Arabidopsis thaliana protein match is: UDP-Glycosyltransferase superfamily protein (TAIR:AT5G65550.1…	4.29188
16.8.1	secondary metabolism.flavonoids.anthocyanins	medtr0197s0010	Transcript	(at1g66370 : 177.0) Encodes a member of the MYB family of transcription factors. Involved in regulation of anthocyanin biosynthesis. Affects the expression of enzymes involved in later steps of anthocyanin biosynthesis.; myb domain protein 113 (MYB113); CONTAINS InterPro DOMAIN/s: SANT, DNA-binding (InterPro:IPR001005), Homeodomain-like (InterPro:IPR009057), Myb, DNA-binding (InterPro:IPR014778),…	4.76814
16.8.1.1	secondary metabolism.flavonoids.anthocyanins.leucocyanidin dioxygenase	medtr5g011250	Transcript	(p51091|ldox_maldo : 519.0) Leucoanthocyanidin dioxygenase (EC 1.14.11.19) (LDOX) (Leucocyanidin oxygenase) (Leucoanthocyanidin hydroxylase) (Anthocyanidin synthase) - Malus domestica (Apple) (Malus sylvestris) & (at4g22880 : 487.0) encodes leucoanthocyanidin dioxygenase, which is involved in proanthocyanin biosynthesis. Mutant analysis suggests that this gene is also involved in vacuole formatio…	1.59637
16.8.1.2	secondary metabolism.flavonoids.anthocyanins.anthocyanidin reductase	medtr2g013250	Transcript	(gnl|cdd|36715 : 223.0) no description available & (p14720|dfra_pethy : 169.0) Dihydroflavonol-4-reductase (EC 1.1.1.219) (DFR) (Dihydrokaempferol 4-reductase) - Petunia hybrida (Petunia) & (at5g42800 : 162.0) dihydroflavonol reductase. Catalyzes the conversion of dihydroquercetin to leucocyanidin in the biosynthesis of anthocyanins.; dihydroflavonol 4-reductase (DFR); CONTAINS InterPro DOMAIN/s:…	2.55509
16.8.1.12	secondary metabolism.flavonoids.anthocyanins.anthocyanidin 3-O-glucosyltransferase	medtr2g008226	Transcript	(at2g22590 : 391.0) UDP-Glycosyltransferase superfamily protein; FUNCTIONS IN: transferase activity, transferring glycosyl groups; INVOLVED IN: metabolic process; LOCATED IN: cellular_component unknown; CONTAINS InterPro DOMAIN/s: UDP-glucuronosyl/UDP-glucosyltransferase (InterPro:IPR002213); BEST Arabidopsis thaliana protein match is: UDP-Glycosyltransferase superfamily protein (TAIR:AT5G65550.1…	4.12625
16.8.1.12	secondary metabolism.flavonoids.anthocyanins.anthocyanidin 3-O-glucosyltransferase	medtr2g008220	Transcript	(at2g22590 : 355.0) UDP-Glycosyltransferase superfamily protein; FUNCTIONS IN: transferase activity, transferring glycosyl groups; INVOLVED IN: metabolic process; LOCATED IN: cellular_component unknown; CONTAINS InterPro DOMAIN/s: UDP-glucuronosyl/UDP-glucosyltransferase (InterPro:IPR002213); BEST Arabidopsis thaliana protein match is: UDP-Glycosyltransferase superfamily protein (TAIR:AT5G65550.1…	2.83893
16.8.1.12	secondary metabolism.flavonoids.anthocyanins.anthocyanidin 3-O-glucosyltransferase	medtr2g046620	Transcript	(at2g22590 : 385.0) UDP-Glycosyltransferase superfamily protein; FUNCTIONS IN: transferase activity, transferring glycosyl groups; INVOLVED IN: metabolic process; LOCATED IN: cellular_component unknown; CONTAINS InterPro DOMAIN/s: UDP-glucuronosyl/UDP-glucosyltransferase (InterPro:IPR002213); BEST Arabidopsis thaliana protein match is: UDP-Glycosyltransferase superfamily protein (TAIR:AT5G65550.1…	4.49861
16.8.1.12	secondary metabolism.flavonoids.anthocyanins.anthocyanidin 3-O-glucosyltransferase	medtr4g123553	Transcript	(at2g22590 : 357.0) UDP-Glycosyltransferase superfamily protein; FUNCTIONS IN: transferase activity, transferring glycosyl groups; INVOLVED IN: metabolic process; LOCATED IN: cellular_component unknown; CONTAINS InterPro DOMAIN/s: UDP-glucuronosyl/UDP-glucosyltransferase (InterPro:IPR002213); BEST Arabidopsis thaliana protein match is: UDP-Glycosyltransferase superfamily protein (TAIR:AT5G65550.1…	4.01087
16.8.1.12	secondary metabolism.flavonoids.anthocyanins.anthocyanidin 3-O-glucosyltransferase	medtr6g042310	Transcript	(at2g22590 : 344.0) UDP-Glycosyltransferase superfamily protein; FUNCTIONS IN: transferase activity, transferring glycosyl groups; INVOLVED IN: metabolic process; LOCATED IN: cellular_component unknown; CONTAINS InterPro DOMAIN/s: UDP-glucuronosyl/UDP-glucosyltransferase (InterPro:IPR002213); BEST Arabidopsis thaliana protein match is: UDP-Glycosyltransferase superfamily protein (TAIR:AT5G65550.1…	4.9393
16.8.1.12	secondary metabolism.flavonoids.anthocyanins.anthocyanidin 3-O-glucosyltransferase	medtr7g067330	Transcript	(at2g22590 : 378.0) UDP-Glycosyltransferase superfamily protein; FUNCTIONS IN: transferase activity, transferring glycosyl groups; INVOLVED IN: metabolic process; LOCATED IN: cellular_component unknown; CONTAINS InterPro DOMAIN/s: UDP-glucuronosyl/UDP-glucosyltransferase (InterPro:IPR002213); BEST Arabidopsis thaliana protein match is: UDP-Glycosyltransferase superfamily protein (TAIR:AT5G65550.1…	1.45978
16.8.1.21	secondary metabolism.flavonoids.anthocyanins.anthocyanin 5-aromatic acyltransferase	medtr2g089650	Transcript	(at1g03495 : 222.0) HXXXD-type acyl-transferase family protein; FUNCTIONS IN: transferase activity, transferring acyl groups other than amino-acyl groups, transferase activity; INVOLVED IN: biological_process unknown; CONTAINS InterPro DOMAIN/s: Transferase (InterPro:IPR003480); BEST Arabidopsis thaliana protein match is: HXXXD-type acyl-transferase family protein (TAIR:AT1G03940.1); Has 1920 Bla…	-7.24755
16.8.1.21	secondary metabolism.flavonoids.anthocyanins.anthocyanin 5-aromatic acyltransferase	medtr2g089755	Transcript	(at1g03940 : 221.0) HXXXD-type acyl-transferase family protein; FUNCTIONS IN: transferase activity, transferring acyl groups other than amino-acyl groups, transferase activity; INVOLVED IN: biological_process unknown; LOCATED IN: cellular_component unknown; CONTAINS InterPro DOMAIN/s: Transferase (InterPro:IPR003480); BEST Arabidopsis thaliana protein match is: HXXXD-type acyl-transferase family …	-7.47411
16.8.1.21	secondary metabolism.flavonoids.anthocyanins.anthocyanin 5-aromatic acyltransferase	medtr2g089765	Transcript	(at1g03940 : 288.0) HXXXD-type acyl-transferase family protein; FUNCTIONS IN: transferase activity, transferring acyl groups other than amino-acyl groups, transferase activity; INVOLVED IN: biological_process unknown; LOCATED IN: cellular_component unknown; CONTAINS InterPro DOMAIN/s: Transferase (InterPro:IPR003480); BEST Arabidopsis thaliana protein match is: HXXXD-type acyl-transferase family …	-2.75857
16.8.1.21	secondary metabolism.flavonoids.anthocyanins.anthocyanin 5-aromatic acyltransferase	medtr6g015315	Transcript	(at5g39090 : 276.0) HXXXD-type acyl-transferase family protein; FUNCTIONS IN: transferase activity, transferring acyl groups other than amino-acyl groups, transferase activity; INVOLVED IN: biological_process unknown; EXPRESSED IN: 12 plant structures; EXPRESSED DURING: 6 growth stages; CONTAINS InterPro DOMAIN/s: Transferase (InterPro:IPR003480); BEST Arabidopsis thaliana protein match is: HXXXD…	-2.25302
16.8.1.21	secondary metabolism.flavonoids.anthocyanins.anthocyanin 5-aromatic acyltransferase	medtr6g015320	Transcript	(at5g39090 : 249.0) HXXXD-type acyl-transferase family protein; FUNCTIONS IN: transferase activity, transferring acyl groups other than amino-acyl groups, transferase activity; INVOLVED IN: biological_process unknown; EXPRESSED IN: 12 plant structures; EXPRESSED DURING: 6 growth stages; CONTAINS InterPro DOMAIN/s: Transferase (InterPro:IPR003480); BEST Arabidopsis thaliana protein match is: HXXXD…	-1.55844
16.8.1.21	secondary metabolism.flavonoids.anthocyanins.anthocyanin 5-aromatic acyltransferase	medtr6g015815	Transcript	(at5g39090 : 278.0) HXXXD-type acyl-transferase family protein; FUNCTIONS IN: transferase activity, transferring acyl groups other than amino-acyl groups, transferase activity; INVOLVED IN: biological_process unknown; EXPRESSED IN: 12 plant structures; EXPRESSED DURING: 6 growth stages; CONTAINS InterPro DOMAIN/s: Transferase (InterPro:IPR003480); BEST Arabidopsis thaliana protein match is: HXXXD…	-5.11891
16.8.1.21	secondary metabolism.flavonoids.anthocyanins.anthocyanin 5-aromatic acyltransferase	medtr6g015830	Transcript	(at3g29635 : 284.0) HXXXD-type acyl-transferase family protein; FUNCTIONS IN: transferase activity, transferring acyl groups other than amino-acyl groups, transferase activity; INVOLVED IN: biological_process unknown; EXPRESSED IN: root; CONTAINS InterPro DOMAIN/s: Transferase (InterPro:IPR003480); BEST Arabidopsis thaliana protein match is: HXXXD-type acyl-transferase family protein (TAIR:AT3G29…	3.31524
16.8.1.21	secondary metabolism.flavonoids.anthocyanins.anthocyanin 5-aromatic acyltransferase	medtr7g013850	Transcript	(at5g39050 : 253.0) HXXXD-type acyl-transferase family protein; FUNCTIONS IN: transferase activity, transferring acyl groups other than amino-acyl groups, transferase activity; INVOLVED IN: biological_process unknown; LOCATED IN: cellular_component unknown; EXPRESSED IN: 21 plant structures; EXPRESSED DURING: 13 growth stages; CONTAINS InterPro DOMAIN/s: Transferase (InterPro:IPR003480); BEST Ara…	0.982328
16.8.1.21	secondary metabolism.flavonoids.anthocyanins.anthocyanin 5-aromatic acyltransferase	medtr7g014610	Transcript	(at5g39050 : 290.0) HXXXD-type acyl-transferase family protein; FUNCTIONS IN: transferase activity, transferring acyl groups other than amino-acyl groups, transferase activity; INVOLVED IN: biological_process unknown; LOCATED IN: cellular_component unknown; EXPRESSED IN: 21 plant structures; EXPRESSED DURING: 13 growth stages; CONTAINS InterPro DOMAIN/s: Transferase (InterPro:IPR003480); BEST Ara…	1.80221
16.8.1.21	secondary metabolism.flavonoids.anthocyanins.anthocyanin 5-aromatic acyltransferase	medtr7g014160	Transcript	(at5g39080 : 286.0) HXXXD-type acyl-transferase family protein; FUNCTIONS IN: transferase activity, transferring acyl groups other than amino-acyl groups, transferase activity; INVOLVED IN: biological_process unknown; LOCATED IN: cellular_component unknown; EXPRESSED IN: 16 plant structures; EXPRESSED DURING: 9 growth stages; CONTAINS InterPro DOMAIN/s: Transferase (InterPro:IPR003480); BEST Arab…	-2.86033
16.8.1.21	secondary metabolism.flavonoids.anthocyanins.anthocyanin 5-aromatic acyltransferase	medtr7g014180	Transcript	(at3g29635 : 142.0) HXXXD-type acyl-transferase family protein; FUNCTIONS IN: transferase activity, transferring acyl groups other than amino-acyl groups, transferase activity; INVOLVED IN: biological_process unknown; EXPRESSED IN: root; CONTAINS InterPro DOMAIN/s: Transferase (InterPro:IPR003480); BEST Arabidopsis thaliana protein match is: HXXXD-type acyl-transferase family protein (TAIR:AT3G29…	-2.93326
16.8.1.21	secondary metabolism.flavonoids.anthocyanins.anthocyanin 5-aromatic acyltransferase	medtr7g014200	Transcript	(at3g29670 : 300.0) HXXXD-type acyl-transferase family protein; FUNCTIONS IN: transferase activity, transferring acyl groups other than amino-acyl groups, transferase activity; INVOLVED IN: biological_process unknown; LOCATED IN: cellular_component unknown; EXPRESSED IN: stem, inflorescence meristem, hypocotyl, flower; EXPRESSED DURING: petal differentiation and expansion stage; CONTAINS InterPro…	-3.28154
16.8.1.21	secondary metabolism.flavonoids.anthocyanins.anthocyanin 5-aromatic acyltransferase	medtr7g014230	Transcript	(at5g39050 : 278.0) HXXXD-type acyl-transferase family protein; FUNCTIONS IN: transferase activity, transferring acyl groups other than amino-acyl groups, transferase activity; INVOLVED IN: biological_process unknown; LOCATED IN: cellular_component unknown; EXPRESSED IN: 21 plant structures; EXPRESSED DURING: 13 growth stages; CONTAINS InterPro DOMAIN/s: Transferase (InterPro:IPR003480); BEST Ara…	1.55539
16.8.1.21	secondary metabolism.flavonoids.anthocyanins.anthocyanin 5-aromatic acyltransferase	medtr7g014330	Transcript	(at3g29670 : 307.0) HXXXD-type acyl-transferase family protein; FUNCTIONS IN: transferase activity, transferring acyl groups other than amino-acyl groups, transferase activity; INVOLVED IN: biological_process unknown; LOCATED IN: cellular_component unknown; EXPRESSED IN: stem, inflorescence meristem, hypocotyl, flower; EXPRESSED DURING: petal differentiation and expansion stage; CONTAINS InterPro…	1.72773
16.8.1.21	secondary metabolism.flavonoids.anthocyanins.anthocyanin 5-aromatic acyltransferase	medtr7g014360	Transcript	(at5g39090 : 232.0) HXXXD-type acyl-transferase family protein; FUNCTIONS IN: transferase activity, transferring acyl groups other than amino-acyl groups, transferase activity; INVOLVED IN: biological_process unknown; EXPRESSED IN: 12 plant structures; EXPRESSED DURING: 6 growth stages; CONTAINS InterPro DOMAIN/s: Transferase (InterPro:IPR003480); BEST Arabidopsis thaliana protein match is: HXXXD…	4.03552
16.8.1.21	secondary metabolism.flavonoids.anthocyanins.anthocyanin 5-aromatic acyltransferase	medtr7g015860	Transcript	(at1g03940 : 258.0) HXXXD-type acyl-transferase family protein; FUNCTIONS IN: transferase activity, transferring acyl groups other than amino-acyl groups, transferase activity; INVOLVED IN: biological_process unknown; LOCATED IN: cellular_component unknown; CONTAINS InterPro DOMAIN/s: Transferase (InterPro:IPR003480); BEST Arabidopsis thaliana protein match is: HXXXD-type acyl-transferase family …	2.59131
16.8.2	secondary metabolism.flavonoids.chalcones	medtr1g115820	Transcript	(p28012|cfi1_medsa : 419.0) Chalcone--flavonone isomerase 1 (EC 5.5.1.6) (Chalcone isomerase 1) - Medicago sativa (Alfalfa) & (gnl|cdd|66148 : 344.0) no description available & (at3g55120 : 197.0) Catalyzes the conversion of chalcones into flavanones. Required for the accumulation of purple anthocyanins in leaves and stems.; TRANSPARENT TESTA 5 (TT5); FUNCTIONS IN: chalcone isomerase activity; IN…	-2.79211
16.8.2	secondary metabolism.flavonoids.chalcones	medtr1g115840	Transcript	(gnl|cdd|66148 : 291.0) no description available & (p14298|cfi_phavu : 271.0) Chalcone--flavonone isomerase (EC 5.5.1.6) (Chalcone isomerase) - Phaseolus vulgaris (Kidney bean) (French bean) & (at3g55120 : 202.0) Catalyzes the conversion of chalcones into flavanones. Required for the accumulation of purple anthocyanins in leaves and stems.; TRANSPARENT TESTA 5 (TT5); FUNCTIONS IN: chalcone isomer…	-1.27743
16.8.2	secondary metabolism.flavonoids.chalcones	medtr1g115870	Transcript	(gnl|cdd|66148 : 348.0) no description available & (p51117|cfi_vitvi : 312.0) Chalcone--flavonone isomerase (EC 5.5.1.6) (Chalcone isomerase) - Vitis vinifera (Grape) & (at3g55120 : 271.0) Catalyzes the conversion of chalcones into flavanones. Required for the accumulation of purple anthocyanins in leaves and stems.; TRANSPARENT TESTA 5 (TT5); FUNCTIONS IN: chalcone isomerase activity; INVOLVED I…	1.32744
16.8.2	secondary metabolism.flavonoids.chalcones	medtr2g072510	Transcript	(at1g53520 : 269.0) Chalcone-flavanone isomerase family protein; FUNCTIONS IN: chalcone isomerase activity, intramolecular lyase activity; INVOLVED IN: cellular amino acid derivative biosynthetic process, flavonoid biosynthetic process; LOCATED IN: chloroplast stroma, chloroplast; EXPRESSED IN: 20 plant structures; EXPRESSED DURING: 13 growth stages; CONTAINS InterPro DOMAIN/s: Chalcone isomerase…	1.64219
16.8.2	secondary metabolism.flavonoids.chalcones	medtr3g083130	Transcript	(p26690|6dcs_soybn : 459.0) NAD(P)H-dependent 6'-deoxychalcone synthase (EC 2.3.1.170) - Glycine max (Soybean) & (at1g59960 : 322.0) NAD(P)-linked oxidoreductase superfamily protein; FUNCTIONS IN: oxidoreductase activity; INVOLVED IN: response to salt stress; EXPRESSED IN: 21 plant structures; EXPRESSED DURING: 13 growth stages; CONTAINS InterPro DOMAIN/s: Aldo/keto reductase (InterPro:IPR001395)…	-4.92274
16.8.2	secondary metabolism.flavonoids.chalcones	medtr3g088675	Transcript	(q9zs40|chs2_dauca : 629.0) Chalcone synthase 2 (EC 2.3.1.74) (Naringenin-chalcone synthase 2) (DcCHS2) - Daucus carota (Carrot) & (at5g13930 : 593.0) Encodes chalcone synthase (CHS), a key enzyme involved in the biosynthesis of flavonoids. Required for the accumulation of purple anthocyanins in leaves and stems. Also involved in the regulation of auxin transport and the modulation of root gravit…	-8.27154
16.8.2	secondary metabolism.flavonoids.chalcones	medtr3g093980	Transcript	(at5g05270 : 233.0) Chalcone-flavanone isomerase family protein; FUNCTIONS IN: intramolecular lyase activity, chalcone isomerase activity; INVOLVED IN: response to karrikin; LOCATED IN: cellular_component unknown; EXPRESSED IN: 20 plant structures; EXPRESSED DURING: 13 growth stages; CONTAINS InterPro DOMAIN/s: Chalcone isomerase, subgroup (InterPro:IPR003466), Chalcone isomerase, 3-layer sandwic…	-1.51358
16.8.2	secondary metabolism.flavonoids.chalcones	medtr4g021350	Transcript	(at2g37770 : 430.0) NAD(P)-linked oxidoreductase superfamily protein; FUNCTIONS IN: oxidoreductase activity; INVOLVED IN: oxidation reduction; EXPRESSED IN: 12 plant structures; EXPRESSED DURING: LP.04 four leaves visible, 4 anthesis, petal differentiation and expansion stage; CONTAINS InterPro DOMAIN/s: Aldo/keto reductase (InterPro:IPR001395), Aldo/keto reductase subgroup (InterPro:IPR020471), …	-1.25533
16.8.2	secondary metabolism.flavonoids.chalcones	medtr4g072320	Transcript	(q7g765|nado2_orysa : 341.0) Probable NAD(P)H-dependent oxidoreductase 2 (EC 1.-.-.-) - Oryza sativa (Rice) & (at1g59960 : 333.0) NAD(P)-linked oxidoreductase superfamily protein; FUNCTIONS IN: oxidoreductase activity; INVOLVED IN: response to salt stress; EXPRESSED IN: 21 plant structures; EXPRESSED DURING: 13 growth stages; CONTAINS InterPro DOMAIN/s: Aldo/keto reductase (InterPro:IPR001395), A…	-6.33834
16.8.2	secondary metabolism.flavonoids.chalcones	medtr5g097900	Transcript	(p26690|6dcs_soybn : 552.0) NAD(P)H-dependent 6'-deoxychalcone synthase (EC 2.3.1.170) - Glycine max (Soybean) & (at1g59960 : 325.0) NAD(P)-linked oxidoreductase superfamily protein; FUNCTIONS IN: oxidoreductase activity; INVOLVED IN: response to salt stress; EXPRESSED IN: 21 plant structures; EXPRESSED DURING: 13 growth stages; CONTAINS InterPro DOMAIN/s: Aldo/keto reductase (InterPro:IPR001395)…	-2.05626
16.8.2	secondary metabolism.flavonoids.chalcones	medtr5g097940	Transcript	(p26690|6dcs_soybn : 551.0) NAD(P)H-dependent 6'-deoxychalcone synthase (EC 2.3.1.170) - Glycine max (Soybean) & (at1g59960 : 325.0) NAD(P)-linked oxidoreductase superfamily protein; FUNCTIONS IN: oxidoreductase activity; INVOLVED IN: response to salt stress; EXPRESSED IN: 21 plant structures; EXPRESSED DURING: 13 growth stages; CONTAINS InterPro DOMAIN/s: Aldo/keto reductase (InterPro:IPR001395)…	-3.1444
16.8.2	secondary metabolism.flavonoids.chalcones	medtr7g063580	Transcript	(at2g37770 : 381.0) NAD(P)-linked oxidoreductase superfamily protein; FUNCTIONS IN: oxidoreductase activity; INVOLVED IN: oxidation reduction; EXPRESSED IN: 12 plant structures; EXPRESSED DURING: LP.04 four leaves visible, 4 anthesis, petal differentiation and expansion stage; CONTAINS InterPro DOMAIN/s: Aldo/keto reductase (InterPro:IPR001395), Aldo/keto reductase subgroup (InterPro:IPR020471), …	1.45758
16.8.2	secondary metabolism.flavonoids.chalcones	medtr8g070115	Transcript	(at2g37770 : 509.0) NAD(P)-linked oxidoreductase superfamily protein; FUNCTIONS IN: oxidoreductase activity; INVOLVED IN: oxidation reduction; EXPRESSED IN: 12 plant structures; EXPRESSED DURING: LP.04 four leaves visible, 4 anthesis, petal differentiation and expansion stage; CONTAINS InterPro DOMAIN/s: Aldo/keto reductase (InterPro:IPR001395), Aldo/keto reductase subgroup (InterPro:IPR020471), …	1.93916
16.8.2	secondary metabolism.flavonoids.chalcones	medtr0374s0050	Transcript	(p26690|6dcs_soybn : 358.0) NAD(P)H-dependent 6'-deoxychalcone synthase (EC 2.3.1.170) - Glycine max (Soybean) & (at1g59960 : 319.0) NAD(P)-linked oxidoreductase superfamily protein; FUNCTIONS IN: oxidoreductase activity; INVOLVED IN: response to salt stress; EXPRESSED IN: 21 plant structures; EXPRESSED DURING: 13 growth stages; CONTAINS InterPro DOMAIN/s: Aldo/keto reductase (InterPro:IPR001395)…	0.974782
16.8.2.1	secondary metabolism.flavonoids.chalcones.naringenin-chalcone synthase	medtr1g098140	Transcript	(p30075|chs4_medsa : 790.0) Chalcone synthase 4 (EC 2.3.1.74) (Naringenin-chalcone synthase 4) (CHS12-1) - Medicago sativa (Alfalfa) & (at5g13930 : 672.0) Encodes chalcone synthase (CHS), a key enzyme involved in the biosynthesis of flavonoids. Required for the accumulation of purple anthocyanins in leaves and stems. Also involved in the regulation of auxin transport and the modulation of root gr…	-5.20665
16.8.2.1	secondary metabolism.flavonoids.chalcones.naringenin-chalcone synthase	medtr1g097910	Transcript	(p30076|chs8_medsa : 745.0) Chalcone synthase 8 (EC 2.3.1.74) (Naringenin-chalcone synthase 8) - Medicago sativa (Alfalfa) & (at5g13930 : 626.0) Encodes chalcone synthase (CHS), a key enzyme involved in the biosynthesis of flavonoids. Required for the accumulation of purple anthocyanins in leaves and stems. Also involved in the regulation of auxin transport and the modulation of root gravitropism…	-5.65827
16.8.2.1	secondary metabolism.flavonoids.chalcones.naringenin-chalcone synthase	medtr1g097935	Transcript	(p30076|chs8_medsa : 745.0) Chalcone synthase 8 (EC 2.3.1.74) (Naringenin-chalcone synthase 8) - Medicago sativa (Alfalfa) & (at5g13930 : 626.0) Encodes chalcone synthase (CHS), a key enzyme involved in the biosynthesis of flavonoids. Required for the accumulation of purple anthocyanins in leaves and stems. Also involved in the regulation of auxin transport and the modulation of root gravitropism…	-5.33657
16.8.2.1	secondary metabolism.flavonoids.chalcones.naringenin-chalcone synthase	medtr3g083910	Transcript	(p51082|chsb_pea : 777.0) Chalcone synthase 1B (EC 2.3.1.74) (Naringenin-chalcone synthase 1B) - Pisum sativum (Garden pea) & (at5g13930 : 691.0) Encodes chalcone synthase (CHS), a key enzyme involved in the biosynthesis of flavonoids. Required for the accumulation of purple anthocyanins in leaves and stems. Also involved in the regulation of auxin transport and the modulation of root gravitropis…	-1.94786
16.8.2.1	secondary metabolism.flavonoids.chalcones.naringenin-chalcone synthase	medtr3g083920	Transcript	(p51081|chsa_pea : 781.0) Chalcone synthase 1A (EC 2.3.1.74) (Naringenin-chalcone synthase 1A) - Pisum sativum (Garden pea) & (at5g13930 : 681.0) Encodes chalcone synthase (CHS), a key enzyme involved in the biosynthesis of flavonoids. Required for the accumulation of purple anthocyanins in leaves and stems. Also involved in the regulation of auxin transport and the modulation of root gravitropis…	-2.87961
16.8.2.1	secondary metabolism.flavonoids.chalcones.naringenin-chalcone synthase	medtr3g088675	Transcript	(q9zs40|chs2_dauca : 629.0) Chalcone synthase 2 (EC 2.3.1.74) (Naringenin-chalcone synthase 2) (DcCHS2) - Daucus carota (Carrot) & (at5g13930 : 593.0) Encodes chalcone synthase (CHS), a key enzyme involved in the biosynthesis of flavonoids. Required for the accumulation of purple anthocyanins in leaves and stems. Also involved in the regulation of auxin transport and the modulation of root gravit…	-8.27154
16.8.2.1	secondary metabolism.flavonoids.chalcones.naringenin-chalcone synthase	medtr5g007713	Transcript	(p30077|chs9_medsa : 798.0) Chalcone synthase 9 (EC 2.3.1.74) (Naringenin-chalcone synthase 9) - Medicago sativa (Alfalfa) & (at5g13930 : 672.0) Encodes chalcone synthase (CHS), a key enzyme involved in the biosynthesis of flavonoids. Required for the accumulation of purple anthocyanins in leaves and stems. Also involved in the regulation of auxin transport and the modulation of root gravitropism…	-5.13811
16.8.2.1	secondary metabolism.flavonoids.chalcones.naringenin-chalcone synthase	medtr5g007717	Transcript	(p30077|chs9_medsa : 796.0) Chalcone synthase 9 (EC 2.3.1.74) (Naringenin-chalcone synthase 9) - Medicago sativa (Alfalfa) & (at5g13930 : 671.0) Encodes chalcone synthase (CHS), a key enzyme involved in the biosynthesis of flavonoids. Required for the accumulation of purple anthocyanins in leaves and stems. Also involved in the regulation of auxin transport and the modulation of root gravitropism…	-5.28613
16.8.2.1	secondary metabolism.flavonoids.chalcones.naringenin-chalcone synthase	medtr5g007730	Transcript	(p30075|chs4_medsa : 793.0) Chalcone synthase 4 (EC 2.3.1.74) (Naringenin-chalcone synthase 4) (CHS12-1) - Medicago sativa (Alfalfa) & (at5g13930 : 669.0) Encodes chalcone synthase (CHS), a key enzyme involved in the biosynthesis of flavonoids. Required for the accumulation of purple anthocyanins in leaves and stems. Also involved in the regulation of auxin transport and the modulation of root gr…	-3.4312
16.8.2.1	secondary metabolism.flavonoids.chalcones.naringenin-chalcone synthase	medtr5g007760	Transcript	(p30075|chs4_medsa : 782.0) Chalcone synthase 4 (EC 2.3.1.74) (Naringenin-chalcone synthase 4) (CHS12-1) - Medicago sativa (Alfalfa) & (at5g13930 : 665.0) Encodes chalcone synthase (CHS), a key enzyme involved in the biosynthesis of flavonoids. Required for the accumulation of purple anthocyanins in leaves and stems. Also involved in the regulation of auxin transport and the modulation of root gr…	-4.14625
16.8.2.1	secondary metabolism.flavonoids.chalcones.naringenin-chalcone synthase	medtr7g016700	Transcript	(p30074|chs2_medsa : 794.0) Chalcone synthase 2 (EC 2.3.1.74) (Naringenin-chalcone synthase 2) - Medicago sativa (Alfalfa) & (at5g13930 : 666.0) Encodes chalcone synthase (CHS), a key enzyme involved in the biosynthesis of flavonoids. Required for the accumulation of purple anthocyanins in leaves and stems. Also involved in the regulation of auxin transport and the modulation of root gravitropism…	-4.30836
16.8.2.1	secondary metabolism.flavonoids.chalcones.naringenin-chalcone synthase	medtr7g016720	Transcript	(p30074|chs2_medsa : 791.0) Chalcone synthase 2 (EC 2.3.1.74) (Naringenin-chalcone synthase 2) - Medicago sativa (Alfalfa) & (at5g13930 : 669.0) Encodes chalcone synthase (CHS), a key enzyme involved in the biosynthesis of flavonoids. Required for the accumulation of purple anthocyanins in leaves and stems. Also involved in the regulation of auxin transport and the modulation of root gravitropism…	-4.44125
16.8.2.1	secondary metabolism.flavonoids.chalcones.naringenin-chalcone synthase	medtr7g016780	Transcript	(p30074|chs2_medsa : 787.0) Chalcone synthase 2 (EC 2.3.1.74) (Naringenin-chalcone synthase 2) - Medicago sativa (Alfalfa) & (at5g13930 : 667.0) Encodes chalcone synthase (CHS), a key enzyme involved in the biosynthesis of flavonoids. Required for the accumulation of purple anthocyanins in leaves and stems. Also involved in the regulation of auxin transport and the modulation of root gravitropism…	-4.84142
16.8.2.1	secondary metabolism.flavonoids.chalcones.naringenin-chalcone synthase	medtr7g016800	Transcript	(p30074|chs2_medsa : 794.0) Chalcone synthase 2 (EC 2.3.1.74) (Naringenin-chalcone synthase 2) - Medicago sativa (Alfalfa) & (at5g13930 : 669.0) Encodes chalcone synthase (CHS), a key enzyme involved in the biosynthesis of flavonoids. Required for the accumulation of purple anthocyanins in leaves and stems. Also involved in the regulation of auxin transport and the modulation of root gravitropism…	-4.71758
16.8.2.1	secondary metabolism.flavonoids.chalcones.naringenin-chalcone synthase	medtr7g016820	Transcript	(p30074|chs2_medsa : 790.0) Chalcone synthase 2 (EC 2.3.1.74) (Naringenin-chalcone synthase 2) - Medicago sativa (Alfalfa) & (at5g13930 : 669.0) Encodes chalcone synthase (CHS), a key enzyme involved in the biosynthesis of flavonoids. Required for the accumulation of purple anthocyanins in leaves and stems. Also involved in the regulation of auxin transport and the modulation of root gravitropism…	-3.57928
16.8.2.1	secondary metabolism.flavonoids.chalcones.naringenin-chalcone synthase	medtr7g084300	Transcript	(p51075|chsy_betve : 685.0) Chalcone synthase (EC 2.3.1.74) (Naringenin-chalcone synthase) - Betula verrucosa (White birch) (Betula pendula) & (at5g13930 : 661.0) Encodes chalcone synthase (CHS), a key enzyme involved in the biosynthesis of flavonoids. Required for the accumulation of purple anthocyanins in leaves and stems. Also involved in the regulation of auxin transport and the modulation of…	4.10637
16.8.2.1	secondary metabolism.flavonoids.chalcones.naringenin-chalcone synthase	medtr7g113405	Transcript	(p30075|chs4_medsa : 604.0) Chalcone synthase 4 (EC 2.3.1.74) (Naringenin-chalcone synthase 4) (CHS12-1) - Medicago sativa (Alfalfa) & (at5g13930 : 527.0) Encodes chalcone synthase (CHS), a key enzyme involved in the biosynthesis of flavonoids. Required for the accumulation of purple anthocyanins in leaves and stems. Also involved in the regulation of auxin transport and the modulation of root gr…	-5.86079
16.8.2.2	secondary metabolism.flavonoids.chalcones.chalcone isomerase	medtr1g115870	Transcript	(gnl|cdd|66148 : 348.0) no description available & (p51117|cfi_vitvi : 312.0) Chalcone--flavonone isomerase (EC 5.5.1.6) (Chalcone isomerase) - Vitis vinifera (Grape) & (at3g55120 : 271.0) Catalyzes the conversion of chalcones into flavanones. Required for the accumulation of purple anthocyanins in leaves and stems.; TRANSPARENT TESTA 5 (TT5); FUNCTIONS IN: chalcone isomerase activity; INVOLVED I…	1.32744
16.8.3	secondary metabolism.flavonoids.dihydroflavonols	medtr1g019510	Transcript	(at4g01070 : 475.0) the glycosyltransferase (UGT72B1) is involved in metabolizing xenobiotica (chloroaniline and chlorophenole). Comparison between wild type and knock-out mutant demonstrates the central role of this gene for metabolizing chloroaniline but significantly less for chlorophenole. The glucosyltransferase preferred UDP-xylose over UDP-glucose indicating its (additional) functioning as…	-5.779
16.8.3	secondary metabolism.flavonoids.dihydroflavonols	medtr1g070085	Transcript	(gnl|cdd|35365 : 253.0) no description available & (at5g24530 : 236.0) Encodes a putative 2OG-Fe(II) oxygenase that is defense-associated but required for susceptibility to downy mildew.; DOWNY MILDEW RESISTANT 6 (DMR6); FUNCTIONS IN: oxidoreductase activity, acting on paired donors, with incorporation or reduction of molecular oxygen, 2-oxoglutarate as one donor, and incorporation of one atom ea…	1.47368
16.8.3	secondary metabolism.flavonoids.dihydroflavonols	medtr1g070100	Transcript	(gnl|cdd|35365 : 199.0) no description available & (at5g24530 : 185.0) Encodes a putative 2OG-Fe(II) oxygenase that is defense-associated but required for susceptibility to downy mildew.; DOWNY MILDEW RESISTANT 6 (DMR6); FUNCTIONS IN: oxidoreductase activity, acting on paired donors, with incorporation or reduction of molecular oxygen, 2-oxoglutarate as one donor, and incorporation of one atom ea…	0.998534
16.8.3	secondary metabolism.flavonoids.dihydroflavonols	medtr1g070120	Transcript	(gnl|cdd|35365 : 270.0) no description available & (at4g10490 : 243.0) 2-oxoglutarate (2OG) and Fe(II)-dependent oxygenase superfamily protein; FUNCTIONS IN: oxidoreductase activity, acting on paired donors, with incorporation or reduction of molecular oxygen, 2-oxoglutarate as one donor, and incorporation of one atom each of oxygen into both donors, oxidoreductase activity; INVOLVED IN: secondar…	-3.37177
16.8.3	secondary metabolism.flavonoids.dihydroflavonols	medtr2g040530	Transcript	(at3g21760 : 362.0) Encodes HYR1, a UDP glycosyltransferase (UGT). HYR1 glucosylates hypostatin, an inhibitor of cell expansion in vivo to form a bioactive glucoside.; HYPOSTATIN RESISTANCE 1 (HYR1); FUNCTIONS IN: UDP-glycosyltransferase activity, transferase activity, transferring glycosyl groups; INVOLVED IN: metabolic process; LOCATED IN: cellular_component unknown; EXPRESSED IN: 21 plant stru…	-6.03117
16.8.3	secondary metabolism.flavonoids.dihydroflavonols	medtr2g083360	Transcript	(at2g22930 : 259.0) UDP-Glycosyltransferase superfamily protein; FUNCTIONS IN: transferase activity, transferring glycosyl groups; INVOLVED IN: metabolic process; LOCATED IN: endomembrane system; EXPRESSED IN: hypocotyl, root, flower; EXPRESSED DURING: petal differentiation and expansion stage; CONTAINS InterPro DOMAIN/s: UDP-glucuronosyl/UDP-glucosyltransferase (InterPro:IPR002213); BEST Arabido…	2.33734
16.8.3	secondary metabolism.flavonoids.dihydroflavonols	medtr2g083430	Transcript	(at5g54010 : 431.0) UDP-Glycosyltransferase superfamily protein; FUNCTIONS IN: transferase activity, transferring glycosyl groups; INVOLVED IN: metabolic process; LOCATED IN: endomembrane system; EXPRESSED IN: 6 plant structures; EXPRESSED DURING: L mature pollen stage, M germinated pollen stage, 4 anthesis, petal differentiation and expansion stage; CONTAINS InterPro DOMAIN/s: UDP-glucuronosyl/U…	1.22418
16.8.3	secondary metabolism.flavonoids.dihydroflavonols	medtr2g083480	Transcript	(at4g27570 : 389.0) UDP-Glycosyltransferase superfamily protein; FUNCTIONS IN: transferase activity, transferring glycosyl groups; INVOLVED IN: N-terminal protein myristoylation, metabolic process; LOCATED IN: cellular_component unknown; CONTAINS InterPro DOMAIN/s: UDP-glucuronosyl/UDP-glucosyltransferase (InterPro:IPR002213); BEST Arabidopsis thaliana protein match is: UDP-Glycosyltransferase su…	-1.43707
16.8.3	secondary metabolism.flavonoids.dihydroflavonols	medtr2g083490	Transcript	(at5g54060 : 391.0) UDP-glucose:flavonoid 3-o-glucosyltransferase (UF3GT); FUNCTIONS IN: transferase activity, transferring glycosyl groups; INVOLVED IN: N-terminal protein myristoylation, response to sucrose stimulus; LOCATED IN: cellular_component unknown; EXPRESSED IN: 14 plant structures; EXPRESSED DURING: LP.04 four leaves visible, 4 anthesis, C globular stage, E expanded cotyledon stage, D …	2.33984
16.8.3	secondary metabolism.flavonoids.dihydroflavonols	medtr3g026150	Transcript	(at1g17020 : 286.0) Encodes a novel member of the Fe(II)/ascorbate oxidase gene family; senescence-related gene.; senescence-related gene 1 (SRG1); CONTAINS InterPro DOMAIN/s: Oxoglutarate/iron-dependent oxygenase (InterPro:IPR005123); BEST Arabidopsis thaliana protein match is: 2-oxoglutarate (2OG) and Fe(II)-dependent oxygenase superfamily protein (TAIR:AT1G17010.1); Has 8560 Blast hits to 8517…	-0.575354
16.8.3	secondary metabolism.flavonoids.dihydroflavonols	medtr3g091350	Transcript	(gnl|cdd|35365 : 283.0) no description available & (at4g10500 : 207.0) 2-oxoglutarate (2OG) and Fe(II)-dependent oxygenase superfamily protein; FUNCTIONS IN: oxidoreductase activity, acting on paired donors, with incorporation or reduction of molecular oxygen, 2-oxoglutarate as one donor, and incorporation of one atom each of oxygen into both donors, oxidoreductase activity; INVOLVED IN: secondar…	-2.45314
16.8.3	secondary metabolism.flavonoids.dihydroflavonols	medtr3g092890	Transcript	(at5g24530 : 496.0) Encodes a putative 2OG-Fe(II) oxygenase that is defense-associated but required for susceptibility to downy mildew.; DOWNY MILDEW RESISTANT 6 (DMR6); FUNCTIONS IN: oxidoreductase activity, acting on paired donors, with incorporation or reduction of molecular oxygen, 2-oxoglutarate as one donor, and incorporation of one atom each of oxygen into both donors, oxidoreductase activ…	-2.60184
16.8.3	secondary metabolism.flavonoids.dihydroflavonols	medtr4g082820	Transcript	(gnl|cdd|36406 : 154.0) no description available & (at4g01070 : 144.0) the glycosyltransferase (UGT72B1) is involved in metabolizing xenobiotica (chloroaniline and chlorophenole). Comparison between wild type and knock-out mutant demonstrates the central role of this gene for metabolizing chloroaniline but significantly less for chlorophenole. The glucosyltransferase preferred UDP-xylose over UDP…	1.0372
16.8.3	secondary metabolism.flavonoids.dihydroflavonols	medtr4g093840	Transcript	(gnl|cdd|35365 : 255.0) no description available & (at2g36690 : 217.0) 2-oxoglutarate (2OG) and Fe(II)-dependent oxygenase superfamily protein; FUNCTIONS IN: oxidoreductase activity, acting on paired donors, with incorporation or reduction of molecular oxygen, 2-oxoglutarate as one donor, and incorporation of one atom each of oxygen into both donors, oxidoreductase activity; INVOLVED IN: biosynth…	-2.99052
16.8.3	secondary metabolism.flavonoids.dihydroflavonols	medtr5g048550	Transcript	(at1g17020 : 387.0) Encodes a novel member of the Fe(II)/ascorbate oxidase gene family; senescence-related gene.; senescence-related gene 1 (SRG1); CONTAINS InterPro DOMAIN/s: Oxoglutarate/iron-dependent oxygenase (InterPro:IPR005123); BEST Arabidopsis thaliana protein match is: 2-oxoglutarate (2OG) and Fe(II)-dependent oxygenase superfamily protein (TAIR:AT1G17010.1); Has 8560 Blast hits to 8517…	-9.97323
16.8.3	secondary metabolism.flavonoids.dihydroflavonols	medtr5g055680	Transcript	(at1g17020 : 385.0) Encodes a novel member of the Fe(II)/ascorbate oxidase gene family; senescence-related gene.; senescence-related gene 1 (SRG1); CONTAINS InterPro DOMAIN/s: Oxoglutarate/iron-dependent oxygenase (InterPro:IPR005123); BEST Arabidopsis thaliana protein match is: 2-oxoglutarate (2OG) and Fe(II)-dependent oxygenase superfamily protein (TAIR:AT1G17010.1); Has 8560 Blast hits to 8517…	-5.31495
16.8.3	secondary metabolism.flavonoids.dihydroflavonols	medtr6g005600	Transcript	(at4g01070 : 393.0) the glycosyltransferase (UGT72B1) is involved in metabolizing xenobiotica (chloroaniline and chlorophenole). Comparison between wild type and knock-out mutant demonstrates the central role of this gene for metabolizing chloroaniline but significantly less for chlorophenole. The glucosyltransferase preferred UDP-xylose over UDP-glucose indicating its (additional) functioning as…	2.09578
16.8.3	secondary metabolism.flavonoids.dihydroflavonols	medtr6g005660	Transcript	(at4g01070 : 137.0) the glycosyltransferase (UGT72B1) is involved in metabolizing xenobiotica (chloroaniline and chlorophenole). Comparison between wild type and knock-out mutant demonstrates the central role of this gene for metabolizing chloroaniline but significantly less for chlorophenole. The glucosyltransferase preferred UDP-xylose over UDP-glucose indicating its (additional) functioning as…	2.57285
16.8.3	secondary metabolism.flavonoids.dihydroflavonols	medtr6g015950	Transcript	(gnl|cdd|35365 : 274.0) no description available & (at5g24530 : 240.0) Encodes a putative 2OG-Fe(II) oxygenase that is defense-associated but required for susceptibility to downy mildew.; DOWNY MILDEW RESISTANT 6 (DMR6); FUNCTIONS IN: oxidoreductase activity, acting on paired donors, with incorporation or reduction of molecular oxygen, 2-oxoglutarate as one donor, and incorporation of one atom ea…	-7.51412
16.8.3	secondary metabolism.flavonoids.dihydroflavonols	medtr6g023665	Transcript	(at1g01420 : 374.0) UDP-glucosyl transferase 72B3 (UGT72B3); FUNCTIONS IN: quercetin 3-O-glucosyltransferase activity, UDP-glycosyltransferase activity, transferase activity, transferring glycosyl groups; INVOLVED IN: metabolic process; LOCATED IN: cellular_component unknown; EXPRESSED IN: 11 plant structures; EXPRESSED DURING: LP.04 four leaves visible, petal differentiation and expansion stage;…	1.56435
16.8.3	secondary metabolism.flavonoids.dihydroflavonols	medtr6g488280	Transcript	(at1g01420 : 373.0) UDP-glucosyl transferase 72B3 (UGT72B3); FUNCTIONS IN: quercetin 3-O-glucosyltransferase activity, UDP-glycosyltransferase activity, transferase activity, transferring glycosyl groups; INVOLVED IN: metabolic process; LOCATED IN: cellular_component unknown; EXPRESSED IN: 11 plant structures; EXPRESSED DURING: LP.04 four leaves visible, petal differentiation and expansion stage;…	-1.56678
16.8.3	secondary metabolism.flavonoids.dihydroflavonols	medtr7g046490	Transcript	(at4g01070 : 397.0) the glycosyltransferase (UGT72B1) is involved in metabolizing xenobiotica (chloroaniline and chlorophenole). Comparison between wild type and knock-out mutant demonstrates the central role of this gene for metabolizing chloroaniline but significantly less for chlorophenole. The glucosyltransferase preferred UDP-xylose over UDP-glucose indicating its (additional) functioning as…	-1.32288
16.8.3	secondary metabolism.flavonoids.dihydroflavonols	medtr7g062570	Transcript	(gnl|cdd|35365 : 298.0) no description available & (at3g21420 : 291.0) 2-oxoglutarate (2OG) and Fe(II)-dependent oxygenase superfamily protein; FUNCTIONS IN: oxidoreductase activity; INVOLVED IN: metabolic process; LOCATED IN: cellular_component unknown; EXPRESSED IN: 16 plant structures; EXPRESSED DURING: 8 growth stages; CONTAINS InterPro DOMAIN/s: Oxoglutarate/iron-dependent oxygenase (InterPr…	3.47394
16.8.3	secondary metabolism.flavonoids.dihydroflavonols	medtr8g006260	Transcript	(at4g01070 : 404.0) the glycosyltransferase (UGT72B1) is involved in metabolizing xenobiotica (chloroaniline and chlorophenole). Comparison between wild type and knock-out mutant demonstrates the central role of this gene for metabolizing chloroaniline but significantly less for chlorophenole. The glucosyltransferase preferred UDP-xylose over UDP-glucose indicating its (additional) functioning as…	2.51995
16.8.3	secondary metabolism.flavonoids.dihydroflavonols	medtr8g006710	Transcript	(at1g01420 : 383.0) UDP-glucosyl transferase 72B3 (UGT72B3); FUNCTIONS IN: quercetin 3-O-glucosyltransferase activity, UDP-glycosyltransferase activity, transferase activity, transferring glycosyl groups; INVOLVED IN: metabolic process; LOCATED IN: cellular_component unknown; EXPRESSED IN: 11 plant structures; EXPRESSED DURING: LP.04 four leaves visible, petal differentiation and expansion stage;…	-1.94464
16.8.3	secondary metabolism.flavonoids.dihydroflavonols	medtr8g006730	Transcript	(at1g01420 : 384.0) UDP-glucosyl transferase 72B3 (UGT72B3); FUNCTIONS IN: quercetin 3-O-glucosyltransferase activity, UDP-glycosyltransferase activity, transferase activity, transferring glycosyl groups; INVOLVED IN: metabolic process; LOCATED IN: cellular_component unknown; EXPRESSED IN: 11 plant structures; EXPRESSED DURING: LP.04 four leaves visible, petal differentiation and expansion stage;…	1.15704
16.8.3	secondary metabolism.flavonoids.dihydroflavonols	medtr8g008970	Transcript	(at4g01070 : 450.0) the glycosyltransferase (UGT72B1) is involved in metabolizing xenobiotica (chloroaniline and chlorophenole). Comparison between wild type and knock-out mutant demonstrates the central role of this gene for metabolizing chloroaniline but significantly less for chlorophenole. The glucosyltransferase preferred UDP-xylose over UDP-glucose indicating its (additional) functioning as…	1.08254
16.8.3	secondary metabolism.flavonoids.dihydroflavonols	medtr8g008990	Transcript	(at4g01070 : 456.0) the glycosyltransferase (UGT72B1) is involved in metabolizing xenobiotica (chloroaniline and chlorophenole). Comparison between wild type and knock-out mutant demonstrates the central role of this gene for metabolizing chloroaniline but significantly less for chlorophenole. The glucosyltransferase preferred UDP-xylose over UDP-glucose indicating its (additional) functioning as…	4.02551
16.8.3	secondary metabolism.flavonoids.dihydroflavonols	medtr8g009063	Transcript	(at4g01070 : 457.0) the glycosyltransferase (UGT72B1) is involved in metabolizing xenobiotica (chloroaniline and chlorophenole). Comparison between wild type and knock-out mutant demonstrates the central role of this gene for metabolizing chloroaniline but significantly less for chlorophenole. The glucosyltransferase preferred UDP-xylose over UDP-glucose indicating its (additional) functioning as…	1.36676
16.8.3	secondary metabolism.flavonoids.dihydroflavonols	medtr8g009073	Transcript	(at4g01070 : 459.0) the glycosyltransferase (UGT72B1) is involved in metabolizing xenobiotica (chloroaniline and chlorophenole). Comparison between wild type and knock-out mutant demonstrates the central role of this gene for metabolizing chloroaniline but significantly less for chlorophenole. The glucosyltransferase preferred UDP-xylose over UDP-glucose indicating its (additional) functioning as…	-0.908954
16.8.3	secondary metabolism.flavonoids.dihydroflavonols	medtr8g012650	Transcript	(at4g01070 : 376.0) the glycosyltransferase (UGT72B1) is involved in metabolizing xenobiotica (chloroaniline and chlorophenole). Comparison between wild type and knock-out mutant demonstrates the central role of this gene for metabolizing chloroaniline but significantly less for chlorophenole. The glucosyltransferase preferred UDP-xylose over UDP-glucose indicating its (additional) functioning as…	3.71182
16.8.3	secondary metabolism.flavonoids.dihydroflavonols	medtr8g012730	Transcript	(at4g01070 : 264.0) the glycosyltransferase (UGT72B1) is involved in metabolizing xenobiotica (chloroaniline and chlorophenole). Comparison between wild type and knock-out mutant demonstrates the central role of this gene for metabolizing chloroaniline but significantly less for chlorophenole. The glucosyltransferase preferred UDP-xylose over UDP-glucose indicating its (additional) functioning as…	4.37474
16.8.3	secondary metabolism.flavonoids.dihydroflavonols	medtr8g024120	Transcript	(at4g10490 : 432.0) 2-oxoglutarate (2OG) and Fe(II)-dependent oxygenase superfamily protein; FUNCTIONS IN: oxidoreductase activity, acting on paired donors, with incorporation or reduction of molecular oxygen, 2-oxoglutarate as one donor, and incorporation of one atom each of oxygen into both donors, oxidoreductase activity; INVOLVED IN: secondary metabolic process; LOCATED IN: cellular_component…	-3.87918
16.8.3	secondary metabolism.flavonoids.dihydroflavonols	medtr8g027870	Transcript	(at4g01070 : 529.0) the glycosyltransferase (UGT72B1) is involved in metabolizing xenobiotica (chloroaniline and chlorophenole). Comparison between wild type and knock-out mutant demonstrates the central role of this gene for metabolizing chloroaniline but significantly less for chlorophenole. The glucosyltransferase preferred UDP-xylose over UDP-glucose indicating its (additional) functioning as…	2.71939
16.8.3	secondary metabolism.flavonoids.dihydroflavonols	medtr8g027885	Transcript	(at4g01070 : 538.0) the glycosyltransferase (UGT72B1) is involved in metabolizing xenobiotica (chloroaniline and chlorophenole). Comparison between wild type and knock-out mutant demonstrates the central role of this gene for metabolizing chloroaniline but significantly less for chlorophenole. The glucosyltransferase preferred UDP-xylose over UDP-glucose indicating its (additional) functioning as…	2.48935
16.8.3	secondary metabolism.flavonoids.dihydroflavonols	medtr0009s0050	Transcript	(at4g25300 : 387.0) 2-oxoglutarate (2OG) and Fe(II)-dependent oxygenase superfamily protein; FUNCTIONS IN: oxidoreductase activity, acting on paired donors, with incorporation or reduction of molecular oxygen, 2-oxoglutarate as one donor, and incorporation of one atom each of oxygen into both donors, oxidoreductase activity; INVOLVED IN: flavonoid biosynthetic process; LOCATED IN: cellular_compon…	0.677305
16.8.3	secondary metabolism.flavonoids.dihydroflavonols	medtr0009s0480	Transcript	(at1g17020 : 375.0) Encodes a novel member of the Fe(II)/ascorbate oxidase gene family; senescence-related gene.; senescence-related gene 1 (SRG1); CONTAINS InterPro DOMAIN/s: Oxoglutarate/iron-dependent oxygenase (InterPro:IPR005123); BEST Arabidopsis thaliana protein match is: 2-oxoglutarate (2OG) and Fe(II)-dependent oxygenase superfamily protein (TAIR:AT1G17010.1); Has 8560 Blast hits to 8517…	1.49839
16.8.3	secondary metabolism.flavonoids.dihydroflavonols	medtr0056s0160	Transcript	(at1g17020 : 380.0) Encodes a novel member of the Fe(II)/ascorbate oxidase gene family; senescence-related gene.; senescence-related gene 1 (SRG1); CONTAINS InterPro DOMAIN/s: Oxoglutarate/iron-dependent oxygenase (InterPro:IPR005123); BEST Arabidopsis thaliana protein match is: 2-oxoglutarate (2OG) and Fe(II)-dependent oxygenase superfamily protein (TAIR:AT1G17010.1); Has 8560 Blast hits to 8517…	-6.39117
16.8.3	secondary metabolism.flavonoids.dihydroflavonols	medtr0078s0060	Transcript	(at4g01070 : 451.0) the glycosyltransferase (UGT72B1) is involved in metabolizing xenobiotica (chloroaniline and chlorophenole). Comparison between wild type and knock-out mutant demonstrates the central role of this gene for metabolizing chloroaniline but significantly less for chlorophenole. The glucosyltransferase preferred UDP-xylose over UDP-glucose indicating its (additional) functioning as…	-4.02457
16.8.3	secondary metabolism.flavonoids.dihydroflavonols	medtr0078s0190	Transcript	(at4g01070 : 436.0) the glycosyltransferase (UGT72B1) is involved in metabolizing xenobiotica (chloroaniline and chlorophenole). Comparison between wild type and knock-out mutant demonstrates the central role of this gene for metabolizing chloroaniline but significantly less for chlorophenole. The glucosyltransferase preferred UDP-xylose over UDP-glucose indicating its (additional) functioning as…	-3.92309
16.8.3	secondary metabolism.flavonoids.dihydroflavonols	medtr0184s0010	Transcript	(at4g01070 : 103.0) the glycosyltransferase (UGT72B1) is involved in metabolizing xenobiotica (chloroaniline and chlorophenole). Comparison between wild type and knock-out mutant demonstrates the central role of this gene for metabolizing chloroaniline but significantly less for chlorophenole. The glucosyltransferase preferred UDP-xylose over UDP-glucose indicating its (additional) functioning as…	-6.82562
16.8.3	secondary metabolism.flavonoids.dihydroflavonols	medtr0184s0040	Transcript	(at4g01070 : 436.0) the glycosyltransferase (UGT72B1) is involved in metabolizing xenobiotica (chloroaniline and chlorophenole). Comparison between wild type and knock-out mutant demonstrates the central role of this gene for metabolizing chloroaniline but significantly less for chlorophenole. The glucosyltransferase preferred UDP-xylose over UDP-glucose indicating its (additional) functioning as…	-4.36509
16.8.3	secondary metabolism.flavonoids.dihydroflavonols	medtr0428s0010	Transcript	(at1g01420 : 373.0) UDP-glucosyl transferase 72B3 (UGT72B3); FUNCTIONS IN: quercetin 3-O-glucosyltransferase activity, UDP-glycosyltransferase activity, transferase activity, transferring glycosyl groups; INVOLVED IN: metabolic process; LOCATED IN: cellular_component unknown; EXPRESSED IN: 11 plant structures; EXPRESSED DURING: LP.04 four leaves visible, petal differentiation and expansion stage;…	-0.606721
16.8.3.1	secondary metabolism.flavonoids.dihydroflavonols.dihydroflavonol 4-reductase	medtr1g022440	Transcript	(p51110|dfra_vitvi : 532.0) Dihydroflavonol-4-reductase (EC 1.1.1.219) (DFR) (Dihydrokaempferol 4-reductase) - Vitis vinifera (Grape) & (at5g42800 : 493.0) dihydroflavonol reductase. Catalyzes the conversion of dihydroquercetin to leucocyanidin in the biosynthesis of anthocyanins.; dihydroflavonol 4-reductase (DFR); CONTAINS InterPro DOMAIN/s: NAD-dependent epimerase/dehydratase (InterPro:IPR0015…	2.22157
16.8.3.1	secondary metabolism.flavonoids.dihydroflavonols.dihydroflavonol 4-reductase	medtr1g022445	Transcript	(p51110|dfra_vitvi : 522.0) Dihydroflavonol-4-reductase (EC 1.1.1.219) (DFR) (Dihydrokaempferol 4-reductase) - Vitis vinifera (Grape) & (at5g42800 : 496.0) dihydroflavonol reductase. Catalyzes the conversion of dihydroquercetin to leucocyanidin in the biosynthesis of anthocyanins.; dihydroflavonol 4-reductase (DFR); CONTAINS InterPro DOMAIN/s: NAD-dependent epimerase/dehydratase (InterPro:IPR0015…	1.83972
16.8.3.1	secondary metabolism.flavonoids.dihydroflavonols.dihydroflavonol 4-reductase	medtr2g013250	Transcript	(gnl|cdd|36715 : 223.0) no description available & (p14720|dfra_pethy : 169.0) Dihydroflavonol-4-reductase (EC 1.1.1.219) (DFR) (Dihydrokaempferol 4-reductase) - Petunia hybrida (Petunia) & (at5g42800 : 162.0) dihydroflavonol reductase. Catalyzes the conversion of dihydroquercetin to leucocyanidin in the biosynthesis of anthocyanins.; dihydroflavonol 4-reductase (DFR); CONTAINS InterPro DOMAIN/s:…	2.55509
16.8.3.1	secondary metabolism.flavonoids.dihydroflavonols.dihydroflavonol 4-reductase	medtr7g074710	Transcript	(at2g45400 : 304.0) involved in the regulation of brassinosteroid metabolic pathway; BEN1; FUNCTIONS IN: coenzyme binding, oxidoreductase activity, acting on CH-OH group of donors, binding, catalytic activity; INVOLVED IN: regulation of brassinosteroid biosynthetic process, brassinosteroid metabolic process, response to light intensity, flavonoid biosynthetic process; LOCATED IN: cytoplasm; EXPRE…	-3.83585
16.8.3.1	secondary metabolism.flavonoids.dihydroflavonols.dihydroflavonol 4-reductase	medtr7g074820	Transcript	(gnl|cdd|36715 : 331.0) no description available & (at2g45400 : 314.0) involved in the regulation of brassinosteroid metabolic pathway; BEN1; FUNCTIONS IN: coenzyme binding, oxidoreductase activity, acting on CH-OH group of donors, binding, catalytic activity; INVOLVED IN: regulation of brassinosteroid biosynthetic process, brassinosteroid metabolic process, response to light intensity, flavonoid…	1.52623
16.8.3.1	secondary metabolism.flavonoids.dihydroflavonols.dihydroflavonol 4-reductase	medtr7g074850	Transcript	(gnl|cdd|36715 : 320.0) no description available & (at2g45400 : 311.0) involved in the regulation of brassinosteroid metabolic pathway; BEN1; FUNCTIONS IN: coenzyme binding, oxidoreductase activity, acting on CH-OH group of donors, binding, catalytic activity; INVOLVED IN: regulation of brassinosteroid biosynthetic process, brassinosteroid metabolic process, response to light intensity, flavonoid…	1.4679
16.8.3.1	secondary metabolism.flavonoids.dihydroflavonols.dihydroflavonol 4-reductase	medtr7g074880	Transcript	(gnl|cdd|36715 : 333.0) no description available & (at2g45400 : 320.0) involved in the regulation of brassinosteroid metabolic pathway; BEN1; FUNCTIONS IN: coenzyme binding, oxidoreductase activity, acting on CH-OH group of donors, binding, catalytic activity; INVOLVED IN: regulation of brassinosteroid biosynthetic process, brassinosteroid metabolic process, response to light intensity, flavonoid…	-8.33918
16.8.3.2	secondary metabolism.flavonoids.dihydroflavonols.flavanone 3-hydroxylase	medtr3g058610	Transcript	(at3g51240 : 546.0) Encodes flavanone 3-hydroxylase that is coordinately expressed with chalcone synthase and chalcone isomerases. Regulates flavonoid biosynthesis.; flavanone 3-hydroxylase (F3H); CONTAINS InterPro DOMAIN/s: Oxoglutarate/iron-dependent oxygenase (InterPro:IPR005123); BEST Arabidopsis thaliana protein match is: 2-oxoglutarate (2OG) and Fe(II)-dependent oxygenase superfamily protei…	2.46273
16.8.3.2	secondary metabolism.flavonoids.dihydroflavonols.flavanone 3-hydroxylase	medtr8g075890	Transcript	(q07353|fl3h_pethy : 629.0) Naringenin,2-oxoglutarate 3-dioxygenase (EC 1.14.11.9) (Flavonone-3-hydroxylase) (F3H) (FHT) (Fragment) - Petunia hybrida (Petunia) & (at3g51240 : 622.0) Encodes flavanone 3-hydroxylase that is coordinately expressed with chalcone synthase and chalcone isomerases. Regulates flavonoid biosynthesis.; flavanone 3-hydroxylase (F3H); CONTAINS InterPro DOMAIN/s: Oxoglutarate…	2.06665
16.8.3.3	secondary metabolism.flavonoids.dihydroflavonols.flavonoid 3''-monooxygenase	medtr1g107300	Transcript	(gnl|cdd|35378 : 232.0) no description available & (o81973|c93a3_soybn : 211.0) Cytochrome P450 93A3 (EC 1.14.-.-) (P450 CP5) - Glycine max (Soybean) & (at2g45560 : 187.0) cytochrome P450 monooxygenase; "cytochrome P450, family 76, subfamily C, polypeptide 1" (CYP76C1); FUNCTIONS IN: electron carrier activity, monooxygenase activity, iron ion binding, heme binding; INVOLVED IN: oxidation reductio…	2.58547
16.8.3.3	secondary metabolism.flavonoids.dihydroflavonols.flavonoid 3''-monooxygenase	medtr3g024520	Transcript	(at5g07990 : 667.0) Required for flavonoid 3' hydroxylase activity.; TRANSPARENT TESTA 7 (TT7); CONTAINS InterPro DOMAIN/s: Cytochrome P450 (InterPro:IPR001128), Cytochrome P450, E-class, group I (InterPro:IPR002401), Cytochrome P450, conserved site (InterPro:IPR017972); BEST Arabidopsis thaliana protein match is: cytochrome P450, family 706, subfamily A, polypeptide 6 (TAIR:AT4G12320.1); Has 351…	-6.08535
16.8.3.3	secondary metabolism.flavonoids.dihydroflavonols.flavonoid 3''-monooxygenase	medtr3g025230	Transcript	(at5g07990 : 668.0) Required for flavonoid 3' hydroxylase activity.; TRANSPARENT TESTA 7 (TT7); CONTAINS InterPro DOMAIN/s: Cytochrome P450 (InterPro:IPR001128), Cytochrome P450, E-class, group I (InterPro:IPR002401), Cytochrome P450, conserved site (InterPro:IPR017972); BEST Arabidopsis thaliana protein match is: cytochrome P450, family 706, subfamily A, polypeptide 6 (TAIR:AT4G12320.1); Has 351…	-7.37446
16.8.3.3	secondary metabolism.flavonoids.dihydroflavonols.flavonoid 3''-monooxygenase	medtr3g025260	Transcript	(q9sbq9|f3ph_pethy : 644.0) Flavonoid 3'-monooxygenase (EC 1.14.13.21) (Flavonoid 3'-hydroxylase) (Cytochrome P450 75B2) - Petunia hybrida (Petunia) & (at5g07990 : 612.0) Required for flavonoid 3' hydroxylase activity.; TRANSPARENT TESTA 7 (TT7); CONTAINS InterPro DOMAIN/s: Cytochrome P450 (InterPro:IPR001128), Cytochrome P450, E-class, group I (InterPro:IPR002401), Cytochrome P450, conserved sit…	3.45598
16.8.3.3	secondary metabolism.flavonoids.dihydroflavonols.flavonoid 3''-monooxygenase	medtr3g436390	Transcript	(p48418|c75a1_pethy : 692.0) Flavonoid 3',5'-hydroxylase 1 (EC 1.14.13.88) (F3'5'H) (Cytochrome P450 75A1) (CYPLXXVA1) - Petunia hybrida (Petunia) & (at5g07990 : 500.0) Required for flavonoid 3' hydroxylase activity.; TRANSPARENT TESTA 7 (TT7); CONTAINS InterPro DOMAIN/s: Cytochrome P450 (InterPro:IPR001128), Cytochrome P450, E-class, group I (InterPro:IPR002401), Cytochrome P450, conserved site …	-4.77334
16.8.3.3	secondary metabolism.flavonoids.dihydroflavonols.flavonoid 3''-monooxygenase	medtr4g102280	Transcript	(at4g12330 : 597.0) member of CYP706A; "cytochrome P450, family 706, subfamily A, polypeptide 7" (CYP706A7); FUNCTIONS IN: electron carrier activity, monooxygenase activity, iron ion binding, oxygen binding, heme binding; INVOLVED IN: oxidation reduction; LOCATED IN: cellular_component unknown; EXPRESSED IN: root; CONTAINS InterPro DOMAIN/s: Cytochrome P450 (InterPro:IPR001128), Cytochrome P450, …	0.925941
16.8.3.3	secondary metabolism.flavonoids.dihydroflavonols.flavonoid 3''-monooxygenase	medtr4g109470	Transcript	(q9sbq9|f3ph_pethy : 626.0) Flavonoid 3'-monooxygenase (EC 1.14.13.21) (Flavonoid 3'-hydroxylase) (Cytochrome P450 75B2) - Petunia hybrida (Petunia) & (at5g07990 : 620.0) Required for flavonoid 3' hydroxylase activity.; TRANSPARENT TESTA 7 (TT7); CONTAINS InterPro DOMAIN/s: Cytochrome P450 (InterPro:IPR001128), Cytochrome P450, E-class, group I (InterPro:IPR002401), Cytochrome P450, conserved sit…	3.85745
16.8.3.3	secondary metabolism.flavonoids.dihydroflavonols.flavonoid 3''-monooxygenase	medtr5g070830	Transcript	(gnl|cdd|35378 : 349.0) no description available & (at4g36220 : 288.0) encodes ferulate 5-hydroxylase (F5H). Involved in lignin biosynthesis.; ferulic acid 5-hydroxylase 1 (FAH1); FUNCTIONS IN: ferulate 5-hydroxylase activity, monooxygenase activity; INVOLVED IN: lignin biosynthetic process, response to UV-B, phenylpropanoid biosynthetic process; LOCATED IN: endoplasmic reticulum; EXPRESSED IN: 2…	2.06893
16.8.3.3	secondary metabolism.flavonoids.dihydroflavonols.flavonoid 3''-monooxygenase	medtr5g070690	Transcript	(gnl|cdd|35378 : 457.0) no description available & (at3g26310 : 352.0) putative cytochrome P450; "cytochrome P450, family 71, subfamily B, polypeptide 35" (CYP71B35); FUNCTIONS IN: electron carrier activity, monooxygenase activity, iron ion binding, oxygen binding, heme binding; INVOLVED IN: oxidation reduction; LOCATED IN: endomembrane system; EXPRESSED IN: 17 plant structures; EXPRESSED DURING:…	2.14038
16.8.3.3	secondary metabolism.flavonoids.dihydroflavonols.flavonoid 3''-monooxygenase	medtr5g070700	Transcript	(gnl|cdd|35378 : 457.0) no description available & (at3g26310 : 361.0) putative cytochrome P450; "cytochrome P450, family 71, subfamily B, polypeptide 35" (CYP71B35); FUNCTIONS IN: electron carrier activity, monooxygenase activity, iron ion binding, oxygen binding, heme binding; INVOLVED IN: oxidation reduction; LOCATED IN: endomembrane system; EXPRESSED IN: 17 plant structures; EXPRESSED DURING:…	1.40866
16.8.3.3	secondary metabolism.flavonoids.dihydroflavonols.flavonoid 3''-monooxygenase	medtr5g070920	Transcript	(gnl|cdd|35378 : 472.0) no description available & (at3g26310 : 368.0) putative cytochrome P450; "cytochrome P450, family 71, subfamily B, polypeptide 35" (CYP71B35); FUNCTIONS IN: electron carrier activity, monooxygenase activity, iron ion binding, oxygen binding, heme binding; INVOLVED IN: oxidation reduction; LOCATED IN: endomembrane system; EXPRESSED IN: 17 plant structures; EXPRESSED DURING:…	-0.676479
16.8.3.3	secondary metabolism.flavonoids.dihydroflavonols.flavonoid 3''-monooxygenase	medtr7g056103	Transcript	(q42799|c93a2_soybn : 483.0) Cytochrome P450 93A2 (EC 1.14.-.-) - Glycine max (Soybean) & (gnl|cdd|35378 : 455.0) no description available & (at5g06900 : 392.0) member of CYP93D; "cytochrome P450, family 93, subfamily D, polypeptide 1" (CYP93D1); FUNCTIONS IN: electron carrier activity, monooxygenase activity, iron ion binding, oxygen binding, heme binding; INVOLVED IN: oxidation reduction; LOCAT…	1.76155
16.8.3.3	secondary metabolism.flavonoids.dihydroflavonols.flavonoid 3''-monooxygenase	medtr8g020940	Transcript	(ipr001128 : 1500.0) Cytochrome P450 & (gnl|cdd|35378 : 478.0) no description available & (at5g07990 : 434.0) Required for flavonoid 3' hydroxylase activity.; TRANSPARENT TESTA 7 (TT7); CONTAINS InterPro DOMAIN/s: Cytochrome P450 (InterPro:IPR001128), Cytochrome P450, E-class, group I (InterPro:IPR002401), Cytochrome P450, conserved site (InterPro:IPR017972); BEST Arabidopsis thaliana protein mat…	-1.94569
16.8.3.3	secondary metabolism.flavonoids.dihydroflavonols.flavonoid 3''-monooxygenase	medtr8g020950	Transcript	(gnl|cdd|35378 : 478.0) no description available & (at5g07990 : 408.0) Required for flavonoid 3' hydroxylase activity.; TRANSPARENT TESTA 7 (TT7); CONTAINS InterPro DOMAIN/s: Cytochrome P450 (InterPro:IPR001128), Cytochrome P450, E-class, group I (InterPro:IPR002401), Cytochrome P450, conserved site (InterPro:IPR017972); BEST Arabidopsis thaliana protein match is: cytochrome P450, family 706, sub…	3.63866
16.8.4	secondary metabolism.flavonoids.flavonols	medtr2g035020	Transcript	(at2g15490 : 345.0) UDP-glycosyltransferase 73B4 (UGT73B4); FUNCTIONS IN: quercetin 3-O-glucosyltransferase activity, UDP-glycosyltransferase activity, quercetin 7-O-glucosyltransferase activity, UDP-glucosyltransferase activity, transferase activity, transferring glycosyl groups; INVOLVED IN: response to other organism; LOCATED IN: endomembrane system; EXPRESSED IN: root; CONTAINS InterPro DOMAI…	2.81787
16.8.4	secondary metabolism.flavonoids.flavonols	medtr2g035040	Transcript	(at2g15490 : 273.0) UDP-glycosyltransferase 73B4 (UGT73B4); FUNCTIONS IN: quercetin 3-O-glucosyltransferase activity, UDP-glycosyltransferase activity, quercetin 7-O-glucosyltransferase activity, UDP-glucosyltransferase activity, transferase activity, transferring glycosyl groups; INVOLVED IN: response to other organism; LOCATED IN: endomembrane system; EXPRESSED IN: root; CONTAINS InterPro DOMAI…	5.70825
16.8.4	secondary metabolism.flavonoids.flavonols	medtr2g437380	Transcript	(at3g21420 : 504.0) 2-oxoglutarate (2OG) and Fe(II)-dependent oxygenase superfamily protein; FUNCTIONS IN: oxidoreductase activity; INVOLVED IN: metabolic process; LOCATED IN: cellular_component unknown; EXPRESSED IN: 16 plant structures; EXPRESSED DURING: 8 growth stages; CONTAINS InterPro DOMAIN/s: Oxoglutarate/iron-dependent oxygenase (InterPro:IPR005123); BEST Arabidopsis thaliana protein mat…	-2.28523
16.8.4	secondary metabolism.flavonoids.flavonols	medtr2g072890	Transcript	(at1g17020 : 429.0) Encodes a novel member of the Fe(II)/ascorbate oxidase gene family; senescence-related gene.; senescence-related gene 1 (SRG1); CONTAINS InterPro DOMAIN/s: Oxoglutarate/iron-dependent oxygenase (InterPro:IPR005123); BEST Arabidopsis thaliana protein match is: 2-oxoglutarate (2OG) and Fe(II)-dependent oxygenase superfamily protein (TAIR:AT1G17010.1); Has 8560 Blast hits to 8517…	-1.65472
16.8.4	secondary metabolism.flavonoids.flavonols	medtr2g072910	Transcript	(at1g17020 : 424.0) Encodes a novel member of the Fe(II)/ascorbate oxidase gene family; senescence-related gene.; senescence-related gene 1 (SRG1); CONTAINS InterPro DOMAIN/s: Oxoglutarate/iron-dependent oxygenase (InterPro:IPR005123); BEST Arabidopsis thaliana protein match is: 2-oxoglutarate (2OG) and Fe(II)-dependent oxygenase superfamily protein (TAIR:AT1G17010.1); Has 8560 Blast hits to 8517…	-5.10413
16.8.4	secondary metabolism.flavonoids.flavonols	medtr2g072930	Transcript	(at1g17020 : 185.0) Encodes a novel member of the Fe(II)/ascorbate oxidase gene family; senescence-related gene.; senescence-related gene 1 (SRG1); CONTAINS InterPro DOMAIN/s: Oxoglutarate/iron-dependent oxygenase (InterPro:IPR005123); BEST Arabidopsis thaliana protein match is: 2-oxoglutarate (2OG) and Fe(II)-dependent oxygenase superfamily protein (TAIR:AT1G17010.1); Has 8560 Blast hits to 8517…	-4.4545
16.8.4	secondary metabolism.flavonoids.flavonols	medtr3g026150	Transcript	(at1g17020 : 286.0) Encodes a novel member of the Fe(II)/ascorbate oxidase gene family; senescence-related gene.; senescence-related gene 1 (SRG1); CONTAINS InterPro DOMAIN/s: Oxoglutarate/iron-dependent oxygenase (InterPro:IPR005123); BEST Arabidopsis thaliana protein match is: 2-oxoglutarate (2OG) and Fe(II)-dependent oxygenase superfamily protein (TAIR:AT1G17010.1); Has 8560 Blast hits to 8517…	-0.575354
16.8.4	secondary metabolism.flavonoids.flavonols	medtr3g091350	Transcript	(gnl|cdd|35365 : 283.0) no description available & (at4g10500 : 207.0) 2-oxoglutarate (2OG) and Fe(II)-dependent oxygenase superfamily protein; FUNCTIONS IN: oxidoreductase activity, acting on paired donors, with incorporation or reduction of molecular oxygen, 2-oxoglutarate as one donor, and incorporation of one atom each of oxygen into both donors, oxidoreductase activity; INVOLVED IN: secondar…	-2.45314
16.8.4	secondary metabolism.flavonoids.flavonols	medtr3g117420	Transcript	(at5g20400 : 376.0) encodes a protein whose sequence is similar to flavanone 3 hydroxylase from Malus.; 2-oxoglutarate (2OG) and Fe(II)-dependent oxygenase superfamily protein; CONTAINS InterPro DOMAIN/s: Oxoglutarate/iron-dependent oxygenase (InterPro:IPR005123); BEST Arabidopsis thaliana protein match is: 2-oxoglutarate (2OG) and Fe(II)-dependent oxygenase superfamily protein (TAIR:AT1G49390.1)…	-1.32497
16.8.4	secondary metabolism.flavonoids.flavonols	medtr3g117485	Transcript	(at1g49390 : 310.0) 2-oxoglutarate (2OG) and Fe(II)-dependent oxygenase superfamily protein; FUNCTIONS IN: oxidoreductase activity, acting on paired donors, with incorporation or reduction of molecular oxygen, 2-oxoglutarate as one donor, and incorporation of one atom each of oxygen into both donors, oxidoreductase activity; INVOLVED IN: flavonoid biosynthetic process; LOCATED IN: cellular_compon…	5.71659
16.8.4	secondary metabolism.flavonoids.flavonols	medtr4g024020	Transcript	(at2g36760 : 531.0) UDP-glucosyl transferase 73C2 (UGT73C2); FUNCTIONS IN: transferase activity, transferring hexosyl groups, UDP-glycosyltransferase activity, transferase activity, transferring glycosyl groups; INVOLVED IN: metabolic process; LOCATED IN: endomembrane system; EXPRESSED IN: flower, stamen; EXPRESSED DURING: 4 anthesis; CONTAINS InterPro DOMAIN/s: UDP-glucuronosyl/UDP-glucosyltrans…	7.07022
16.8.4	secondary metabolism.flavonoids.flavonols	medtr4g485640	Transcript	(at2g15490 : 404.0) UDP-glycosyltransferase 73B4 (UGT73B4); FUNCTIONS IN: quercetin 3-O-glucosyltransferase activity, UDP-glycosyltransferase activity, quercetin 7-O-glucosyltransferase activity, UDP-glucosyltransferase activity, transferase activity, transferring glycosyl groups; INVOLVED IN: response to other organism; LOCATED IN: endomembrane system; EXPRESSED IN: root; CONTAINS InterPro DOMAI…	-0.94213
16.8.4	secondary metabolism.flavonoids.flavonols	medtr4g093840	Transcript	(gnl|cdd|35365 : 255.0) no description available & (at2g36690 : 217.0) 2-oxoglutarate (2OG) and Fe(II)-dependent oxygenase superfamily protein; FUNCTIONS IN: oxidoreductase activity, acting on paired donors, with incorporation or reduction of molecular oxygen, 2-oxoglutarate as one donor, and incorporation of one atom each of oxygen into both donors, oxidoreductase activity; INVOLVED IN: biosynth…	-2.99052
16.8.4	secondary metabolism.flavonoids.flavonols	medtr4g117960	Transcript	(at2g36770 : 352.0) UDP-Glycosyltransferase superfamily protein; FUNCTIONS IN: transferase activity, transferring hexosyl groups, UDP-glycosyltransferase activity, transferase activity, transferring glycosyl groups; INVOLVED IN: metabolic process; LOCATED IN: cellular_component unknown; CONTAINS InterPro DOMAIN/s: UDP-glucuronosyl/UDP-glucosyltransferase (InterPro:IPR002213); BEST Arabidopsis tha…	-4.24426
16.8.4	secondary metabolism.flavonoids.flavonols	medtr5g045970	Transcript	(at2g36780 : 441.0) UDP-Glycosyltransferase superfamily protein; FUNCTIONS IN: UDP-glycosyltransferase activity, transferase activity, transferring glycosyl groups; INVOLVED IN: metabolic process; LOCATED IN: cellular_component unknown; CONTAINS InterPro DOMAIN/s: UDP-glucuronosyl/UDP-glucosyltransferase (InterPro:IPR002213); BEST Arabidopsis thaliana protein match is: UDP-Glycosyltransferase sup…	-4.8923
16.8.4	secondary metabolism.flavonoids.flavonols	medtr5g048550	Transcript	(at1g17020 : 387.0) Encodes a novel member of the Fe(II)/ascorbate oxidase gene family; senescence-related gene.; senescence-related gene 1 (SRG1); CONTAINS InterPro DOMAIN/s: Oxoglutarate/iron-dependent oxygenase (InterPro:IPR005123); BEST Arabidopsis thaliana protein match is: 2-oxoglutarate (2OG) and Fe(II)-dependent oxygenase superfamily protein (TAIR:AT1G17010.1); Has 8560 Blast hits to 8517…	-9.97323
16.8.4	secondary metabolism.flavonoids.flavonols	medtr5g048740	Transcript	(at1g17020 : 390.0) Encodes a novel member of the Fe(II)/ascorbate oxidase gene family; senescence-related gene.; senescence-related gene 1 (SRG1); CONTAINS InterPro DOMAIN/s: Oxoglutarate/iron-dependent oxygenase (InterPro:IPR005123); BEST Arabidopsis thaliana protein match is: 2-oxoglutarate (2OG) and Fe(II)-dependent oxygenase superfamily protein (TAIR:AT1G17010.1); Has 8560 Blast hits to 8517…	1.54068
16.8.4	secondary metabolism.flavonoids.flavonols	medtr5g055680	Transcript	(at1g17020 : 385.0) Encodes a novel member of the Fe(II)/ascorbate oxidase gene family; senescence-related gene.; senescence-related gene 1 (SRG1); CONTAINS InterPro DOMAIN/s: Oxoglutarate/iron-dependent oxygenase (InterPro:IPR005123); BEST Arabidopsis thaliana protein match is: 2-oxoglutarate (2OG) and Fe(II)-dependent oxygenase superfamily protein (TAIR:AT1G17010.1); Has 8560 Blast hits to 8517…	-5.31495
16.8.4	secondary metabolism.flavonoids.flavonols	medtr5g055690	Transcript	(at1g17020 : 406.0) Encodes a novel member of the Fe(II)/ascorbate oxidase gene family; senescence-related gene.; senescence-related gene 1 (SRG1); CONTAINS InterPro DOMAIN/s: Oxoglutarate/iron-dependent oxygenase (InterPro:IPR005123); BEST Arabidopsis thaliana protein match is: 2-oxoglutarate (2OG) and Fe(II)-dependent oxygenase superfamily protein (TAIR:AT1G17010.1); Has 8560 Blast hits to 8517…	-3.27085
16.8.4	secondary metabolism.flavonoids.flavonols	medtr5g067170	Transcript	(at2g15490 : 340.0) UDP-glycosyltransferase 73B4 (UGT73B4); FUNCTIONS IN: quercetin 3-O-glucosyltransferase activity, UDP-glycosyltransferase activity, quercetin 7-O-glucosyltransferase activity, UDP-glucosyltransferase activity, transferase activity, transferring glycosyl groups; INVOLVED IN: response to other organism; LOCATED IN: endomembrane system; EXPRESSED IN: root; CONTAINS InterPro DOMAI…	3.90807
16.8.4	secondary metabolism.flavonoids.flavonols	medtr6g035295	Transcript	(at2g15480 : 345.0) UDP-glucosyl transferase 73B5 (UGT73B5); FUNCTIONS IN: quercetin 3-O-glucosyltransferase activity, UDP-glycosyltransferase activity, UDP-glucosyltransferase activity, transferase activity, transferring glycosyl groups; INVOLVED IN: response to other organism; LOCATED IN: endomembrane system; EXPRESSED IN: 9 plant structures; EXPRESSED DURING: L mature pollen stage, M germinate…	4.02816
16.8.4	secondary metabolism.flavonoids.flavonols	medtr7g012120	Transcript	(at2g15490 : 321.0) UDP-glycosyltransferase 73B4 (UGT73B4); FUNCTIONS IN: quercetin 3-O-glucosyltransferase activity, UDP-glycosyltransferase activity, quercetin 7-O-glucosyltransferase activity, UDP-glucosyltransferase activity, transferase activity, transferring glycosyl groups; INVOLVED IN: response to other organism; LOCATED IN: endomembrane system; EXPRESSED IN: root; CONTAINS InterPro DOMAI…	3.04013
16.8.4	secondary metabolism.flavonoids.flavonols	medtr7g062570	Transcript	(gnl|cdd|35365 : 298.0) no description available & (at3g21420 : 291.0) 2-oxoglutarate (2OG) and Fe(II)-dependent oxygenase superfamily protein; FUNCTIONS IN: oxidoreductase activity; INVOLVED IN: metabolic process; LOCATED IN: cellular_component unknown; EXPRESSED IN: 16 plant structures; EXPRESSED DURING: 8 growth stages; CONTAINS InterPro DOMAIN/s: Oxoglutarate/iron-dependent oxygenase (InterPr…	3.47394
16.8.4	secondary metabolism.flavonoids.flavonols	medtr7g070610	Transcript	(at4g34131 : 376.0) UDP-glucosyl transferase 73B3 (UGT73B3); FUNCTIONS IN: transferase activity, transferring hexosyl groups, quercetin 3-O-glucosyltransferase activity, UDP-glycosyltransferase activity, UDP-glucosyltransferase activity; INVOLVED IN: response to cyclopentenone, response to other organism; LOCATED IN: endomembrane system; CONTAINS InterPro DOMAIN/s: UDP-glucuronosyl/UDP-glucosyltr…	4.75546
16.8.4	secondary metabolism.flavonoids.flavonols	medtr7g070780	Transcript	(at4g34131 : 358.0) UDP-glucosyl transferase 73B3 (UGT73B3); FUNCTIONS IN: transferase activity, transferring hexosyl groups, quercetin 3-O-glucosyltransferase activity, UDP-glycosyltransferase activity, UDP-glucosyltransferase activity; INVOLVED IN: response to cyclopentenone, response to other organism; LOCATED IN: endomembrane system; CONTAINS InterPro DOMAIN/s: UDP-glucuronosyl/UDP-glucosyltr…	1.16836
16.8.4	secondary metabolism.flavonoids.flavonols	medtr7g070995	Transcript	(at2g36790 : 150.0) The At2g36790 gene encodes a UDP-glucose:flavonol-3-O-glycoside-7-O-glucosyltransferase (UGT73C6)attaching a glucosyl residue to the 7-O-position of the flavonols kaempferol, quercetin and their 3-O-glycoside derivatives.; UDP-glucosyl transferase 73C6 (UGT73C6); CONTAINS InterPro DOMAIN/s: UDP-glucuronosyl/UDP-glucosyltransferase (InterPro:IPR002213); BEST Arabidopsis thalian…	4.97005
16.8.4	secondary metabolism.flavonoids.flavonols	medtr7g102460	Transcript	(at2g36750 : 548.0) UDP-glucosyl transferase 73C1 (UGT73C1); CONTAINS InterPro DOMAIN/s: UDP-glucuronosyl/UDP-glucosyltransferase (InterPro:IPR002213); BEST Arabidopsis thaliana protein match is: don-glucosyltransferase 1 (TAIR:AT2G36800.1); Has 7705 Blast hits to 7611 proteins in 415 species: Archae - 0; Bacteria - 205; Metazoa - 2197; Fungi - 31; Plants - 5129; Viruses - 79; Other Eukaryotes - …	-2.15419
16.8.4	secondary metabolism.flavonoids.flavonols	medtr7g117405	Transcript	(at2g36780 : 538.0) UDP-Glycosyltransferase superfamily protein; FUNCTIONS IN: UDP-glycosyltransferase activity, transferase activity, transferring glycosyl groups; INVOLVED IN: metabolic process; LOCATED IN: cellular_component unknown; CONTAINS InterPro DOMAIN/s: UDP-glucuronosyl/UDP-glucosyltransferase (InterPro:IPR002213); BEST Arabidopsis thaliana protein match is: UDP-Glycosyltransferase sup…	-6.91206
16.8.4	secondary metabolism.flavonoids.flavonols	medtr8g064200	Transcript	(at1g17020 : 382.0) Encodes a novel member of the Fe(II)/ascorbate oxidase gene family; senescence-related gene.; senescence-related gene 1 (SRG1); CONTAINS InterPro DOMAIN/s: Oxoglutarate/iron-dependent oxygenase (InterPro:IPR005123); BEST Arabidopsis thaliana protein match is: 2-oxoglutarate (2OG) and Fe(II)-dependent oxygenase superfamily protein (TAIR:AT1G17010.1); Has 8560 Blast hits to 8517…	-3.35247
16.8.4	secondary metabolism.flavonoids.flavonols	medtr8g074050	Transcript	(at1g49390 : 358.0) 2-oxoglutarate (2OG) and Fe(II)-dependent oxygenase superfamily protein; FUNCTIONS IN: oxidoreductase activity, acting on paired donors, with incorporation or reduction of molecular oxygen, 2-oxoglutarate as one donor, and incorporation of one atom each of oxygen into both donors, oxidoreductase activity; INVOLVED IN: flavonoid biosynthetic process; LOCATED IN: cellular_compon…	0.632446
16.8.4	secondary metabolism.flavonoids.flavonols	medtr8g074070	Transcript	(at1g49390 : 348.0) 2-oxoglutarate (2OG) and Fe(II)-dependent oxygenase superfamily protein; FUNCTIONS IN: oxidoreductase activity, acting on paired donors, with incorporation or reduction of molecular oxygen, 2-oxoglutarate as one donor, and incorporation of one atom each of oxygen into both donors, oxidoreductase activity; INVOLVED IN: flavonoid biosynthetic process; LOCATED IN: cellular_compon…	2.25877
16.8.4	secondary metabolism.flavonoids.flavonols	medtr0009s0050	Transcript	(at4g25300 : 387.0) 2-oxoglutarate (2OG) and Fe(II)-dependent oxygenase superfamily protein; FUNCTIONS IN: oxidoreductase activity, acting on paired donors, with incorporation or reduction of molecular oxygen, 2-oxoglutarate as one donor, and incorporation of one atom each of oxygen into both donors, oxidoreductase activity; INVOLVED IN: flavonoid biosynthetic process; LOCATED IN: cellular_compon…	0.677305
16.8.4	secondary metabolism.flavonoids.flavonols	medtr0009s0480	Transcript	(at1g17020 : 375.0) Encodes a novel member of the Fe(II)/ascorbate oxidase gene family; senescence-related gene.; senescence-related gene 1 (SRG1); CONTAINS InterPro DOMAIN/s: Oxoglutarate/iron-dependent oxygenase (InterPro:IPR005123); BEST Arabidopsis thaliana protein match is: 2-oxoglutarate (2OG) and Fe(II)-dependent oxygenase superfamily protein (TAIR:AT1G17010.1); Has 8560 Blast hits to 8517…	1.49839
16.8.4	secondary metabolism.flavonoids.flavonols	medtr0056s0160	Transcript	(at1g17020 : 380.0) Encodes a novel member of the Fe(II)/ascorbate oxidase gene family; senescence-related gene.; senescence-related gene 1 (SRG1); CONTAINS InterPro DOMAIN/s: Oxoglutarate/iron-dependent oxygenase (InterPro:IPR005123); BEST Arabidopsis thaliana protein match is: 2-oxoglutarate (2OG) and Fe(II)-dependent oxygenase superfamily protein (TAIR:AT1G17010.1); Has 8560 Blast hits to 8517…	-6.39117
16.8.4.1	secondary metabolism.flavonoids.flavonols.flavonol synthase (FLS)	medtr5g059130	Transcript	(q07512|fls_pethy : 473.0) Flavonol synthase/flavanone 3-hydroxylase (EC 1.14.11.23) (EC 1.14.11.9) (FLS) - Petunia hybrida (Petunia) & (at5g08640 : 384.0) Encodes a flavonol synthase that catalyzes formation of flavonols from dihydroflavonols.; flavonol synthase 1 (FLS1); CONTAINS InterPro DOMAIN/s: Oxoglutarate/iron-dependent oxygenase (InterPro:IPR005123); BEST Arabidopsis thaliana protein mat…	3.56309
16.8.4.1	secondary metabolism.flavonoids.flavonols.flavonol synthase (FLS)	medtr5g059140	Transcript	(q07512|fls_pethy : 410.0) Flavonol synthase/flavanone 3-hydroxylase (EC 1.14.11.23) (EC 1.14.11.9) (FLS) - Petunia hybrida (Petunia) & (at5g08640 : 362.0) Encodes a flavonol synthase that catalyzes formation of flavonols from dihydroflavonols.; flavonol synthase 1 (FLS1); CONTAINS InterPro DOMAIN/s: Oxoglutarate/iron-dependent oxygenase (InterPro:IPR005123); BEST Arabidopsis thaliana protein mat…	-5.27599
16.8.4.2	secondary metabolism.flavonoids.flavonols.flavonol 3-O-glycosyltransferase	medtr1g029540	Transcript	(p56725|zox_phavu : 589.0) Zeatin O-xylosyltransferase (EC 2.4.2.40) (Zeatin O-beta-D-xylosyltransferase) - Phaseolus vulgaris (Kidney bean) (French bean) & (at4g34131 : 182.0) UDP-glucosyl transferase 73B3 (UGT73B3); FUNCTIONS IN: transferase activity, transferring hexosyl groups, quercetin 3-O-glucosyltransferase activity, UDP-glycosyltransferase activity, UDP-glucosyltransferase activity; INVO…	-5.38996
16.8.4.2	secondary metabolism.flavonoids.flavonols.flavonol 3-O-glycosyltransferase	medtr2g035020	Transcript	(at2g15490 : 345.0) UDP-glycosyltransferase 73B4 (UGT73B4); FUNCTIONS IN: quercetin 3-O-glucosyltransferase activity, UDP-glycosyltransferase activity, quercetin 7-O-glucosyltransferase activity, UDP-glucosyltransferase activity, transferase activity, transferring glycosyl groups; INVOLVED IN: response to other organism; LOCATED IN: endomembrane system; EXPRESSED IN: root; CONTAINS InterPro DOMAI…	2.81787
16.8.4.2	secondary metabolism.flavonoids.flavonols.flavonol 3-O-glycosyltransferase	medtr2g035040	Transcript	(at2g15490 : 273.0) UDP-glycosyltransferase 73B4 (UGT73B4); FUNCTIONS IN: quercetin 3-O-glucosyltransferase activity, UDP-glycosyltransferase activity, quercetin 7-O-glucosyltransferase activity, UDP-glucosyltransferase activity, transferase activity, transferring glycosyl groups; INVOLVED IN: response to other organism; LOCATED IN: endomembrane system; EXPRESSED IN: root; CONTAINS InterPro DOMAI…	5.70825
16.8.4.2	secondary metabolism.flavonoids.flavonols.flavonol 3-O-glycosyltransferase	medtr4g485630	Transcript	(at4g34131 : 510.0) UDP-glucosyl transferase 73B3 (UGT73B3); FUNCTIONS IN: transferase activity, transferring hexosyl groups, quercetin 3-O-glucosyltransferase activity, UDP-glycosyltransferase activity, UDP-glucosyltransferase activity; INVOLVED IN: response to cyclopentenone, response to other organism; LOCATED IN: endomembrane system; CONTAINS InterPro DOMAIN/s: UDP-glucuronosyl/UDP-glucosyltr…	5.74546
16.8.4.2	secondary metabolism.flavonoids.flavonols.flavonol 3-O-glycosyltransferase	medtr4g117890	Transcript	(at2g15490 : 362.0) UDP-glycosyltransferase 73B4 (UGT73B4); FUNCTIONS IN: quercetin 3-O-glucosyltransferase activity, UDP-glycosyltransferase activity, quercetin 7-O-glucosyltransferase activity, UDP-glucosyltransferase activity, transferase activity, transferring glycosyl groups; INVOLVED IN: response to other organism; LOCATED IN: endomembrane system; EXPRESSED IN: root; CONTAINS InterPro DOMAI…	4.22484
16.8.4.2	secondary metabolism.flavonoids.flavonols.flavonol 3-O-glycosyltransferase	medtr5g016660	Transcript	(at2g15480 : 357.0) UDP-glucosyl transferase 73B5 (UGT73B5); FUNCTIONS IN: quercetin 3-O-glucosyltransferase activity, UDP-glycosyltransferase activity, UDP-glucosyltransferase activity, transferase activity, transferring glycosyl groups; INVOLVED IN: response to other organism; LOCATED IN: endomembrane system; EXPRESSED IN: 9 plant structures; EXPRESSED DURING: L mature pollen stage, M germinate…	3.20654
16.8.4.2	secondary metabolism.flavonoids.flavonols.flavonol 3-O-glycosyltransferase	medtr6g035295	Transcript	(at2g15480 : 345.0) UDP-glucosyl transferase 73B5 (UGT73B5); FUNCTIONS IN: quercetin 3-O-glucosyltransferase activity, UDP-glycosyltransferase activity, UDP-glucosyltransferase activity, transferase activity, transferring glycosyl groups; INVOLVED IN: response to other organism; LOCATED IN: endomembrane system; EXPRESSED IN: 9 plant structures; EXPRESSED DURING: L mature pollen stage, M germinate…	4.02816
16.8.4.2	secondary metabolism.flavonoids.flavonols.flavonol 3-O-glycosyltransferase	medtr7g055710	Transcript	(at4g34131 : 378.0) UDP-glucosyl transferase 73B3 (UGT73B3); FUNCTIONS IN: transferase activity, transferring hexosyl groups, quercetin 3-O-glucosyltransferase activity, UDP-glycosyltransferase activity, UDP-glucosyltransferase activity; INVOLVED IN: response to cyclopentenone, response to other organism; LOCATED IN: endomembrane system; CONTAINS InterPro DOMAIN/s: UDP-glucuronosyl/UDP-glucosyltr…	2.76432
16.8.4.2	secondary metabolism.flavonoids.flavonols.flavonol 3-O-glycosyltransferase	medtr7g070610	Transcript	(at4g34131 : 376.0) UDP-glucosyl transferase 73B3 (UGT73B3); FUNCTIONS IN: transferase activity, transferring hexosyl groups, quercetin 3-O-glucosyltransferase activity, UDP-glycosyltransferase activity, UDP-glucosyltransferase activity; INVOLVED IN: response to cyclopentenone, response to other organism; LOCATED IN: endomembrane system; CONTAINS InterPro DOMAIN/s: UDP-glucuronosyl/UDP-glucosyltr…	4.75546
16.8.4.2	secondary metabolism.flavonoids.flavonols.flavonol 3-O-glycosyltransferase	medtr7g070780	Transcript	(at4g34131 : 358.0) UDP-glucosyl transferase 73B3 (UGT73B3); FUNCTIONS IN: transferase activity, transferring hexosyl groups, quercetin 3-O-glucosyltransferase activity, UDP-glycosyltransferase activity, UDP-glucosyltransferase activity; INVOLVED IN: response to cyclopentenone, response to other organism; LOCATED IN: endomembrane system; CONTAINS InterPro DOMAIN/s: UDP-glucuronosyl/UDP-glucosyltr…	1.16836
16.8.4.2	secondary metabolism.flavonoids.flavonols.flavonol 3-O-glycosyltransferase	medtr7g070940	Transcript	(at2g15490 : 369.0) UDP-glycosyltransferase 73B4 (UGT73B4); FUNCTIONS IN: quercetin 3-O-glucosyltransferase activity, UDP-glycosyltransferase activity, quercetin 7-O-glucosyltransferase activity, UDP-glucosyltransferase activity, transferase activity, transferring glycosyl groups; INVOLVED IN: response to other organism; LOCATED IN: endomembrane system; EXPRESSED IN: root; CONTAINS InterPro DOMAI…	3.218
16.8.4.2	secondary metabolism.flavonoids.flavonols.flavonol 3-O-glycosyltransferase	medtr7g071040	Transcript	(at4g34131 : 375.0) UDP-glucosyl transferase 73B3 (UGT73B3); FUNCTIONS IN: transferase activity, transferring hexosyl groups, quercetin 3-O-glucosyltransferase activity, UDP-glycosyltransferase activity, UDP-glucosyltransferase activity; INVOLVED IN: response to cyclopentenone, response to other organism; LOCATED IN: endomembrane system; CONTAINS InterPro DOMAIN/s: UDP-glucuronosyl/UDP-glucosyltr…	3.96381
16.8.4.2	secondary metabolism.flavonoids.flavonols.flavonol 3-O-glycosyltransferase	medtr8g044140	Transcript	(at2g15490 : 318.0) UDP-glycosyltransferase 73B4 (UGT73B4); FUNCTIONS IN: quercetin 3-O-glucosyltransferase activity, UDP-glycosyltransferase activity, quercetin 7-O-glucosyltransferase activity, UDP-glucosyltransferase activity, transferase activity, transferring glycosyl groups; INVOLVED IN: response to other organism; LOCATED IN: endomembrane system; EXPRESSED IN: root; CONTAINS InterPro DOMAI…	2.92369
16.8.4.2	secondary metabolism.flavonoids.flavonols.flavonol 3-O-glycosyltransferase	medtr8g090095	Transcript	(p56725|zox_phavu : 548.0) Zeatin O-xylosyltransferase (EC 2.4.2.40) (Zeatin O-beta-D-xylosyltransferase) - Phaseolus vulgaris (Kidney bean) (French bean) & (at2g15490 : 183.0) UDP-glycosyltransferase 73B4 (UGT73B4); FUNCTIONS IN: quercetin 3-O-glucosyltransferase activity, UDP-glycosyltransferase activity, quercetin 7-O-glucosyltransferase activity, UDP-glucosyltransferase activity, transferase …	-6.53234
16.8.4.2	secondary metabolism.flavonoids.flavonols.flavonol 3-O-glycosyltransferase	medtr0536s0020	Transcript	(at2g15490 : 388.0) UDP-glycosyltransferase 73B4 (UGT73B4); FUNCTIONS IN: quercetin 3-O-glucosyltransferase activity, UDP-glycosyltransferase activity, quercetin 7-O-glucosyltransferase activity, UDP-glucosyltransferase activity, transferase activity, transferring glycosyl groups; INVOLVED IN: response to other organism; LOCATED IN: endomembrane system; EXPRESSED IN: root; CONTAINS InterPro DOMAI…	1.54905
16.8.4.3	secondary metabolism.flavonoids.flavonols.flavonol-3-O-rhamnosyltransferase	medtr2g009740	Transcript	(at5g17050 : 183.0) The At5g17050 encodes a anthocyanidin 3-O-glucosyltransferase which specifically glucosylates the 3-position of the flavonoid C-ring. Anthocyanidins such as cyanidin and pelargonidin as well as flavonols such as kaempferol and quercetin are accepted substrates.; UDP-glucosyl transferase 78D2 (UGT78D2); CONTAINS InterPro DOMAIN/s: UDP-glucuronosyl/UDP-glucosyltransferase (Inter…	1.82279
16.8.4.3	secondary metabolism.flavonoids.flavonols.flavonol-3-O-rhamnosyltransferase	medtr4g128690	Transcript	(at5g17050 : 461.0) The At5g17050 encodes a anthocyanidin 3-O-glucosyltransferase which specifically glucosylates the 3-position of the flavonoid C-ring. Anthocyanidins such as cyanidin and pelargonidin as well as flavonols such as kaempferol and quercetin are accepted substrates.; UDP-glucosyl transferase 78D2 (UGT78D2); CONTAINS InterPro DOMAIN/s: UDP-glucuronosyl/UDP-glucosyltransferase (Inter…	1.93474
16.8.5.1	secondary metabolism.flavonoids.isoflavones.isoflavone reductase	medtr3g008140	Transcript	(at1g75280 : 238.0) isoflavone reductase, putative, identical to SP:P52577 Isoflavone reductase homolog P3 (EC 1.3.1.-) {Arabidopsis thaliana}; contains Pfam profile PF02716: isoflavone reductase. Involved in response to oxidative stress.; NmrA-like negative transcriptional regulator family protein; FUNCTIONS IN: binding, catalytic activity; INVOLVED IN: response to oxidative stress, response to …	-3.83425
16.8.5.1	secondary metabolism.flavonoids.isoflavones.isoflavone reductase	medtr3g111980	Transcript	(p52578|ifrh_soltu : 446.0) Isoflavone reductase homolog (EC 1.3.1.-) (CP100) - Solanum tuberosum (Potato) & (at4g39230 : 444.0) encodes a protein whose sequence is similar to phenylcoumaran benzylic ether reductase (PCBER), which catalyzes NADPH-dependent reduction of 8-5' linked lignans such as dehydrodiconiferyl alcohol to give isodihydrodehydrodiconiferyl alcohol.; NmrA-like negative transcri…	-1.34193
16.8.5.1	secondary metabolism.flavonoids.isoflavones.isoflavone reductase	medtr3g111990	Transcript	(p52578|ifrh_soltu : 448.0) Isoflavone reductase homolog (EC 1.3.1.-) (CP100) - Solanum tuberosum (Potato) & (at4g39230 : 435.0) encodes a protein whose sequence is similar to phenylcoumaran benzylic ether reductase (PCBER), which catalyzes NADPH-dependent reduction of 8-5' linked lignans such as dehydrodiconiferyl alcohol to give isodihydrodehydrodiconiferyl alcohol.; NmrA-like negative transcri…	3.09503
16.8.5.1	secondary metabolism.flavonoids.isoflavones.isoflavone reductase	medtr4g070340	Transcript	(p52578|ifrh_soltu : 372.0) Isoflavone reductase homolog (EC 1.3.1.-) (CP100) - Solanum tuberosum (Potato) & (at4g39230 : 370.0) encodes a protein whose sequence is similar to phenylcoumaran benzylic ether reductase (PCBER), which catalyzes NADPH-dependent reduction of 8-5' linked lignans such as dehydrodiconiferyl alcohol to give isodihydrodehydrodiconiferyl alcohol.; NmrA-like negative transcri…	-2.01235
16.8.5.1	secondary metabolism.flavonoids.isoflavones.isoflavone reductase	medtr4g070360	Transcript	(at4g34540 : 394.0) encodes a protein whose sequence is similar to pinoresinol-lariciresinol reductase from pine.; NmrA-like negative transcriptional regulator family protein; FUNCTIONS IN: pinoresinol reductase activity; INVOLVED IN: metabolic process; LOCATED IN: cellular_component unknown; EXPRESSED IN: 23 plant structures; EXPRESSED DURING: 13 growth stages; CONTAINS InterPro DOMAIN/s: NAD(P)…	2.28605
16.8.5.1	secondary metabolism.flavonoids.isoflavones.isoflavone reductase	medtr5g020740	Transcript	(p52579|ifrh_tobac : 427.0) Isoflavone reductase homolog A622 (EC 1.3.1.-) - Nicotiana tabacum (Common tobacco) & (at1g75280 : 416.0) isoflavone reductase, putative, identical to SP:P52577 Isoflavone reductase homolog P3 (EC 1.3.1.-) {Arabidopsis thaliana}; contains Pfam profile PF02716: isoflavone reductase. Involved in response to oxidative stress.; NmrA-like negative transcriptional regulator …	-1.19205
16.8.5.1	secondary metabolism.flavonoids.isoflavones.isoflavone reductase	medtr5g020760	Transcript	(p52575|ifr_medsa : 622.0) Isoflavone reductase (EC 1.3.1.45) (IFR) (2'-hydroxyisoflavone reductase) (NADPH:isoflavone oxidoreductase) - Medicago sativa (Alfalfa) & (at4g39230 : 328.0) encodes a protein whose sequence is similar to phenylcoumaran benzylic ether reductase (PCBER), which catalyzes NADPH-dependent reduction of 8-5' linked lignans such as dehydrodiconiferyl alcohol to give isodihydro…	-5.02154
16.8.5.1	secondary metabolism.flavonoids.isoflavones.isoflavone reductase	medtr5g020800	Transcript	(p52575|ifr_medsa : 622.0) Isoflavone reductase (EC 1.3.1.45) (IFR) (2'-hydroxyisoflavone reductase) (NADPH:isoflavone oxidoreductase) - Medicago sativa (Alfalfa) & (at4g39230 : 327.0) encodes a protein whose sequence is similar to phenylcoumaran benzylic ether reductase (PCBER), which catalyzes NADPH-dependent reduction of 8-5' linked lignans such as dehydrodiconiferyl alcohol to give isodihydro…	-5.56995
16.8.5.1	secondary metabolism.flavonoids.isoflavones.isoflavone reductase	medtr5g027240	Transcript	(at1g32100 : 472.0) Encodes a pinoresinol reductase involved in lignan biosynthesis. Expressed strongly in roots and less strongly in stems. Shows specificity for pinoresinol and not lariciresinol.; pinoresinol reductase 1 (PRR1); CONTAINS InterPro DOMAIN/s: NAD(P)-binding domain (InterPro:IPR016040), NmrA-like (InterPro:IPR008030); BEST Arabidopsis thaliana protein match is: pinoresinol reductas…	2.77471
16.8.5.1	secondary metabolism.flavonoids.isoflavones.isoflavone reductase	medtr5g027290	Transcript	(at1g32100 : 459.0) Encodes a pinoresinol reductase involved in lignan biosynthesis. Expressed strongly in roots and less strongly in stems. Shows specificity for pinoresinol and not lariciresinol.; pinoresinol reductase 1 (PRR1); CONTAINS InterPro DOMAIN/s: NAD(P)-binding domain (InterPro:IPR016040), NmrA-like (InterPro:IPR008030); BEST Arabidopsis thaliana protein match is: pinoresinol reductas…	3.43135
16.8.5.1	secondary metabolism.flavonoids.isoflavones.isoflavone reductase	medtr8g071130	Transcript	(at1g32100 : 430.0) Encodes a pinoresinol reductase involved in lignan biosynthesis. Expressed strongly in roots and less strongly in stems. Shows specificity for pinoresinol and not lariciresinol.; pinoresinol reductase 1 (PRR1); CONTAINS InterPro DOMAIN/s: NAD(P)-binding domain (InterPro:IPR016040), NmrA-like (InterPro:IPR008030); BEST Arabidopsis thaliana protein match is: pinoresinol reductas…	-3.55364
Terpenes
16.1	secondary metabolism.isoprenoids	medtr4g005190	Transcript	(gnl|cdd|35718 : 1305.0) no description available & (at1g78950 : 1254.0) Terpenoid cyclases family protein; CONTAINS InterPro DOMAIN/s: Terpene synthase, conserved site (InterPro:IPR002365), Squalene cyclase (InterPro:IPR018333), Terpenoid cylases/protein prenyltransferase alpha-alpha toroid (InterPro:IPR008930), Prenyltransferase/squalene oxidase (InterPro:IPR001330); BEST Arabidopsis thaliana p…	4.21085
16.1	secondary metabolism.isoprenoids	medtr4g005270	Transcript	(gnl|cdd|35718 : 1294.0) no description available & (at1g78950 : 1217.0) Terpenoid cyclases family protein; CONTAINS InterPro DOMAIN/s: Terpene synthase, conserved site (InterPro:IPR002365), Squalene cyclase (InterPro:IPR018333), Terpenoid cylases/protein prenyltransferase alpha-alpha toroid (InterPro:IPR008930), Prenyltransferase/squalene oxidase (InterPro:IPR001330); BEST Arabidopsis thaliana p…	3.0491
16.1	secondary metabolism.isoprenoids	medtr6g093180	Transcript	(gnl|cdd|35718 : 1146.0) no description available & (at2g07050 : 1010.0) Involved in the biosynthesis of brassinosteroids. Catalyzes the reaction from epoxysqualene to cycloartenol.; cycloartenol synthase 1 (CAS1); FUNCTIONS IN: cycloartenol synthase activity; INVOLVED IN: pentacyclic triterpenoid biosynthetic process, thylakoid membrane organization, pollen development; LOCATED IN: vacuole; EXPR…	1.36834
16.1	secondary metabolism.isoprenoids	medtr8g016960	Transcript	(gnl|cdd|35718 : 1185.0) no description available & (at1g78960 : 1120.0) Encodes a multifunctional 2-3-oxidosqualene (OS)-triterpene cyclase that can cyclize OS into lupeol, alpha- and beta-amyrin.; lupeol synthase 2 (LUP2); CONTAINS InterPro DOMAIN/s: Terpene synthase, conserved site (InterPro:IPR002365), Terpenoid cylases/protein prenyltransferase alpha-alpha toroid (InterPro:IPR008930), Squale…	3.02679
16.1	secondary metabolism.isoprenoids	medtr8g016975	Transcript	(gnl|cdd|35718 : 1246.0) no description available & (at1g78950 : 1165.0) Terpenoid cyclases family protein; CONTAINS InterPro DOMAIN/s: Terpene synthase, conserved site (InterPro:IPR002365), Squalene cyclase (InterPro:IPR018333), Terpenoid cylases/protein prenyltransferase alpha-alpha toroid (InterPro:IPR008930), Prenyltransferase/squalene oxidase (InterPro:IPR001330); BEST Arabidopsis thaliana p…	2.93577
16.1	secondary metabolism.isoprenoids	medtr8g017020	Transcript	(gnl|cdd|35718 : 1159.0) no description available & (at1g78950 : 1087.0) Terpenoid cyclases family protein; CONTAINS InterPro DOMAIN/s: Terpene synthase, conserved site (InterPro:IPR002365), Squalene cyclase (InterPro:IPR018333), Terpenoid cylases/protein prenyltransferase alpha-alpha toroid (InterPro:IPR008930), Prenyltransferase/squalene oxidase (InterPro:IPR001330); BEST Arabidopsis thaliana p…	2.88313
16.1.1	secondary metabolism.isoprenoids.non-mevalonate pathway	medtr1g111160	Transcript	(at3g12070 : 528.0) RAB geranylgeranyl transferase beta subunit 2; FUNCTIONS IN: catalytic activity; EXPRESSED IN: 13 plant structures; EXPRESSED DURING: 6 growth stages; CONTAINS InterPro DOMAIN/s: Terpenoid cylases/protein prenyltransferase alpha-alpha toroid (InterPro:IPR008930), Prenyltransferase/squalene oxidase (InterPro:IPR001330); BEST Arabidopsis thaliana protein match is: RAB geranylger…	-0.708584
16.1.1	secondary metabolism.isoprenoids.non-mevalonate pathway	medtr3g100110	Transcript	(at4g24490 : 585.0) RAB geranylgeranyl transferase alpha subunit 1; FUNCTIONS IN: protein prenyltransferase activity; EXPRESSED IN: 22 plant structures; EXPRESSED DURING: 13 growth stages; CONTAINS InterPro DOMAIN/s: Protein prenyltransferase (InterPro:IPR008940), Protein prenyltransferase, alpha subunit (InterPro:IPR002088); BEST Arabidopsis thaliana protein match is: RAB geranylgeranyl transfer…	-0.462361
16.1.1	secondary metabolism.isoprenoids.non-mevalonate pathway	medtr7g012560	Transcript	(gnl|cdd|29216 : 155.0) no description available & (q75gt2|mub1_orysa : 135.0) Membrane-anchored ubiquitin-fold protein 1 precursor (Membrane-anchored ub-fold protein 1) (OsMUB1) - Oryza sativa (Rice) & (at5g15460 : 130.0) membrane-anchored ubiquitin-fold protein 2 (MUB2); CONTAINS InterPro DOMAIN/s: Membrane-anchored ubiquitin-fold protein, HCG-1 (InterPro:IPR017000); BEST Arabidopsis thaliana p…	-0.693909
16.1.1.1	secondary metabolism.isoprenoids.non-mevalonate pathway.DXS	medtr3g107740	Transcript	(at5g11380 : 914.0) Encodes a protein postulated to have 1-deoxy-D-xylulose 5-phosphate synthase activity.; 1-deoxy-D-xylulose 5-phosphate synthase 3 (DXPS3); FUNCTIONS IN: 1-deoxy-D-xylulose-5-phosphate synthase activity; INVOLVED IN: terpenoid biosynthetic process; EXPRESSED IN: 23 plant structures; EXPRESSED DURING: 15 growth stages; CONTAINS InterPro DOMAIN/s: Transketolase-like, pyrimidine-b…	-0.312058
16.1.1.1	secondary metabolism.isoprenoids.non-mevalonate pathway.DXS	medtr8g068265	Transcript	(o22567|dxs_orysa : 975.0) Probable 1-deoxy-D-xylulose-5-phosphate synthase, chloroplast precursor (EC 2.2.1.7) (1-deoxyxylulose-5-phosphate synthase) (DXP synthase) (DXPS) - Oryza sativa (Rice) & (at4g15560 : 969.0) Encodes a protein with 1-deoxyxylulose 5-phosphate synthase activity involved in the MEP pathway. It is essential for chloroplast development in Arabidopsis; CLOROPLASTOS ALTERADOS 1…	-3.17107
16.1.1.1	secondary metabolism.isoprenoids.non-mevalonate pathway.DXS	medtr8g068300	Transcript	(o22567|dxs_orysa : 974.0) Probable 1-deoxy-D-xylulose-5-phosphate synthase, chloroplast precursor (EC 2.2.1.7) (1-deoxyxylulose-5-phosphate synthase) (DXP synthase) (DXPS) - Oryza sativa (Rice) & (at4g15560 : 972.0) Encodes a protein with 1-deoxyxylulose 5-phosphate synthase activity involved in the MEP pathway. It is essential for chloroplast development in Arabidopsis; CLOROPLASTOS ALTERADOS 1…	-5.29451
16.1.1.2	secondary metabolism.isoprenoids.non-mevalonate pathway.DXR	medtr4g106870	Transcript	(at5g62790 : 784.0) 1-Deoxy-d-xylulose 5-phosphate reductoisomerase (DXR) catalyzes the first committed step of the 2-C-methyl-d-erythritol 4-phosphate pathway for isoprenoid biosynthesis. In Arabidopsis, DXR is encoded by a single-copy gene. Arabidopsis DXR is targeted to plastids and localizes into chloroplasts of leaf cells. DXR knockout or strongly silenced lines have a seedling lethal, albin…	0.306777
16.1.1.2	secondary metabolism.isoprenoids.non-mevalonate pathway.DXR	medtr8g012565	Transcript	(at5g62790 : 684.0) 1-Deoxy-d-xylulose 5-phosphate reductoisomerase (DXR) catalyzes the first committed step of the 2-C-methyl-d-erythritol 4-phosphate pathway for isoprenoid biosynthesis. In Arabidopsis, DXR is encoded by a single-copy gene. Arabidopsis DXR is targeted to plastids and localizes into chloroplasts of leaf cells. DXR knockout or strongly silenced lines have a seedling lethal, albin…	2.65944
16.1.1.3	secondary metabolism.isoprenoids.non-mevalonate pathway.CMS	medtr4g134540	Transcript	(at2g02500 : 320.0) Encodes a protein with 4-Diphosphocytidyl-2C-methyl-D-erythritol synthase activity. The enzyme has an absolute requirement for divalent cations (Mg2+ reaches the highest catalytic activity).; ISPD; FUNCTIONS IN: 2-C-methyl-D-erythritol 4-phosphate cytidylyltransferase activity; INVOLVED IN: response to light stimulus, isopentenyl diphosphate biosynthetic process, mevalonate-in…	0.762884
16.1.1.5	secondary metabolism.isoprenoids.non-mevalonate pathway.MCS	medtr5g010010	Transcript	(q9m4w3|ispf_catro : 293.0) 2-C-methyl-D-erythritol 2,4-cyclodiphosphate synthase, chloroplast precursor (EC 4.6.1.12) (MECPS) (MECDP-synthase) - Catharanthus roseus (Rosy periwinkle) (Madagascar periwinkle) & (at1g63970 : 291.0) Encodes a protein with 2C-methyl-D-erythritol 2,4-cyclodiphosphate synthase activity. The protein's activity was confirmed by heterologous expression of phenotypic compl…	0.504254
16.1.1.10	secondary metabolism.isoprenoids.non-mevalonate pathway.geranylgeranyl pyrophosphate synthase	medtr5g019460	Transcript	(q94id7|ggpps_hevbr : 432.0) Geranylgeranyl pyrophosphate synthetase, chloroplast precursor (GGPP synthetase) [Includes: Dimethylallyltranstransferase (EC 2.5.1.1); Geranyltranstransferase (EC 2.5.1.10); Farnesyltranstransferase (EC 2.5.1.29)] - Hevea brasiliensis & (at4g36810 : 428.0) Encodes a protein with geranylgeranyl pyrophosphate synthase activity involved in isoprenoid biosynthesis. The e…	-2.45479
16.1.2.1	secondary metabolism.isoprenoids.mevalonate pathway.acetyl-CoA C-acyltransferase	medtr4g134090	Transcript	(at5g47720 : 588.0) Thiolase family protein; FUNCTIONS IN: transferase activity, transferring acyl groups other than amino-acyl groups, acetyl-CoA C-acetyltransferase activity, catalytic activity; INVOLVED IN: metabolic process; LOCATED IN: cellular_component unknown; EXPRESSED IN: 19 plant structures; EXPRESSED DURING: 10 growth stages; CONTAINS InterPro DOMAIN/s: Thiolase (InterPro:IPR002155), …	-1.32865
16.1.2.1	secondary metabolism.isoprenoids.mevalonate pathway.acetyl-CoA C-acyltransferase	medtr5g098310	Transcript	(at5g48230 : 579.0) acetoacetyl-CoA thiolase 2 (ACAT2); FUNCTIONS IN: transferase activity, transferring acyl groups other than amino-acyl groups, acetyl-CoA C-acetyltransferase activity, catalytic activity; INVOLVED IN: embryo development ending in seed dormancy; LOCATED IN: peroxisome, plasma membrane; EXPRESSED IN: 24 plant structures; EXPRESSED DURING: 13 growth stages; CONTAINS InterPro DOMA…	0.843226
16.1.2.1	secondary metabolism.isoprenoids.mevalonate pathway.acetyl-CoA C-acyltransferase	medtr0449s0040	Transcript	(at5g48230 : 521.0) acetoacetyl-CoA thiolase 2 (ACAT2); FUNCTIONS IN: transferase activity, transferring acyl groups other than amino-acyl groups, acetyl-CoA C-acetyltransferase activity, catalytic activity; INVOLVED IN: embryo development ending in seed dormancy; LOCATED IN: peroxisome, plasma membrane; EXPRESSED IN: 24 plant structures; EXPRESSED DURING: 13 growth stages; CONTAINS InterPro DOMA…	0.895889
16.1.2.2	secondary metabolism.isoprenoids.mevalonate pathway.HMG-CoA synthase	medtr5g011040	Transcript	(at4g11820 : 753.0) Encodes a protein with hydroxymethylglutaryl-CoA synthase activity which was characterized by phenotypical complementation of the S. cerevisiae mutant.; MVA1; CONTAINS InterPro DOMAIN/s: Thiolase-like (InterPro:IPR016039), Hydroxymethylglutaryl-coenzyme A synthase C-terminal (InterPro:IPR013746), Hydroxymethylglutaryl-coenzyme A synthase, N-terminal (InterPro:IPR013528), Hydro…	-0.579185
16.1.2.2	secondary metabolism.isoprenoids.mevalonate pathway.HMG-CoA synthase	medtr6g089570	Transcript	(at4g11820 : 732.0) Encodes a protein with hydroxymethylglutaryl-CoA synthase activity which was characterized by phenotypical complementation of the S. cerevisiae mutant.; MVA1; CONTAINS InterPro DOMAIN/s: Thiolase-like (InterPro:IPR016039), Hydroxymethylglutaryl-coenzyme A synthase C-terminal (InterPro:IPR013746), Hydroxymethylglutaryl-coenzyme A synthase, N-terminal (InterPro:IPR013528), Hydro…	0.453691
16.1.2.3	secondary metabolism.isoprenoids.mevalonate pathway.HMG-CoA reductase	medtr5g026430	Transcript	(p29057|hmdh1_hevbr : 757.0) 3-hydroxy-3-methylglutaryl-coenzyme A reductase 1 (EC 1.1.1.34) (HMG-CoA reductase 1) - Hevea brasiliensis (Para rubber tree) & (at1g76490 : 744.0) Encodes a 3-hydroxy-3-methylglutaryl coenzyme A reductase, which is involved in melavonate biosynthesis and performs the first committed step in isoprenoid biosynthesis. Expression is activated in dark in leaf tissue but n…	1.39031
16.1.2.3	secondary metabolism.isoprenoids.mevalonate pathway.HMG-CoA reductase	medtr5g026450	Transcript	(ipr002202 : 1500.0) Hydroxymethylglutaryl-CoA reductase, class I/II & (p29057|hmdh1_hevbr : 802.0) 3-hydroxy-3-methylglutaryl-coenzyme A reductase 1 (EC 1.1.1.34) (HMG-CoA reductase 1) - Hevea brasiliensis (Para rubber tree) & (at1g76490 : 786.0) Encodes a 3-hydroxy-3-methylglutaryl coenzyme A reductase, which is involved in melavonate biosynthesis and performs the first committed step in isopre…	1.83051
16.1.2.3	secondary metabolism.isoprenoids.mevalonate pathway.HMG-CoA reductase	medtr5g026460	Transcript	(ipr002202 : 1500.0) Hydroxymethylglutaryl-CoA reductase, class I/II & (p29057|hmdh1_hevbr : 802.0) 3-hydroxy-3-methylglutaryl-coenzyme A reductase 1 (EC 1.1.1.34) (HMG-CoA reductase 1) - Hevea brasiliensis (Para rubber tree) & (at1g76490 : 786.0) Encodes a 3-hydroxy-3-methylglutaryl coenzyme A reductase, which is involved in melavonate biosynthesis and performs the first committed step in isopre…	1.4214
16.1.2.3	secondary metabolism.isoprenoids.mevalonate pathway.HMG-CoA reductase	medtr5g026500	Transcript	(p29057|hmdh1_hevbr : 768.0) 3-hydroxy-3-methylglutaryl-coenzyme A reductase 1 (EC 1.1.1.34) (HMG-CoA reductase 1) - Hevea brasiliensis (Para rubber tree) & (at1g76490 : 746.0) Encodes a 3-hydroxy-3-methylglutaryl coenzyme A reductase, which is involved in melavonate biosynthesis and performs the first committed step in isoprenoid biosynthesis. Expression is activated in dark in leaf tissue but n…	1.09905
16.1.2.3	secondary metabolism.isoprenoids.mevalonate pathway.HMG-CoA reductase	medtr8g072640	Transcript	(ipr002202 : 1500.0) Hydroxymethylglutaryl-CoA reductase, class I/II & (q01559|hmdh_nicsy : 760.0) 3-hydroxy-3-methylglutaryl-coenzyme A reductase (EC 1.1.1.34) (HMG-CoA reductase) - Nicotiana sylvestris (Wood tobacco) & (at1g76490 : 733.0) Encodes a 3-hydroxy-3-methylglutaryl coenzyme A reductase, which is involved in melavonate biosynthesis and performs the first committed step in isoprenoid bi…	2.94631
16.1.2.4	secondary metabolism.isoprenoids.mevalonate pathway.mevalonate kinase	medtr7g113660	Transcript	(at5g27450 : 421.0) Encodes a protein with mevalonate kinase activity involved in the mevalonate pathway.; mevalonate kinase (MK); FUNCTIONS IN: mevalonate kinase activity; INVOLVED IN: isoprenoid biosynthetic process, metabolic process, phosphorylation; LOCATED IN: cytoplasm; EXPRESSED IN: 30 plant structures; EXPRESSED DURING: 16 growth stages; CONTAINS InterPro DOMAIN/s: Mevalonate kinase (Int…	1.21473
16.1.2.5	secondary metabolism.isoprenoids.mevalonate pathway.phosphomevalonate kinase	medtr3g091190	Transcript	(at1g31910 : 567.0) GHMP kinase family protein; FUNCTIONS IN: kinase activity, ATP binding; INVOLVED IN: phosphorylation; EXPRESSED IN: 24 plant structures; EXPRESSED DURING: 15 growth stages; CONTAINS InterPro DOMAIN/s: Phosphomevalonate kinase, eukaryotic (InterPro:IPR005916), Phosphomevalonate kinase, ERG8 (InterPro:IPR016005), Ribosomal protein S5 domain 2-type fold (InterPro:IPR020568), GHMP…	1.33711
16.1.2.6	secondary metabolism.isoprenoids.mevalonate pathway.mevalonate diphosphate decarboxylase	medtr1g112230	Transcript	(at3g54250 : 678.0) GHMP kinase family protein; FUNCTIONS IN: diphosphomevalonate decarboxylase activity, kinase activity, ATP binding; INVOLVED IN: isoprenoid biosynthetic process, phosphorylation; LOCATED IN: cellular_component unknown; EXPRESSED IN: 19 plant structures; EXPRESSED DURING: 9 growth stages; CONTAINS InterPro DOMAIN/s: Diphosphomevalonate decarboxylase (InterPro:IPR005935), Riboso…	1.11272
16.1.2.8	secondary metabolism.isoprenoids.mevalonate pathway.geranyl diphosphate synthase	medtr4g095055	Transcript	(at2g34630 : 521.0) Encodes a geranyl diphosphate synthase. RNAi lines are dwarf. T-DNA knock-out lines are embryo lethal.; geranyl diphosphate synthase 1 (GPS1); CONTAINS InterPro DOMAIN/s: Polyprenyl synthetase-related (InterPro:IPR017446), Terpenoid synthase (InterPro:IPR008949), Polyprenyl synthetase (InterPro:IPR000092); BEST Arabidopsis thaliana protein match is: solanesyl diphosphate synth…	-1.91823
16.1.2.9	secondary metabolism.isoprenoids.mevalonate pathway.farnesyl pyrophosphate synthetase	medtr2g027300	Transcript	(o64905|fpps_helan : 600.0) Farnesyl pyrophosphate synthetase (FPP synthetase) (FPS) (Farnesyl diphosphate synthetase) [Includes: Dimethylallyltranstransferase (EC 2.5.1.1); Geranyltranstransferase (EC 2.5.1.10)] - Helianthus annuus (Common sunflower) & (at5g47770 : 592.0) Encodes a protein with farnesyl diphosphate synthase activity.; farnesyl diphosphate synthase 1 (FPS1); FUNCTIONS IN: dimethy…	1.47334
16.1.3	secondary metabolism.isoprenoids.tocopherol biosynthesis	medtr1g054305	Transcript	(at3g11945 : 470.0) Encodes a protein involved in plastoquinone-9 biosynthesis. The enzyme possesses homogentisate prenyltransferase activity and was shown to use solanesyl diphosphate, farnesyl diphosphate and geranylgeranyldiphosphate as prenyl donors, but not phytyldiphosphate. This gene At3g11945 derives from a split of At3g11950, publications Tian et al (2007) and Sadre et al (2006) refer to…	1.16832
16.1.3	secondary metabolism.isoprenoids.tocopherol biosynthesis	medtr1g090913	Transcript	(q2n2k1|phyk1_soybn : 418.0) Probable phytol kinase 1, chloroplast precursor (EC 2.7.-.-) - Glycine max (Soybean) & (at5g04490 : 322.0) Encodes a protein with phytol kinase activity involved in tocopherol biosynthesis.; vitamin E pathway gene 5 (VTE5); FUNCTIONS IN: phytol kinase activity, phosphatidate cytidylyltransferase activity; INVOLVED IN: vitamin E biosynthetic process, phospholipid biosy…	2.93115
16.1.3	secondary metabolism.isoprenoids.tocopherol biosynthesis	medtr2g090615	Transcript	(gnl|cdd|35480 : 541.0) no description available & (at5g53970 : 481.0) encodes tyrosine aminotransferase which is strongly induced upon aging and coronatine treatment; Tyrosine transaminase family protein; CONTAINS InterPro DOMAIN/s: 1-aminocyclopropane-1-carboxylate synthase (InterPro:IPR001176), Aminotransferase, class I/classII (InterPro:IPR004839), Pyridoxal phosphate-dependent transferase, m…	0.909144
16.1.3.1	secondary metabolism.isoprenoids.tocopherol biosynthesis.hydroxyphenylpyruvate dioxygenase	medtr1g022325	Transcript	(at1g06570 : 547.0) Mutation of the PDS1 locus disrupts the activity of p-hydroxyphenylpyruvate dioxygenase (HPPDase), the first committed step in the synthesis of both plastoquinone and tocopherols in plants.; phytoene desaturation 1 (PDS1); CONTAINS InterPro DOMAIN/s: 4-hydroxyphenylpyruvate dioxygenase (InterPro:IPR005956), Glyoxalase/bleomycin resistance protein/dioxygenase (InterPro:IPR00436…	2.28714
16.1.3.1	secondary metabolism.isoprenoids.tocopherol biosynthesis.hydroxyphenylpyruvate dioxygenase	medtr5g090990	Transcript	(at1g06570 : 512.0) Mutation of the PDS1 locus disrupts the activity of p-hydroxyphenylpyruvate dioxygenase (HPPDase), the first committed step in the synthesis of both plastoquinone and tocopherols in plants.; phytoene desaturation 1 (PDS1); CONTAINS InterPro DOMAIN/s: 4-hydroxyphenylpyruvate dioxygenase (InterPro:IPR005956), Glyoxalase/bleomycin resistance protein/dioxygenase (InterPro:IPR00436…	-1.1695
16.1.3.1	secondary metabolism.isoprenoids.tocopherol biosynthesis.hydroxyphenylpyruvate dioxygenase	medtr5g091060	Transcript	(at1g06570 : 536.0) Mutation of the PDS1 locus disrupts the activity of p-hydroxyphenylpyruvate dioxygenase (HPPDase), the first committed step in the synthesis of both plastoquinone and tocopherols in plants.; phytoene desaturation 1 (PDS1); CONTAINS InterPro DOMAIN/s: 4-hydroxyphenylpyruvate dioxygenase (InterPro:IPR005956), Glyoxalase/bleomycin resistance protein/dioxygenase (InterPro:IPR00436…	-2.51214
16.1.3.2	secondary metabolism.isoprenoids.tocopherol biosynthesis.homogentisate phytyltransferase	medtr4g127800	Transcript	(at2g18950 : 464.0) Encodes homogentisate phytyltransferase involved in tocopherol biosynthesis. Has impact on seed longevity and plays a role in the adaptation to low temperature stress, notably phloem loading.; homogentisate phytyltransferase 1 (HPT1); CONTAINS InterPro DOMAIN/s: UbiA prenyltransferase (InterPro:IPR000537); BEST Arabidopsis thaliana protein match is: homogentisate prenyltransfe…	0.419391
16.1.3.3	secondary metabolism.isoprenoids.tocopherol biosynthesis.MPBQ/MSBQ methyltransferase	medtr1g071110	Transcript	(at3g63410 : 501.0) Encodes a MPBQ/MSBQ methyltransferase located in the chloroplast inner envelope membrane. Mutant plants lack plastoquinone (PQ), suggesting that the APG1 protein is involved in the methylation step of PQ biosynthesis. The gene product is also involved in tocopherol (vitamin E) biosynthesis.; ALBINO OR PALE GREEN MUTANT 1 (APG1); FUNCTIONS IN: S-adenosylmethionine-dependent met…	0.89928
16.1.3.3	secondary metabolism.isoprenoids.tocopherol biosynthesis.MPBQ/MSBQ methyltransferase	medtr1g076570	Transcript	(p23525|in37_spiol : 478.0) 37 kDa inner envelope membrane protein, chloroplast precursor (E37) - Spinacia oleracea (Spinach) & (at3g63410 : 471.0) Encodes a MPBQ/MSBQ methyltransferase located in the chloroplast inner envelope membrane. Mutant plants lack plastoquinone (PQ), suggesting that the APG1 protein is involved in the methylation step of PQ biosynthesis. The gene product is also involved…	1.7823
16.1.3.4	secondary metabolism.isoprenoids.tocopherol biosynthesis.tocopherol cyclase	medtr3g110160	Transcript	(at4g32770 : 679.0) Tocopherol cyclase involved in tocopherol (vitamin E)synthesis. VTE1 over-expressing plants have increased tocopherol indicating VTE1 is a major limiting factor in tocopherol synthesis. Mutants defective in this gene accumulate high amounts of zeaxanthin in conditions of high light or low temperature. Plays a role in the adaptation to low temperature stress, notably phloem loa…	0.684873
16.1.4	secondary metabolism.isoprenoids.carotenoids	medtr4g094295	Transcript	(at3g09580 : 558.0) FAD/NAD(P)-binding oxidoreductase family protein; LOCATED IN: chloroplast, chloroplast envelope; EXPRESSED IN: 21 plant structures; EXPRESSED DURING: 13 growth stages; CONTAINS InterPro DOMAIN/s: Amine oxidase (InterPro:IPR002937); BEST Arabidopsis thaliana protein match is: Flavin containing amine oxidoreductase family (TAIR:AT5G14220.1); Has 2908 Blast hits to 2906 proteins …	2.4141
16.1.4	secondary metabolism.isoprenoids.carotenoids	medtr4g134780	Transcript	(at1g57770 : 864.0) FAD/NAD(P)-binding oxidoreductase family protein; FUNCTIONS IN: oxidoreductase activity; LOCATED IN: chloroplast; EXPRESSED IN: 21 plant structures; EXPRESSED DURING: 13 growth stages; CONTAINS InterPro DOMAIN/s: Amine oxidase (InterPro:IPR002937); BEST Arabidopsis thaliana protein match is: carotenoid isomerase (TAIR:AT1G06820.1); Has 6263 Blast hits to 6155 proteins in 967 s…	1.23766
16.1.4.1	secondary metabolism.isoprenoids.carotenoids.phytoene synthase	medtr3g450510	Transcript	(q9ssu8|psy_dauca : 553.0) Phytoene synthase, chloroplast precursor (EC 2.5.1.-) - Daucus carota (Carrot) & (at5g17230 : 545.0) Encodes phytoene synthase.; PHYTOENE SYNTHASE (PSY); CONTAINS InterPro DOMAIN/s: Squalene/phytoene synthase, conserved site (InterPro:IPR019845), Terpenoid synthase (InterPro:IPR008949), Squalene/phytoene synthase (InterPro:IPR002060); Has 5365 Blast hits to 5364 protein…	2.89428
16.1.4.1	secondary metabolism.isoprenoids.carotenoids.phytoene synthase	medtr5g090780	Transcript	(q9ssu8|psy_dauca : 552.0) Phytoene synthase, chloroplast precursor (EC 2.5.1.-) - Daucus carota (Carrot) & (at5g17230 : 536.0) Encodes phytoene synthase.; PHYTOENE SYNTHASE (PSY); CONTAINS InterPro DOMAIN/s: Squalene/phytoene synthase, conserved site (InterPro:IPR019845), Terpenoid synthase (InterPro:IPR008949), Squalene/phytoene synthase (InterPro:IPR002060); Has 5365 Blast hits to 5364 protein…	-0.981134
16.1.4.2	secondary metabolism.isoprenoids.carotenoids.phytoene dehydrogenase	medtr3g084850	Transcript	(p28553|crti_soybn : 278.0) Phytoene dehydrogenase, chloroplast precursor (EC 1.14.99.-) (Phytoene desaturase) - Glycine max (Soybean) & (at4g14210 : 256.0) Encodes phytoene desaturase (phytoene dehydrogenase), an enzyme that catalyzes the desaturation of phytoene to zeta-carotene during carotenoid biosynthesis. Processed protein is localized to the plastid.; phytoene desaturase 3 (PDS3); FUNCTIO…	0.444063
16.1.4.3	secondary metabolism.isoprenoids.carotenoids.zeta-carotene desaturase	medtr1g081290	Transcript	(q9smj3|zds_capan : 1026.0) Zeta-carotene desaturase, chloroplast precursor (EC 1.14.99.30) (Carotene 7,8-desaturase) - Capsicum annuum (Bell pepper) & (at3g04870 : 971.0) Involved in the biosynthesis of carotenes and xanthophylls, reduces zeta-carotene to lycopene.; zeta-carotene desaturase (ZDS); FUNCTIONS IN: carotene 7,8-desaturase activity; INVOLVED IN: carotene biosynthetic process; LOCATED…	0.674779
16.1.4.4	secondary metabolism.isoprenoids.carotenoids.lycopene epsilon cyclase	medtr2g040060	Transcript	(at5g57030 : 741.0) Lutein-deficient 2 (LUT2) required for lutein biosynthesis, member of the xanthophyll class of carotenoids. Encodes lycopene epsilon cyclase; LUTEIN DEFICIENT 2 (LUT2); CONTAINS InterPro DOMAIN/s: Lycopene beta/epsilon cyclase (InterPro:IPR008671), Lycopene cyclase, beta/epsilon (InterPro:IPR010108); BEST Arabidopsis thaliana protein match is: lycopene cyclase (TAIR:AT3G10230.…	1.76753
16.1.4.6	secondary metabolism.isoprenoids.carotenoids.carotenoid beta ring hydroxylase	medtr6g048440	Transcript	(at4g25700 : 367.0) Converts beta-carotene to zeaxanthin via cryptoxanthin.; beta-hydroxylase 1 (BETA-OHASE 1); FUNCTIONS IN: carotene beta-ring hydroxylase activity; INVOLVED IN: xanthophyll biosynthetic process, carotene metabolic process; LOCATED IN: endoplasmic reticulum, chloroplast; EXPRESSED IN: 21 plant structures; EXPRESSED DURING: 13 growth stages; CONTAINS InterPro DOMAIN/s: Fatty acid…	-2.28213
16.1.4.7	secondary metabolism.isoprenoids.carotenoids.carotenoid epsilon ring hydroxylase	medtr1g062190	Transcript	(at3g53130 : 822.0) Lutein-deficient 1 (LUT1) required for lutein biosynthesis, member of the xanthophyll class of carotenoids. Involved in epsilon ring hydroxylation. Maps at 67.3 cM on chromosome 3.; LUTEIN DEFICIENT 1 (LUT1); FUNCTIONS IN: epsilon hydroxylase activity, oxygen binding; INVOLVED IN: carotenoid biosynthetic process; LOCATED IN: chloroplast, chloroplast envelope; EXPRESSED IN: 22 …	0.533454
16.1.4.8	secondary metabolism.isoprenoids.carotenoids.carotenoid isomerase	medtr1g054965	Transcript	(at1g06820 : 937.0) Encodes carotenoid isomerase. Catalyzes the isomerization of poly-cis-carotenoids to all-trans-carotenoids. Together with PDS and ZDS, CRTiso is required to complete the synthesis of lycopene from phytoene.; carotenoid isomerase (CRTISO); CONTAINS InterPro DOMAIN/s: Fumarate reductase/succinate dehydrogenase flavoprotein, N-terminal (InterPro:IPR003953), Carotene isomerase (In…	0.405739
16.1.4.10	secondary metabolism.isoprenoids.carotenoids.carotenoid cleavage dioxygenase	medtr8g037275	Transcript	(at3g63520 : 850.0) Encodes a protein with 9-<i>cis</i>-epoxycarotenoid dioxygenase activity. The enzyme was shown to act on a variety of carotenoid including &#946;-carotene, lutein, zeaxanthin, and all-<i>trans</i>-violaxanthin. When those compounds are used as substrates, the major reaction product detected is a C14 dialdehyde: 4,9-dimethyldodeca-2,4,6,8,10-pentaene-1,12-dial. The enzyme did n…	-3.4302
16.1.4.10	secondary metabolism.isoprenoids.carotenoids.carotenoid cleavage dioxygenase	medtr8g037290	Transcript	(at3g63520 : 852.0) Encodes a protein with 9-<i>cis</i>-epoxycarotenoid dioxygenase activity. The enzyme was shown to act on a variety of carotenoid including &#946;-carotene, lutein, zeaxanthin, and all-<i>trans</i>-violaxanthin. When those compounds are used as substrates, the major reaction product detected is a C14 dialdehyde: 4,9-dimethyldodeca-2,4,6,8,10-pentaene-1,12-dial. The enzyme did n…	-2.10425
16.1.4.21	secondary metabolism.isoprenoids.carotenoids.violaxanthin de-epoxidase	medtr8g092050	Transcript	(at2g21860 : 672.0) violaxanthin de-epoxidase-related; BEST Arabidopsis thaliana protein match is: non-photochemical quenching 1 (TAIR:AT1G08550.2); Has 151 Blast hits to 151 proteins in 39 species: Archae - 0; Bacteria - 0; Metazoa - 0; Fungi - 0; Plants - 126; Viruses - 0; Other Eukaryotes - 25 (source: NCBI BLink). & (reliability: 1344.0) & (original description: no original description)	1.68029
16.1.5	secondary metabolism.isoprenoids.terpenoids	medtr2g012870	Transcript	(at1g61120 : 651.0) Encodes a geranyllinalool synthase that produces a precursor to TMTT, a volatile plant defense C16-homoterpene. GES transcript levels rise in response to alamethicin, a fungal peptide mixture that damages membranes. This transcriptional response is blocked in JA biosynthetic and JA signaling mutants, but GES transcript levels still rise in response to alamethicin in mutants wi…	-5.9324
16.1.5	secondary metabolism.isoprenoids.terpenoids	medtr2g012900	Transcript	(at1g61120 : 608.0) Encodes a geranyllinalool synthase that produces a precursor to TMTT, a volatile plant defense C16-homoterpene. GES transcript levels rise in response to alamethicin, a fungal peptide mixture that damages membranes. This transcriptional response is blocked in JA biosynthetic and JA signaling mutants, but GES transcript levels still rise in response to alamethicin in mutants wi…	-4.7208
16.1.5	secondary metabolism.isoprenoids.terpenoids	medtr2g081980	Transcript	(gnl|cdd|29478 : 555.0) no description available & (p93665|dcs1_goshi : 429.0) (+)-delta-cadinene synthase (EC 4.2.3.13) (D-cadinene synthase) - Gossypium hirsutum (Upland cotton) & (at5g23960 : 392.0) Encodes a sesquiterpene synthase involved in generating all of the group A sesquiterpenes found in the Arabidopsis floral volatile blend. Strongly expressed in the stigma.; terpene synthase 21 (TPS…	-5.1579
16.1.5	secondary metabolism.isoprenoids.terpenoids	medtr3g052120	Transcript	(at1g61680 : 370.0) terpene synthase 14 (TPS14); CONTAINS InterPro DOMAIN/s: Terpene synthase, metal-binding domain (InterPro:IPR005630), Terpenoid synthase (InterPro:IPR008949), Terpenoid cylases/protein prenyltransferase alpha-alpha toroid (InterPro:IPR008930), Terpene synthase-like (InterPro:IPR001906); BEST Arabidopsis thaliana protein match is: terpene synthase 02 (TAIR:AT4G16730.1). & (gnl|…	2.99969
16.1.5	secondary metabolism.isoprenoids.terpenoids	medtr4g005190	Transcript	(gnl|cdd|35718 : 1305.0) no description available & (at1g78950 : 1254.0) Terpenoid cyclases family protein; CONTAINS InterPro DOMAIN/s: Terpene synthase, conserved site (InterPro:IPR002365), Squalene cyclase (InterPro:IPR018333), Terpenoid cylases/protein prenyltransferase alpha-alpha toroid (InterPro:IPR008930), Prenyltransferase/squalene oxidase (InterPro:IPR001330); BEST Arabidopsis thaliana p…	4.21085
16.1.5	secondary metabolism.isoprenoids.terpenoids	medtr4g005270	Transcript	(gnl|cdd|35718 : 1294.0) no description available & (at1g78950 : 1217.0) Terpenoid cyclases family protein; CONTAINS InterPro DOMAIN/s: Terpene synthase, conserved site (InterPro:IPR002365), Squalene cyclase (InterPro:IPR018333), Terpenoid cylases/protein prenyltransferase alpha-alpha toroid (InterPro:IPR008930), Prenyltransferase/squalene oxidase (InterPro:IPR001330); BEST Arabidopsis thaliana p…	3.0491
16.1.5	secondary metabolism.isoprenoids.terpenoids	medtr4g092010	Transcript	(at1g61680 : 405.0) terpene synthase 14 (TPS14); CONTAINS InterPro DOMAIN/s: Terpene synthase, metal-binding domain (InterPro:IPR005630), Terpenoid synthase (InterPro:IPR008949), Terpenoid cylases/protein prenyltransferase alpha-alpha toroid (InterPro:IPR008930), Terpene synthase-like (InterPro:IPR001906); BEST Arabidopsis thaliana protein match is: terpene synthase 02 (TAIR:AT4G16730.1). & (gnl|…	-5.07076
16.1.5	secondary metabolism.isoprenoids.terpenoids	medtr6g093180	Transcript	(gnl|cdd|35718 : 1146.0) no description available & (at2g07050 : 1010.0) Involved in the biosynthesis of brassinosteroids. Catalyzes the reaction from epoxysqualene to cycloartenol.; cycloartenol synthase 1 (CAS1); FUNCTIONS IN: cycloartenol synthase activity; INVOLVED IN: pentacyclic triterpenoid biosynthetic process, thylakoid membrane organization, pollen development; LOCATED IN: vacuole; EXPR…	1.36834
16.1.5	secondary metabolism.isoprenoids.terpenoids	medtr8g016960	Transcript	(gnl|cdd|35718 : 1185.0) no description available & (at1g78960 : 1120.0) Encodes a multifunctional 2-3-oxidosqualene (OS)-triterpene cyclase that can cyclize OS into lupeol, alpha- and beta-amyrin.; lupeol synthase 2 (LUP2); CONTAINS InterPro DOMAIN/s: Terpene synthase, conserved site (InterPro:IPR002365), Terpenoid cylases/protein prenyltransferase alpha-alpha toroid (InterPro:IPR008930), Squale…	3.02679
16.1.5	secondary metabolism.isoprenoids.terpenoids	medtr8g016975	Transcript	(gnl|cdd|35718 : 1246.0) no description available & (at1g78950 : 1165.0) Terpenoid cyclases family protein; CONTAINS InterPro DOMAIN/s: Terpene synthase, conserved site (InterPro:IPR002365), Squalene cyclase (InterPro:IPR018333), Terpenoid cylases/protein prenyltransferase alpha-alpha toroid (InterPro:IPR008930), Prenyltransferase/squalene oxidase (InterPro:IPR001330); BEST Arabidopsis thaliana p…	2.93577
16.1.5	secondary metabolism.isoprenoids.terpenoids	medtr8g017020	Transcript	(gnl|cdd|35718 : 1159.0) no description available & (at1g78950 : 1087.0) Terpenoid cyclases family protein; CONTAINS InterPro DOMAIN/s: Terpene synthase, conserved site (InterPro:IPR002365), Squalene cyclase (InterPro:IPR018333), Terpenoid cylases/protein prenyltransferase alpha-alpha toroid (InterPro:IPR008930), Prenyltransferase/squalene oxidase (InterPro:IPR001330); BEST Arabidopsis thaliana p…	2.88313
Phenylproponoid and Phenolics
16.2	secondary metabolism.phenylpropanoids	medtr1g014220	Transcript	(at5g10820 : 447.0) Major facilitator superfamily protein; CONTAINS InterPro DOMAIN/s: Major facilitator superfamily, general substrate transporter (InterPro:IPR016196), Biopterin transport-related protein BT1 (InterPro:IPR004324); BEST Arabidopsis thaliana protein match is: Major facilitator superfamily protein (TAIR:AT1G79710.1); Has 1807 Blast hits to 1807 proteins in 277 species: Archae - 0; …	-1.55552
16.2	secondary metabolism.phenylpropanoids	medtr1g037830	Transcript	(at5g23230 : 258.0) nicotinamidase 2 (NIC2); CONTAINS InterPro DOMAIN/s: Isochorismatase-like (InterPro:IPR000868); BEST Arabidopsis thaliana protein match is: nicotinamidase 3 (TAIR:AT5G23220.1); Has 1807 Blast hits to 1807 proteins in 277 species: Archae - 0; Bacteria - 0; Metazoa - 736; Fungi - 347; Plants - 385; Viruses - 0; Other Eukaryotes - 339 (source: NCBI BLink). & (gnl|cdd|29548 : 157.…	3.8502
16.2	secondary metabolism.phenylpropanoids	medtr1g087760	Transcript	(gnl|cdd|30785 : 331.0) no description available & (gnl|cdd|35478 : 312.0) no description available & (at1g77670 : 273.0) Pyridoxal phosphate (PLP)-dependent transferases superfamily protein; FUNCTIONS IN: 1-aminocyclopropane-1-carboxylate synthase activity, transferase activity, transferring nitrogenous groups, pyridoxal phosphate binding, transaminase activity, catalytic activity; INVOLVED IN: …	2.53763
16.2	secondary metabolism.phenylpropanoids	medtr1g090737	Transcript	(gnl|cdd|36391 : 458.0) no description available & (at1g20510 : 442.0) OPC-8:0 CoA ligase1 (OPCL1); FUNCTIONS IN: 4-coumarate-CoA ligase activity; INVOLVED IN: phenylpropanoid metabolic process, jasmonic acid biosynthetic process, response to wounding; LOCATED IN: peroxisome; EXPRESSED IN: 22 plant structures; EXPRESSED DURING: 13 growth stages; CONTAINS InterPro DOMAIN/s: AMP-binding, conserved …	2.68755
16.2	secondary metabolism.phenylpropanoids	medtr2g015430	Transcript	(at1g28680 : 563.0) HXXXD-type acyl-transferase family protein; FUNCTIONS IN: transferase activity, transferring acyl groups other than amino-acyl groups, transferase activity; INVOLVED IN: biological_process unknown; LOCATED IN: cellular_component unknown; EXPRESSED IN: 22 plant structures; EXPRESSED DURING: 13 growth stages; CONTAINS InterPro DOMAIN/s: Transferase (InterPro:IPR003480); BEST Ara…	-1.9054
16.2	secondary metabolism.phenylpropanoids	medtr2g028620	Transcript	(at2g02400 : 434.0) NAD(P)-binding Rossmann-fold superfamily protein; FUNCTIONS IN: coenzyme binding, binding, cinnamoyl-CoA reductase activity, catalytic activity; INVOLVED IN: lignin biosynthetic process, cellular metabolic process, metabolic process; LOCATED IN: plasma membrane; EXPRESSED IN: 23 plant structures; EXPRESSED DURING: 15 growth stages; CONTAINS InterPro DOMAIN/s: NAD-dependent epi…	0.469939
16.2	secondary metabolism.phenylpropanoids	medtr3g049140	Transcript	(at2g19070 : 150.0) encodes a protein whose sequence is similar to anthranilate N-hydroxycinnamoyl/benzoyltransferase from Dianthus caryophyllus (gi:2239091); spermidine hydroxycinnamoyl transferase (SHT); CONTAINS InterPro DOMAIN/s: Transferase (InterPro:IPR003480); BEST Arabidopsis thaliana protein match is: hydroxycinnamoyl-CoA shikimate/quinate hydroxycinnamoyl transferase (TAIR:AT5G48930.1);…	3.52256
16.2	secondary metabolism.phenylpropanoids	medtr3g049150	Transcript	(at2g19070 : 302.0) encodes a protein whose sequence is similar to anthranilate N-hydroxycinnamoyl/benzoyltransferase from Dianthus caryophyllus (gi:2239091); spermidine hydroxycinnamoyl transferase (SHT); CONTAINS InterPro DOMAIN/s: Transferase (InterPro:IPR003480); BEST Arabidopsis thaliana protein match is: hydroxycinnamoyl-CoA shikimate/quinate hydroxycinnamoyl transferase (TAIR:AT5G48930.1);…	-1.98163
16.2	secondary metabolism.phenylpropanoids	medtr3g465880	Transcript	(at5g07080 : 305.0) HXXXD-type acyl-transferase family protein; FUNCTIONS IN: transferase activity, transferring acyl groups other than amino-acyl groups, transferase activity; INVOLVED IN: biological_process unknown; LOCATED IN: cellular_component unknown; EXPRESSED IN: 18 plant structures; EXPRESSED DURING: 9 growth stages; CONTAINS InterPro DOMAIN/s: Transferase (InterPro:IPR003480); BEST Arab…	-5.97738
16.2	secondary metabolism.phenylpropanoids	medtr3g071320	Transcript	(at2g40230 : 495.0) HXXXD-type acyl-transferase family protein; FUNCTIONS IN: transferase activity, transferring acyl groups other than amino-acyl groups, transferase activity; INVOLVED IN: biological_process unknown; LOCATED IN: cellular_component unknown; EXPRESSED IN: 16 plant structures; EXPRESSED DURING: 7 growth stages; CONTAINS InterPro DOMAIN/s: Transferase (InterPro:IPR003480); BEST Arab…	3.70848
16.2	secondary metabolism.phenylpropanoids	medtr3g101900	Transcript	(at5g42830 : 477.0) HXXXD-type acyl-transferase family protein; FUNCTIONS IN: transferase activity, transferring acyl groups other than amino-acyl groups, transferase activity; INVOLVED IN: biological_process unknown; LOCATED IN: cellular_component unknown; EXPRESSED IN: 17 plant structures; EXPRESSED DURING: 12 growth stages; CONTAINS InterPro DOMAIN/s: Transferase (InterPro:IPR003480); BEST Ara…	-2.35153
16.2	secondary metabolism.phenylpropanoids	medtr3g101930	Transcript	(at5g42830 : 452.0) HXXXD-type acyl-transferase family protein; FUNCTIONS IN: transferase activity, transferring acyl groups other than amino-acyl groups, transferase activity; INVOLVED IN: biological_process unknown; LOCATED IN: cellular_component unknown; EXPRESSED IN: 17 plant structures; EXPRESSED DURING: 12 growth stages; CONTAINS InterPro DOMAIN/s: Transferase (InterPro:IPR003480); BEST Ara…	-3.7623
16.2	secondary metabolism.phenylpropanoids	medtr3g101960	Transcript	(at5g42830 : 515.0) HXXXD-type acyl-transferase family protein; FUNCTIONS IN: transferase activity, transferring acyl groups other than amino-acyl groups, transferase activity; INVOLVED IN: biological_process unknown; LOCATED IN: cellular_component unknown; EXPRESSED IN: 17 plant structures; EXPRESSED DURING: 12 growth stages; CONTAINS InterPro DOMAIN/s: Transferase (InterPro:IPR003480); BEST Ara…	-5.72943
16.2	secondary metabolism.phenylpropanoids	medtr3g101970	Transcript	(at5g42830 : 507.0) HXXXD-type acyl-transferase family protein; FUNCTIONS IN: transferase activity, transferring acyl groups other than amino-acyl groups, transferase activity; INVOLVED IN: biological_process unknown; LOCATED IN: cellular_component unknown; EXPRESSED IN: 17 plant structures; EXPRESSED DURING: 12 growth stages; CONTAINS InterPro DOMAIN/s: Transferase (InterPro:IPR003480); BEST Ara…	-5.79404
16.2	secondary metabolism.phenylpropanoids	medtr3g102020	Transcript	(at5g42830 : 529.0) HXXXD-type acyl-transferase family protein; FUNCTIONS IN: transferase activity, transferring acyl groups other than amino-acyl groups, transferase activity; INVOLVED IN: biological_process unknown; LOCATED IN: cellular_component unknown; EXPRESSED IN: 17 plant structures; EXPRESSED DURING: 12 growth stages; CONTAINS InterPro DOMAIN/s: Transferase (InterPro:IPR003480); BEST Ara…	1.86413
16.2	secondary metabolism.phenylpropanoids	medtr4g009040	Transcript	(at2g33590 : 368.0) NAD(P)-binding Rossmann-fold superfamily protein; FUNCTIONS IN: coenzyme binding, binding, cinnamoyl-CoA reductase activity, catalytic activity; INVOLVED IN: response to cadmium ion, lignin biosynthetic process; LOCATED IN: cellular_component unknown; EXPRESSED IN: 23 plant structures; EXPRESSED DURING: 13 growth stages; CONTAINS InterPro DOMAIN/s: NAD-dependent epimerase/dehy…	-3.02439
16.2	secondary metabolism.phenylpropanoids	medtr4g009690	Transcript	(at2g33590 : 352.0) NAD(P)-binding Rossmann-fold superfamily protein; FUNCTIONS IN: coenzyme binding, binding, cinnamoyl-CoA reductase activity, catalytic activity; INVOLVED IN: response to cadmium ion, lignin biosynthetic process; LOCATED IN: cellular_component unknown; EXPRESSED IN: 23 plant structures; EXPRESSED DURING: 13 growth stages; CONTAINS InterPro DOMAIN/s: NAD-dependent epimerase/dehy…	-3.00238
16.2	secondary metabolism.phenylpropanoids	medtr4g015180	Transcript	(at5g01210 : 578.0) HXXXD-type acyl-transferase family protein; FUNCTIONS IN: transferase activity, transferring acyl groups other than amino-acyl groups, transferase activity; INVOLVED IN: biological_process unknown; LOCATED IN: cellular_component unknown; EXPRESSED IN: 22 plant structures; EXPRESSED DURING: 13 growth stages; CONTAINS InterPro DOMAIN/s: Transferase (InterPro:IPR003480); BEST Ara…	1.17193
16.2	secondary metabolism.phenylpropanoids	medtr4g019225	Transcript	(at3g09220 : 650.0) putative laccase, a member of laccase family of genes (17 members in Arabidopsis).; laccase 7 (LAC7); FUNCTIONS IN: laccase activity; INVOLVED IN: oxidation reduction, lignin catabolic process; LOCATED IN: endomembrane system, apoplast; EXPRESSED IN: 18 plant structures; EXPRESSED DURING: 7 growth stages; CONTAINS InterPro DOMAIN/s: Multicopper oxidase, type 3 (InterPro:IPR011…	-10.8026
16.2	secondary metabolism.phenylpropanoids	medtr4g022670	Transcript	(at5g67150 : 289.0) HXXXD-type acyl-transferase family protein; FUNCTIONS IN: transferase activity, transferring acyl groups other than amino-acyl groups, transferase activity; INVOLVED IN: biological_process unknown; LOCATED IN: cellular_component unknown; EXPRESSED IN: 22 plant structures; EXPRESSED DURING: 13 growth stages; CONTAINS InterPro DOMAIN/s: Transferase (InterPro:IPR003480); BEST Ara…	-3.51571
16.2	secondary metabolism.phenylpropanoids	medtr4g022720	Transcript	(at5g67150 : 303.0) HXXXD-type acyl-transferase family protein; FUNCTIONS IN: transferase activity, transferring acyl groups other than amino-acyl groups, transferase activity; INVOLVED IN: biological_process unknown; LOCATED IN: cellular_component unknown; EXPRESSED IN: 22 plant structures; EXPRESSED DURING: 13 growth stages; CONTAINS InterPro DOMAIN/s: Transferase (InterPro:IPR003480); BEST Ara…	2.58717
16.2	secondary metabolism.phenylpropanoids	medtr4g022800	Transcript	(at5g67150 : 284.0) HXXXD-type acyl-transferase family protein; FUNCTIONS IN: transferase activity, transferring acyl groups other than amino-acyl groups, transferase activity; INVOLVED IN: biological_process unknown; LOCATED IN: cellular_component unknown; EXPRESSED IN: 22 plant structures; EXPRESSED DURING: 13 growth stages; CONTAINS InterPro DOMAIN/s: Transferase (InterPro:IPR003480); BEST Ara…	3.00855
16.2	secondary metabolism.phenylpropanoids	medtr4g093600	Transcript	(at2g22570 : 332.0) encodes a nicotinamidase that converts nicotinamide into nicotinic acid. As such the encoded enzyme is involved in the pyridine nucleotide salvage pathway which may be connected to the de novo NAD biosynthesis through the ABA signaling pathway.; nicotinamidase 1 (NIC1); CONTAINS InterPro DOMAIN/s: Isochorismatase-like (InterPro:IPR000868); Has 35333 Blast hits to 34131 protein…	-1.82832
16.2	secondary metabolism.phenylpropanoids	medtr5g027240	Transcript	(at1g32100 : 472.0) Encodes a pinoresinol reductase involved in lignan biosynthesis. Expressed strongly in roots and less strongly in stems. Shows specificity for pinoresinol and not lariciresinol.; pinoresinol reductase 1 (PRR1); CONTAINS InterPro DOMAIN/s: NAD(P)-binding domain (InterPro:IPR016040), NmrA-like (InterPro:IPR008030); BEST Arabidopsis thaliana protein match is: pinoresinol reductas…	2.77471
16.2	secondary metabolism.phenylpropanoids	medtr5g027290	Transcript	(at1g32100 : 459.0) Encodes a pinoresinol reductase involved in lignan biosynthesis. Expressed strongly in roots and less strongly in stems. Shows specificity for pinoresinol and not lariciresinol.; pinoresinol reductase 1 (PRR1); CONTAINS InterPro DOMAIN/s: NAD(P)-binding domain (InterPro:IPR016040), NmrA-like (InterPro:IPR008030); BEST Arabidopsis thaliana protein match is: pinoresinol reductas…	3.43135
16.2	secondary metabolism.phenylpropanoids	medtr5g029990	Transcript	(at2g23910 : 259.0) NAD(P)-binding Rossmann-fold superfamily protein; FUNCTIONS IN: coenzyme binding, binding, cinnamoyl-CoA reductase activity, catalytic activity; INVOLVED IN: lignin biosynthetic process, response to karrikin; LOCATED IN: cellular_component unknown; EXPRESSED IN: 19 plant structures; EXPRESSED DURING: 13 growth stages; CONTAINS InterPro DOMAIN/s: NAD-dependent epimerase/dehydra…	-1.3256
16.2	secondary metabolism.phenylpropanoids	medtr5g056600	Transcript	(at1g68540 : 525.0) NAD(P)-binding Rossmann-fold superfamily protein; FUNCTIONS IN: coenzyme binding, oxidoreductase activity, binding, catalytic activity; INVOLVED IN: cellular metabolic process, metabolic process; LOCATED IN: cellular_component unknown; EXPRESSED IN: 21 plant structures; EXPRESSED DURING: 13 growth stages; CONTAINS InterPro DOMAIN/s: NAD-dependent epimerase/dehydratase (InterPr…	0.75583
16.2	secondary metabolism.phenylpropanoids	medtr5g090880	Transcript	(at1g78990 : 462.0) HXXXD-type acyl-transferase family protein; FUNCTIONS IN: transferase activity, transferring acyl groups other than amino-acyl groups, transferase activity; INVOLVED IN: biological_process unknown; LOCATED IN: cellular_component unknown; EXPRESSED IN: root; CONTAINS InterPro DOMAIN/s: Transferase (InterPro:IPR003480); BEST Arabidopsis thaliana protein match is: HXXXD-type acyl…	-1.33555
16.2	secondary metabolism.phenylpropanoids	medtr7g026860	Transcript	(at5g67150 : 274.0) HXXXD-type acyl-transferase family protein; FUNCTIONS IN: transferase activity, transferring acyl groups other than amino-acyl groups, transferase activity; INVOLVED IN: biological_process unknown; LOCATED IN: cellular_component unknown; EXPRESSED IN: 22 plant structures; EXPRESSED DURING: 13 growth stages; CONTAINS InterPro DOMAIN/s: Transferase (InterPro:IPR003480); BEST Ara…	3.33562
16.2	secondary metabolism.phenylpropanoids	medtr7g065980	Transcript	(at5g01050 : 575.0) putative laccase, a member of laccase family of genes (17 members in Arabidopsis).; Laccase/Diphenol oxidase family protein; FUNCTIONS IN: laccase activity; INVOLVED IN: oxidation reduction, lignin catabolic process; LOCATED IN: endomembrane system, apoplast; EXPRESSED IN: root, flower; CONTAINS InterPro DOMAIN/s: Multicopper oxidase, type 3 (InterPro:IPR011707), Laccase (Inte…	-7.26757
16.2	secondary metabolism.phenylpropanoids	medtr7g085930	Transcript	(gnl|cdd|66174 : 276.0) no description available & (at2g19070 : 267.0) encodes a protein whose sequence is similar to anthranilate N-hydroxycinnamoyl/benzoyltransferase from Dianthus caryophyllus (gi:2239091); spermidine hydroxycinnamoyl transferase (SHT); CONTAINS InterPro DOMAIN/s: Transferase (InterPro:IPR003480); BEST Arabidopsis thaliana protein match is: hydroxycinnamoyl-CoA shikimate/quina…	-6.26907
16.2	secondary metabolism.phenylpropanoids	medtr7g085990	Transcript	(at2g19070 : 268.0) encodes a protein whose sequence is similar to anthranilate N-hydroxycinnamoyl/benzoyltransferase from Dianthus caryophyllus (gi:2239091); spermidine hydroxycinnamoyl transferase (SHT); CONTAINS InterPro DOMAIN/s: Transferase (InterPro:IPR003480); BEST Arabidopsis thaliana protein match is: hydroxycinnamoyl-CoA shikimate/quinate hydroxycinnamoyl transferase (TAIR:AT5G48930.1);…	-4.99552
16.2	secondary metabolism.phenylpropanoids	medtr8g039720	Transcript	(at1g20510 : 743.0) OPC-8:0 CoA ligase1 (OPCL1); FUNCTIONS IN: 4-coumarate-CoA ligase activity; INVOLVED IN: phenylpropanoid metabolic process, jasmonic acid biosynthetic process, response to wounding; LOCATED IN: peroxisome; EXPRESSED IN: 22 plant structures; EXPRESSED DURING: 13 growth stages; CONTAINS InterPro DOMAIN/s: AMP-binding, conserved site (InterPro:IPR020845), AMP-dependent synthetase…	-2.19813
16.2	secondary metabolism.phenylpropanoids	medtr8g041770	Transcript	(at5g67150 : 303.0) HXXXD-type acyl-transferase family protein; FUNCTIONS IN: transferase activity, transferring acyl groups other than amino-acyl groups, transferase activity; INVOLVED IN: biological_process unknown; LOCATED IN: cellular_component unknown; EXPRESSED IN: 22 plant structures; EXPRESSED DURING: 13 growth stages; CONTAINS InterPro DOMAIN/s: Transferase (InterPro:IPR003480); BEST Ara…	2.92909
16.2	secondary metabolism.phenylpropanoids	medtr8g068830	Transcript	(at2g22570 : 330.0) encodes a nicotinamidase that converts nicotinamide into nicotinic acid. As such the encoded enzyme is involved in the pyridine nucleotide salvage pathway which may be connected to the de novo NAD biosynthesis through the ABA signaling pathway.; nicotinamidase 1 (NIC1); CONTAINS InterPro DOMAIN/s: Isochorismatase-like (InterPro:IPR000868); Has 35333 Blast hits to 34131 protein…	-0.68481
16.2	secondary metabolism.phenylpropanoids	medtr8g071130	Transcript	(at1g32100 : 430.0) Encodes a pinoresinol reductase involved in lignan biosynthesis. Expressed strongly in roots and less strongly in stems. Shows specificity for pinoresinol and not lariciresinol.; pinoresinol reductase 1 (PRR1); CONTAINS InterPro DOMAIN/s: NAD(P)-binding domain (InterPro:IPR016040), NmrA-like (InterPro:IPR008030); BEST Arabidopsis thaliana protein match is: pinoresinol reductas…	-3.55364
16.2	secondary metabolism.phenylpropanoids	medtr0190s0020	Transcript	(at5g67150 : 289.0) HXXXD-type acyl-transferase family protein; FUNCTIONS IN: transferase activity, transferring acyl groups other than amino-acyl groups, transferase activity; INVOLVED IN: biological_process unknown; LOCATED IN: cellular_component unknown; EXPRESSED IN: 22 plant structures; EXPRESSED DURING: 13 growth stages; CONTAINS InterPro DOMAIN/s: Transferase (InterPro:IPR003480); BEST Ara…	3.17946
16.2.1	secondary metabolism.phenylpropanoids.lignin biosynthesis	medtr1g029540	Transcript	(p56725|zox_phavu : 589.0) Zeatin O-xylosyltransferase (EC 2.4.2.40) (Zeatin O-beta-D-xylosyltransferase) - Phaseolus vulgaris (Kidney bean) (French bean) & (at4g34131 : 182.0) UDP-glucosyl transferase 73B3 (UGT73B3); FUNCTIONS IN: transferase activity, transferring hexosyl groups, quercetin 3-O-glucosyltransferase activity, UDP-glycosyltransferase activity, UDP-glucosyltransferase activity; INVO…	-5.38996
16.2.1.1	secondary metabolism.phenylpropanoids.lignin biosynthesis.PAL	medtr1g064090	Transcript	(p27991|pal1_soybn : 1294.0) Phenylalanine ammonia-lyase 1 (EC 4.3.1.5) - Glycine max (Soybean) & (at2g37040 : 1211.0) Encodes PAL1, a phenylalanine ammonia-lyase. Arabidopsis has four PALs: AT2G37040 (PAL1), AT3G53260 (PAL2), AT5G04230 (PAL3) and AT3G10340 (PAL4).; PHE ammonia lyase 1 (PAL1); FUNCTIONS IN: phenylalanine ammonia-lyase activity; INVOLVED IN: in 10 processes; LOCATED IN: cytoplasm;…	-1.41134
16.2.1.1	secondary metabolism.phenylpropanoids.lignin biosynthesis.PAL	medtr1g094780	Transcript	(q9smk9|pal2_cicar : 1296.0) Phenylalanine ammonia-lyase 2 (EC 4.3.1.5) - Cicer arietinum (Chickpea) (Garbanzo) & (at3g53260 : 1154.0) Encodes phenylalanine lyase. Arabidopsis has four PALs: AT2G37040 (PAL1), AT3G53260 (PAL2), AT5G04230 (PAL3) and AT3G10340 (PAL4).; phenylalanine ammonia-lyase 2 (PAL2); FUNCTIONS IN: phenylalanine ammonia-lyase activity; INVOLVED IN: response to oxidative stress,…	-1.4159
16.2.1.1	secondary metabolism.phenylpropanoids.lignin biosynthesis.PAL	medtr5g098720	Transcript	(p19143|pal3_phavu : 1185.0) Phenylalanine ammonia-lyase class 3 (EC 4.3.1.5) (Phenylalanine ammonia-lyase class III) - Phaseolus vulgaris (Kidney bean) (French bean) & (at2g37040 : 1033.0) Encodes PAL1, a phenylalanine ammonia-lyase. Arabidopsis has four PALs: AT2G37040 (PAL1), AT3G53260 (PAL2), AT5G04230 (PAL3) and AT3G10340 (PAL4).; PHE ammonia lyase 1 (PAL1); FUNCTIONS IN: phenylalanine ammon…	-5.50719
16.2.1.1	secondary metabolism.phenylpropanoids.lignin biosynthesis.PAL	medtr7g101395	Transcript	(p27990|paly_medsa : 1389.0) Phenylalanine ammonia-lyase (EC 4.3.1.5) - Medicago sativa (Alfalfa) & (at2g37040 : 1207.0) Encodes PAL1, a phenylalanine ammonia-lyase. Arabidopsis has four PALs: AT2G37040 (PAL1), AT3G53260 (PAL2), AT5G04230 (PAL3) and AT3G10340 (PAL4).; PHE ammonia lyase 1 (PAL1); FUNCTIONS IN: phenylalanine ammonia-lyase activity; INVOLVED IN: in 10 processes; LOCATED IN: cytoplas…	-4.1212
16.2.1.1	secondary metabolism.phenylpropanoids.lignin biosynthesis.PAL	medtr7g101425	Transcript	(p27990|paly_medsa : 1385.0) Phenylalanine ammonia-lyase (EC 4.3.1.5) - Medicago sativa (Alfalfa) & (at2g37040 : 1194.0) Encodes PAL1, a phenylalanine ammonia-lyase. Arabidopsis has four PALs: AT2G37040 (PAL1), AT3G53260 (PAL2), AT5G04230 (PAL3) and AT3G10340 (PAL4).; PHE ammonia lyase 1 (PAL1); FUNCTIONS IN: phenylalanine ammonia-lyase activity; INVOLVED IN: in 10 processes; LOCATED IN: cytoplas…	-4.04947
16.2.1.2	secondary metabolism.phenylpropanoids.lignin biosynthesis.C4H	medtr1g111240	Transcript	(p37115|tcmo_phaau : 569.0) Trans-cinnamate 4-monooxygenase (EC 1.14.13.11) (Cinnamic acid 4-hydroxylase) (CA4H) (C4H) (P450C4H) (Cytochrome P450 73) - Phaseolus aureus (Mung bean) (Vigna radiata) & (at2g30490 : 557.0) Encodes a cinnamate-4-hydroxylase. Mutations in this gene impact phenylpropanoid metabolism, growth and development.; cinnamate-4-hydroxylase (C4H); FUNCTIONS IN: trans-cinnamate 4…	-3.35906
16.2.1.2	secondary metabolism.phenylpropanoids.lignin biosynthesis.C4H	medtr5g075450	Transcript	(p37114|tcmo_medsa : 921.0) Trans-cinnamate 4-monooxygenase (EC 1.14.13.11) (Cinnamic acid 4-hydroxylase) (CA4H) (C4H) (P450C4H) (Cytochrome P450 73) - Medicago sativa (Alfalfa) & (at2g30490 : 785.0) Encodes a cinnamate-4-hydroxylase. Mutations in this gene impact phenylpropanoid metabolism, growth and development.; cinnamate-4-hydroxylase (C4H); FUNCTIONS IN: trans-cinnamate 4-monooxygenase acti…	-3.32582
16.2.1.3	secondary metabolism.phenylpropanoids.lignin biosynthesis.4CL	medtr1g073180	Transcript	(at5g63380 : 517.0) Encodes a peroxisomal protein involved in the activation of fatty acids through esterification with CoA. At5g63380 preferentially activates fatty acids with increased chain length (C9:0 to C8:0) and thus shares characteristics with long-chain fatty acyl-CoA synthases. Also able to catalyze the conversion of OPDA to its CoA ester and is therefore thought to be involved in the p…	-2.64761
16.2.1.3	secondary metabolism.phenylpropanoids.lignin biosynthesis.4CL	medtr1g090737	Transcript	(gnl|cdd|36391 : 458.0) no description available & (at1g20510 : 442.0) OPC-8:0 CoA ligase1 (OPCL1); FUNCTIONS IN: 4-coumarate-CoA ligase activity; INVOLVED IN: phenylpropanoid metabolic process, jasmonic acid biosynthetic process, response to wounding; LOCATED IN: peroxisome; EXPRESSED IN: 22 plant structures; EXPRESSED DURING: 13 growth stages; CONTAINS InterPro DOMAIN/s: AMP-binding, conserved …	2.68755
16.2.1.3	secondary metabolism.phenylpropanoids.lignin biosynthesis.4CL	medtr2g105570	Transcript	(o24145|4cl1_tobac : 803.0) 4-coumarate--CoA ligase 1 (EC 6.2.1.12) (4CL 1) (4-coumaroyl-CoA synthase 1) - Nicotiana tabacum (Common tobacco) & (at3g21240 : 751.0) encodes an isoform of 4-coumarate:CoA ligase (4CL), which is involved in the last step of the general phenylpropanoid pathway. The catalytic efficiency was in the following (descending) order: p-coumaric acid, caffeic acid, ferulic aci…	-3.28206
16.2.1.3	secondary metabolism.phenylpropanoids.lignin biosynthesis.4CL	medtr3g088870	Transcript	(at5g63380 : 612.0) Encodes a peroxisomal protein involved in the activation of fatty acids through esterification with CoA. At5g63380 preferentially activates fatty acids with increased chain length (C9:0 to C8:0) and thus shares characteristics with long-chain fatty acyl-CoA synthases. Also able to catalyze the conversion of OPDA to its CoA ester and is therefore thought to be involved in the p…	0.454042
16.2.1.3	secondary metabolism.phenylpropanoids.lignin biosynthesis.4CL	medtr4g005750	Transcript	(o24145|4cl1_tobac : 838.0) 4-coumarate--CoA ligase 1 (EC 6.2.1.12) (4CL 1) (4-coumaroyl-CoA synthase 1) - Nicotiana tabacum (Common tobacco) & (at3g21240 : 776.0) encodes an isoform of 4-coumarate:CoA ligase (4CL), which is involved in the last step of the general phenylpropanoid pathway. The catalytic efficiency was in the following (descending) order: p-coumaric acid, caffeic acid, ferulic aci…	-4.2528
16.2.1.3	secondary metabolism.phenylpropanoids.lignin biosynthesis.4CL	medtr4g057730	Transcript	(at4g05160 : 697.0) Encodes a peroxisomal protein involved in the activation of fatty acids through esterification with CoA. At4g05160 preferentially activates fatty acids with medium chain length (C6:0 and C7:0) as well as even-numbered long-chain fatty acids (C14:0, C16:0 and C18:0). At4g05160 was also able to catalyze the conversion of OPC-6:0 to its CoA ester and is therefore thought to be in…	-2.00009
16.2.1.3	secondary metabolism.phenylpropanoids.lignin biosynthesis.4CL	medtr4g077900	Transcript	(at4g19010 : 568.0) AMP-dependent synthetase and ligase family protein; FUNCTIONS IN: 4-coumarate-CoA ligase activity; INVOLVED IN: metabolic process; EXPRESSED IN: 21 plant structures; EXPRESSED DURING: 11 growth stages; CONTAINS InterPro DOMAIN/s: AMP-binding, conserved site (InterPro:IPR020845), AMP-dependent synthetase/ligase (InterPro:IPR000873); BEST Arabidopsis thaliana protein match is: O…	0.722644
16.2.1.3	secondary metabolism.phenylpropanoids.lignin biosynthesis.4CL	medtr4g128337	Transcript	(o24145|4cl1_tobac : 733.0) 4-coumarate--CoA ligase 1 (EC 6.2.1.12) (4CL 1) (4-coumaroyl-CoA synthase 1) - Nicotiana tabacum (Common tobacco) & (at3g21240 : 685.0) encodes an isoform of 4-coumarate:CoA ligase (4CL), which is involved in the last step of the general phenylpropanoid pathway. The catalytic efficiency was in the following (descending) order: p-coumaric acid, caffeic acid, ferulic aci…	-2.49701
16.2.1.3	secondary metabolism.phenylpropanoids.lignin biosynthesis.4CL	medtr5g007640	Transcript	(p31687|4cl2_soybn : 861.0) 4-coumarate--CoA ligase 2 (EC 6.2.1.12) (4CL 2) (4-coumaroyl-CoA synthase 2) (Clone 4CL16) - Glycine max (Soybean) & (at1g65060 : 767.0) encodes an isoform of 4-coumarate:CoA ligase (4CL), which is involved in the last step of the general phenylpropanoid pathway. mRNA levels are not induced in response to wounding or to fungal infection by P. parasitica. mRNA is expres…	-2.58932
16.2.1.4	secondary metabolism.phenylpropanoids.lignin biosynthesis.HCT	medtr4g007540	Transcript	(at5g48930 : 688.0) At5g48930 has been shown to encode for the hydroxycinnamoyl-Coenzyme A shikimate/quinate hydroxycinnamoyltransferase (HCT) both synthesizing and catabolizing the hydroxycinnamoylesters (coumaroyl/caffeoyl shikimate and quinate) involved in the phenylpropanoid pathway. Influence on the accumulation of flavonoids which in turn inhibit auxin transport and reduce plant growth.; hy…	-2.57355
16.2.1.4	secondary metabolism.phenylpropanoids.lignin biosynthesis.HCT	medtr7g085930	Transcript	(gnl|cdd|66174 : 276.0) no description available & (at2g19070 : 267.0) encodes a protein whose sequence is similar to anthranilate N-hydroxycinnamoyl/benzoyltransferase from Dianthus caryophyllus (gi:2239091); spermidine hydroxycinnamoyl transferase (SHT); CONTAINS InterPro DOMAIN/s: Transferase (InterPro:IPR003480); BEST Arabidopsis thaliana protein match is: hydroxycinnamoyl-CoA shikimate/quina…	-6.26907
16.2.1.4	secondary metabolism.phenylpropanoids.lignin biosynthesis.HCT	medtr7g085990	Transcript	(at2g19070 : 268.0) encodes a protein whose sequence is similar to anthranilate N-hydroxycinnamoyl/benzoyltransferase from Dianthus caryophyllus (gi:2239091); spermidine hydroxycinnamoyl transferase (SHT); CONTAINS InterPro DOMAIN/s: Transferase (InterPro:IPR003480); BEST Arabidopsis thaliana protein match is: hydroxycinnamoyl-CoA shikimate/quinate hydroxycinnamoyl transferase (TAIR:AT5G48930.1);…	-4.99552
16.2.1.5	secondary metabolism.phenylpropanoids.lignin biosynthesis.C3H	medtr1g107300	Transcript	(gnl|cdd|35378 : 232.0) no description available & (o81973|c93a3_soybn : 211.0) Cytochrome P450 93A3 (EC 1.14.-.-) (P450 CP5) - Glycine max (Soybean) & (at2g45560 : 187.0) cytochrome P450 monooxygenase; "cytochrome P450, family 76, subfamily C, polypeptide 1" (CYP76C1); FUNCTIONS IN: electron carrier activity, monooxygenase activity, iron ion binding, heme binding; INVOLVED IN: oxidation reductio…	2.58547
16.2.1.6	secondary metabolism.phenylpropanoids.lignin biosynthesis.CCoAOMT	medtr4g085590	Transcript	(q40313|camt_medsa : 503.0) Caffeoyl-CoA O-methyltransferase (EC 2.1.1.104) (Trans-caffeoyl-CoA 3-O-methyltransferase) (CCoAMT) (CCoAOMT) - Medicago sativa (Alfalfa) & (at4g34050 : 458.0) caffeoyl coenzyme A O-methyltransferase 1 (CCoAOMT1); FUNCTIONS IN: caffeoyl-CoA O-methyltransferase activity; INVOLVED IN: coumarin biosynthetic process, response to cadmium ion; LOCATED IN: cytosol; EXPRESSED …	-3.1029
16.2.1.6	secondary metabolism.phenylpropanoids.lignin biosynthesis.CCoAOMT	medtr4g094368	Transcript	(at1g67980 : 257.0) Encodes S-adenosyl-L-methionine: transcaffeoyl Coenzyme A 3-O-methyltransferase.; caffeoyl-CoA 3-O-methyltransferase (CCOAMT); CONTAINS InterPro DOMAIN/s: O-methyltransferase, family 3 (InterPro:IPR002935); BEST Arabidopsis thaliana protein match is: S-adenosyl-L-methionine-dependent methyltransferases superfamily protein (TAIR:AT1G24735.2); Has 35333 Blast hits to 34131 prote…	0.487644
16.2.1.6	secondary metabolism.phenylpropanoids.lignin biosynthesis.CCoAOMT	medtr4g094815	Transcript	(q42945|camt6_tobac : 348.0) Caffeoyl-CoA O-methyltransferase 6 (EC 2.1.1.104) (Trans-caffeoyl-CoA 3-O-methyltransferase 6) (CCoAMT-6) (CCoAOMT-6) - Nicotiana tabacum (Common tobacco) & (at4g34050 : 347.0) caffeoyl coenzyme A O-methyltransferase 1 (CCoAOMT1); FUNCTIONS IN: caffeoyl-CoA O-methyltransferase activity; INVOLVED IN: coumarin biosynthetic process, response to cadmium ion; LOCATED IN: c…	1.5739
16.2.1.6	secondary metabolism.phenylpropanoids.lignin biosynthesis.CCoAOMT	medtr6g091680	Transcript	(at4g26220 : 272.0) S-adenosyl-L-methionine-dependent methyltransferases superfamily protein; FUNCTIONS IN: O-methyltransferase activity; LOCATED IN: cytosol; EXPRESSED IN: shoot, inflorescence meristem, root, flower; EXPRESSED DURING: petal differentiation and expansion stage, seed development stages; CONTAINS InterPro DOMAIN/s: O-methyltransferase, family 3 (InterPro:IPR002935); BEST Arabidopsi…	-3.31886
16.2.1.7	secondary metabolism.phenylpropanoids.lignin biosynthesis.CCR1	medtr2g104960	Transcript	(at1g15950 : 444.0) Encodes a cinnamoyl CoA reductase. Involved in lignin biosynthesis.; cinnamoyl coa reductase 1 (CCR1); CONTAINS InterPro DOMAIN/s: NAD-dependent epimerase/dehydratase (InterPro:IPR001509), NAD(P)-binding domain (InterPro:IPR016040); BEST Arabidopsis thaliana protein match is: cinnamoyl coa reductase (TAIR:AT1G80820.1); Has 11995 Blast hits to 11983 proteins in 1896 species: Ar…	-2.43166
16.2.1.7	secondary metabolism.phenylpropanoids.lignin biosynthesis.CCR1	medtr3g031650	Transcript	(at5g58490 : 416.0) NAD(P)-binding Rossmann-fold superfamily protein; FUNCTIONS IN: coenzyme binding, binding, cinnamoyl-CoA reductase activity, catalytic activity; INVOLVED IN: lignin biosynthetic process, cellular metabolic process, metabolic process; LOCATED IN: cellular_component unknown; EXPRESSED IN: 24 plant structures; EXPRESSED DURING: 15 growth stages; CONTAINS InterPro DOMAIN/s: NAD-de…	2.29296
16.2.1.7	secondary metabolism.phenylpropanoids.lignin biosynthesis.CCR1	medtr5g029990	Transcript	(at2g23910 : 259.0) NAD(P)-binding Rossmann-fold superfamily protein; FUNCTIONS IN: coenzyme binding, binding, cinnamoyl-CoA reductase activity, catalytic activity; INVOLVED IN: lignin biosynthetic process, response to karrikin; LOCATED IN: cellular_component unknown; EXPRESSED IN: 19 plant structures; EXPRESSED DURING: 13 growth stages; CONTAINS InterPro DOMAIN/s: NAD-dependent epimerase/dehydra…	-1.3256
16.2.1.7	secondary metabolism.phenylpropanoids.lignin biosynthesis.CCR1	medtr5g072620	Transcript	(at5g58490 : 524.0) NAD(P)-binding Rossmann-fold superfamily protein; FUNCTIONS IN: coenzyme binding, binding, cinnamoyl-CoA reductase activity, catalytic activity; INVOLVED IN: lignin biosynthetic process, cellular metabolic process, metabolic process; LOCATED IN: cellular_component unknown; EXPRESSED IN: 24 plant structures; EXPRESSED DURING: 15 growth stages; CONTAINS InterPro DOMAIN/s: NAD-de…	1.01622
16.2.1.7	secondary metabolism.phenylpropanoids.lignin biosynthesis.CCR1	medtr6g406250	Transcript	(at5g14700 : 360.0) NAD(P)-binding Rossmann-fold superfamily protein; FUNCTIONS IN: coenzyme binding, binding, cinnamoyl-CoA reductase activity, catalytic activity; INVOLVED IN: lignin biosynthetic process, cellular metabolic process, metabolic process; LOCATED IN: cellular_component unknown; EXPRESSED IN: 22 plant structures; EXPRESSED DURING: 13 growth stages; CONTAINS InterPro DOMAIN/s: NAD-de…	-1.76803
16.2.1.8	secondary metabolism.phenylpropanoids.lignin biosynthesis.F5H	medtr1g107300	Transcript	(gnl|cdd|35378 : 232.0) no description available & (o81973|c93a3_soybn : 211.0) Cytochrome P450 93A3 (EC 1.14.-.-) (P450 CP5) - Glycine max (Soybean) & (at2g45560 : 187.0) cytochrome P450 monooxygenase; "cytochrome P450, family 76, subfamily C, polypeptide 1" (CYP76C1); FUNCTIONS IN: electron carrier activity, monooxygenase activity, iron ion binding, heme binding; INVOLVED IN: oxidation reductio…	2.58547
16.2.1.8	secondary metabolism.phenylpropanoids.lignin biosynthesis.F5H	medtr5g021390	Transcript	(at4g36220 : 741.0) encodes ferulate 5-hydroxylase (F5H). Involved in lignin biosynthesis.; ferulic acid 5-hydroxylase 1 (FAH1); FUNCTIONS IN: ferulate 5-hydroxylase activity, monooxygenase activity; INVOLVED IN: lignin biosynthetic process, response to UV-B, phenylpropanoid biosynthetic process; LOCATED IN: endoplasmic reticulum; EXPRESSED IN: 20 plant structures; EXPRESSED DURING: 12 growth sta…	-3.01825
16.2.1.8	secondary metabolism.phenylpropanoids.lignin biosynthesis.F5H	medtr5g070840	Transcript	(gnl|cdd|35378 : 176.0) no description available & (at3g26210 : 159.0) putative cytochrome P450; "cytochrome P450, family 71, subfamily B, polypeptide 23" (CYP71B23); FUNCTIONS IN: electron carrier activity, monooxygenase activity, iron ion binding, oxygen binding, heme binding; INVOLVED IN: oxidation reduction; LOCATED IN: endomembrane system; EXPRESSED IN: 20 plant structures; EXPRESSED DURING:…	2.64825
16.2.1.8	secondary metabolism.phenylpropanoids.lignin biosynthesis.F5H	medtr5g070830	Transcript	(gnl|cdd|35378 : 349.0) no description available & (at4g36220 : 288.0) encodes ferulate 5-hydroxylase (F5H). Involved in lignin biosynthesis.; ferulic acid 5-hydroxylase 1 (FAH1); FUNCTIONS IN: ferulate 5-hydroxylase activity, monooxygenase activity; INVOLVED IN: lignin biosynthetic process, response to UV-B, phenylpropanoid biosynthetic process; LOCATED IN: endoplasmic reticulum; EXPRESSED IN: 2…	2.06893
16.2.1.8	secondary metabolism.phenylpropanoids.lignin biosynthesis.F5H	medtr5g070690	Transcript	(gnl|cdd|35378 : 457.0) no description available & (at3g26310 : 352.0) putative cytochrome P450; "cytochrome P450, family 71, subfamily B, polypeptide 35" (CYP71B35); FUNCTIONS IN: electron carrier activity, monooxygenase activity, iron ion binding, oxygen binding, heme binding; INVOLVED IN: oxidation reduction; LOCATED IN: endomembrane system; EXPRESSED IN: 17 plant structures; EXPRESSED DURING:…	2.14038
16.2.1.8	secondary metabolism.phenylpropanoids.lignin biosynthesis.F5H	medtr5g070700	Transcript	(gnl|cdd|35378 : 457.0) no description available & (at3g26310 : 361.0) putative cytochrome P450; "cytochrome P450, family 71, subfamily B, polypeptide 35" (CYP71B35); FUNCTIONS IN: electron carrier activity, monooxygenase activity, iron ion binding, oxygen binding, heme binding; INVOLVED IN: oxidation reduction; LOCATED IN: endomembrane system; EXPRESSED IN: 17 plant structures; EXPRESSED DURING:…	1.40866
16.2.1.8	secondary metabolism.phenylpropanoids.lignin biosynthesis.F5H	medtr5g070920	Transcript	(gnl|cdd|35378 : 472.0) no description available & (at3g26310 : 368.0) putative cytochrome P450; "cytochrome P450, family 71, subfamily B, polypeptide 35" (CYP71B35); FUNCTIONS IN: electron carrier activity, monooxygenase activity, iron ion binding, oxygen binding, heme binding; INVOLVED IN: oxidation reduction; LOCATED IN: endomembrane system; EXPRESSED IN: 17 plant structures; EXPRESSED DURING:…	-0.676479
16.2.1.8	secondary metabolism.phenylpropanoids.lignin biosynthesis.F5H	medtr8g076290	Transcript	(at4g36220 : 676.0) encodes ferulate 5-hydroxylase (F5H). Involved in lignin biosynthesis.; ferulic acid 5-hydroxylase 1 (FAH1); FUNCTIONS IN: ferulate 5-hydroxylase activity, monooxygenase activity; INVOLVED IN: lignin biosynthetic process, response to UV-B, phenylpropanoid biosynthetic process; LOCATED IN: endoplasmic reticulum; EXPRESSED IN: 20 plant structures; EXPRESSED DURING: 12 growth sta…	-1.15072
16.2.1.9	secondary metabolism.phenylpropanoids.lignin biosynthesis.COMT	medtr3g092900	Transcript	(p28002|comt1_medsa : 752.0) Caffeic acid 3-O-methyltransferase (EC 2.1.1.68) (S-adenosysl-L-methionine:caffeic acid 3-O-methyltransferase) (COMT) (CAOMT) - Medicago sativa (Alfalfa) & (at5g54160 : 602.0) A caffeic acid/5-hydroxyferulic acid O-methyltransferase. Interacts with 14-4-3 proteins in yeast 2 hybrid assay. AtOMT1 (At5g54160) encodes a flavonol 3??-O-methyltransferase that is highly act…	-2.98576
16.2.1.9	secondary metabolism.phenylpropanoids.lignin biosynthesis.COMT	medtr5g098170	Transcript	(p28002|comt1_medsa : 490.0) Caffeic acid 3-O-methyltransferase (EC 2.1.1.68) (S-adenosysl-L-methionine:caffeic acid 3-O-methyltransferase) (COMT) (CAOMT) - Medicago sativa (Alfalfa) & (at5g54160 : 453.0) A caffeic acid/5-hydroxyferulic acid O-methyltransferase. Interacts with 14-4-3 proteins in yeast 2 hybrid assay. AtOMT1 (At5g54160) encodes a flavonol 3??-O-methyltransferase that is highly act…	-5.33549
16.2.1.10	secondary metabolism.phenylpropanoids.lignin biosynthesis.CAD	medtr1g025950	Transcript	(gnl|cdd|35246 : 456.0) no description available & (at4g39330 : 412.0) cinnamyl alcohol dehydrogenase 9 (CAD9); FUNCTIONS IN: oxidoreductase activity, zinc ion binding; INVOLVED IN: oxidation reduction; LOCATED IN: apoplast; EXPRESSED IN: 25 plant structures; EXPRESSED DURING: 15 growth stages; CONTAINS InterPro DOMAIN/s: GroES-like (InterPro:IPR011032), Alcohol dehydrogenase GroES-like (InterPro…	-4.81924
16.2.1.10	secondary metabolism.phenylpropanoids.lignin biosynthesis.CAD	medtr1g107425	Transcript	(p31656|cadh_medsa : 611.0) Cinnamyl alcohol dehydrogenase (EC 1.1.1.195) (CAD) - Medicago sativa (Alfalfa) & (at4g34230 : 466.0) Encodes a catalytically active cinnamyl alcohol dehydrogenase which uses p-coumaryl aldehyde as a preferred substrate. It can also use sinapyl, caffeyl, coniferyl and d-hydroxyconiferyl aldehydes as substrates.; cinnamyl alcohol dehydrogenase 5 (CAD5); CONTAINS InterPr…	-3.30107
16.2.1.10	secondary metabolism.phenylpropanoids.lignin biosynthesis.CAD	medtr5g031180	Transcript	(q9zrf1|mtdh_fraan : 509.0) Probable mannitol dehydrogenase (EC 1.1.1.255) (NAD-dependent mannitol dehydrogenase) - Fragaria ananassa (Strawberry) & (gnl|cdd|35246 : 495.0) no description available & (at4g37970 : 426.0) cinnamyl alcohol dehydrogenase 6 (CAD6); FUNCTIONS IN: oxidoreductase activity, zinc ion binding; INVOLVED IN: oxidation reduction; LOCATED IN: cellular_component unknown; EXPRESS…	-0.71847
16.2.1.10	secondary metabolism.phenylpropanoids.lignin biosynthesis.CAD	medtr5g031210	Transcript	(q9zrf1|mtdh_fraan : 521.0) Probable mannitol dehydrogenase (EC 1.1.1.255) (NAD-dependent mannitol dehydrogenase) - Fragaria ananassa (Strawberry) & (gnl|cdd|35246 : 479.0) no description available & (at4g37980 : 444.0) elicitor-activated gene 3-1 (ELI3-1); FUNCTIONS IN: oxidoreductase activity, zinc ion binding; INVOLVED IN: response to bacterium, plant-type hypersensitive response; EXPRESSED IN…	5.18604
16.2.1.10	secondary metabolism.phenylpropanoids.lignin biosynthesis.CAD	medtr5g031250	Transcript	(q9zrf1|mtdh_fraan : 582.0) Probable mannitol dehydrogenase (EC 1.1.1.255) (NAD-dependent mannitol dehydrogenase) - Fragaria ananassa (Strawberry) & (gnl|cdd|35246 : 497.0) no description available & (at4g37990 : 485.0) Encodes an aromatic alcohol:NADP+ oxidoreductase whose mRNA levels are increased in response to treatment with a variety of phytopathogenic bacteria. Though similar to mannitol de…	-3.79256
16.2.1.10	secondary metabolism.phenylpropanoids.lignin biosynthesis.CAD	medtr5g031300	Transcript	(q9zrf1|mtdh_fraan : 546.0) Probable mannitol dehydrogenase (EC 1.1.1.255) (NAD-dependent mannitol dehydrogenase) - Fragaria ananassa (Strawberry) & (gnl|cdd|35246 : 475.0) no description available & (at4g37980 : 471.0) elicitor-activated gene 3-1 (ELI3-1); FUNCTIONS IN: oxidoreductase activity, zinc ion binding; INVOLVED IN: response to bacterium, plant-type hypersensitive response; EXPRESSED IN…	3.22711
16.2.1.10	secondary metabolism.phenylpropanoids.lignin biosynthesis.CAD	medtr5g031305	Transcript	(q9zrf1|mtdh_fraan : 556.0) Probable mannitol dehydrogenase (EC 1.1.1.255) (NAD-dependent mannitol dehydrogenase) - Fragaria ananassa (Strawberry) & (at4g37980 : 487.0) elicitor-activated gene 3-1 (ELI3-1); FUNCTIONS IN: oxidoreductase activity, zinc ion binding; INVOLVED IN: response to bacterium, plant-type hypersensitive response; EXPRESSED IN: 20 plant structures; EXPRESSED DURING: 13 growth …	-2.32577
16.2.1.10	secondary metabolism.phenylpropanoids.lignin biosynthesis.CAD	medtr5g031310	Transcript	(q9zrf1|mtdh_fraan : 569.0) Probable mannitol dehydrogenase (EC 1.1.1.255) (NAD-dependent mannitol dehydrogenase) - Fragaria ananassa (Strawberry) & (gnl|cdd|35246 : 488.0) no description available & (at4g37980 : 487.0) elicitor-activated gene 3-1 (ELI3-1); FUNCTIONS IN: oxidoreductase activity, zinc ion binding; INVOLVED IN: response to bacterium, plant-type hypersensitive response; EXPRESSED IN…	-3.0188
16.2.1.10	secondary metabolism.phenylpropanoids.lignin biosynthesis.CAD	medtr5g031360	Transcript	(q9zrf1|mtdh_fraan : 493.0) Probable mannitol dehydrogenase (EC 1.1.1.255) (NAD-dependent mannitol dehydrogenase) - Fragaria ananassa (Strawberry) & (gnl|cdd|35246 : 483.0) no description available & (at4g37980 : 429.0) elicitor-activated gene 3-1 (ELI3-1); FUNCTIONS IN: oxidoreductase activity, zinc ion binding; INVOLVED IN: response to bacterium, plant-type hypersensitive response; EXPRESSED IN…	2.85119
16.2.1.10	secondary metabolism.phenylpropanoids.lignin biosynthesis.CAD	medtr8g068190	Transcript	(q9zrf1|mtdh_fraan : 495.0) Probable mannitol dehydrogenase (EC 1.1.1.255) (NAD-dependent mannitol dehydrogenase) - Fragaria ananassa (Strawberry) & (gnl|cdd|35246 : 483.0) no description available & (at4g37990 : 425.0) Encodes an aromatic alcohol:NADP+ oxidoreductase whose mRNA levels are increased in response to treatment with a variety of phytopathogenic bacteria. Though similar to mannitol de…	-3.57842

## Sheet: Transcription factors
BinCode	BinName	id	type	description	Log2 value
Transcription factors
27.3.32	RNA.regulation of transcription.WRKY domain transcription factor family	medtr1g009613	Transcript	(at2g24570 : 284.0) member of WRKY Transcription Factor; Group II-d; negative regulator of basal resistance to Pseudomonas syringae.; WRKY DNA-binding protein 17 (WRKY17); CONTAINS InterPro DOMAIN/s: DNA-binding WRKY (InterPro:IPR003657), Transcription factor, WRKY, Zn-cluster (InterPro:IPR018872); BEST Arabidopsis thaliana protein match is: WRKY DNA-binding protein 11 (TAIR:AT4G31550.1); Has 339…	-1.15648
27.3.32	RNA.regulation of transcription.WRKY domain transcription factor family	medtr1g013790	Transcript	(at1g80840 : 129.0) Pathogen-induced transcription factor. Binds W-box sequences in vitro. Forms protein complexes with itself and with WRKY40 and WRKY60. Coexpression with WRKY18 or WRKY60 made plants more susceptible to both P. syringae and B. cinerea. WRKY18, WRKY40, and WRKY60 have partially redundant roles in response to the hemibiotrophic bacterial pathogen Pseudomonas syringae and the necr…	-5.02229
27.3.32	RNA.regulation of transcription.WRKY domain transcription factor family	medtr1g013760	Transcript	(at1g80840 : 177.0) Pathogen-induced transcription factor. Binds W-box sequences in vitro. Forms protein complexes with itself and with WRKY40 and WRKY60. Coexpression with WRKY18 or WRKY60 made plants more susceptible to both P. syringae and B. cinerea. WRKY18, WRKY40, and WRKY60 have partially redundant roles in response to the hemibiotrophic bacterial pathogen Pseudomonas syringae and the necr…	-3.68735
27.3.32	RNA.regulation of transcription.WRKY domain transcription factor family	medtr1g015140	Transcript	(at5g26170 : 117.0) member of WRKY Transcription Factor; Group II-c; WRKY DNA-binding protein 50 (WRKY50); CONTAINS InterPro DOMAIN/s: DNA-binding WRKY (InterPro:IPR003657); BEST Arabidopsis thaliana protein match is: WRKY DNA-binding protein 51 (TAIR:AT5G64810.1); Has 30201 Blast hits to 17322 proteins in 780 species: Archae - 12; Bacteria - 1396; Metazoa - 17338; Fungi - 3422; Plants - 5037; Vi…	-4.67536
27.3.32	RNA.regulation of transcription.WRKY domain transcription factor family	medtr1g086790	Transcript	(at2g47260 : 172.0) Encodes a member of WRKY Transcription Factor; Group I. Involved in nematode feeding site establishment.; WRKY DNA-binding protein 23 (WRKY23); CONTAINS InterPro DOMAIN/s: DNA-binding WRKY (InterPro:IPR003657), Transcription factor, WRKY group IIc (InterPro:IPR017396); BEST Arabidopsis thaliana protein match is: WRKY family transcription factor (TAIR:AT3G62340.1); Has 3541 Bla…	-3.27297
27.3.32	RNA.regulation of transcription.WRKY domain transcription factor family	medtr1g099600	Transcript	(at5g52830 : 164.0) Encodes a WRKY transcription factor WRKY27. Mutation in Arabidopsis WRKY27 results in delayed symptom development in response to the bacterial wilt pathogen Ralstonia solanacearum.; WRKY DNA-binding protein 27 (WRKY27); CONTAINS InterPro DOMAIN/s: DNA-binding WRKY (InterPro:IPR003657); BEST Arabidopsis thaliana protein match is: WRKY family transcription factor (TAIR:AT4G01250…	1.18224
27.3.32	RNA.regulation of transcription.WRKY domain transcription factor family	medtr2g016770	Transcript	(at1g29280 : 166.0) member of WRKY Transcription Factor; Group II-e; WRKY DNA-binding protein 65 (WRKY65); FUNCTIONS IN: sequence-specific DNA binding transcription factor activity; INVOLVED IN: regulation of transcription, DNA-dependent, regulation of transcription; EXPRESSED IN: 8 plant structures; EXPRESSED DURING: LP.06 six leaves visible, LP.04 four leaves visible, 4 anthesis; CONTAINS Inter…	1.25885
27.3.32	RNA.regulation of transcription.WRKY domain transcription factor family	medtr2g023930	Transcript	(at1g62300 : 337.0) Encodes a transcription factor WRKY6. Regulates Phosphate1 (Pho1) expression in response to low phosphate (Pi) stress.; WRKY6; CONTAINS InterPro DOMAIN/s: DNA-binding WRKY (InterPro:IPR003657); BEST Arabidopsis thaliana protein match is: WRKY family transcription factor (TAIR:AT4G04450.1); Has 3824 Blast hits to 3363 proteins in 295 species: Archae - 0; Bacteria - 33; Metazoa …	-2.21711
27.3.32	RNA.regulation of transcription.WRKY domain transcription factor family	medtr2g033820	Transcript	(at5g49520 : 146.0) Encodes WRKY48, a member of the WRKY Transcription Factor. WRKY48 is a stress- and pathogen-induced transcriptional activator that represses plant basal defense.; WRKY DNA-binding protein 48 (WRKY48); CONTAINS InterPro DOMAIN/s: DNA-binding WRKY (InterPro:IPR003657); BEST Arabidopsis thaliana protein match is: WRKY DNA-binding protein 23 (TAIR:AT2G47260.1); Has 1807 Blast hits…	-4.23481
27.3.32	RNA.regulation of transcription.WRKY domain transcription factor family	medtr2g045360	Transcript	(at4g04450 : 156.0) member of WRKY Transcription Factor; Group II-b; WRKY42; CONTAINS InterPro DOMAIN/s: DNA-binding WRKY (InterPro:IPR003657); BEST Arabidopsis thaliana protein match is: WRKY DNA-binding protein 31 (TAIR:AT4G22070.1); Has 3599 Blast hits to 3152 proteins in 220 species: Archae - 0; Bacteria - 6; Metazoa - 41; Fungi - 2; Plants - 3474; Viruses - 0; Other Eukaryotes - 76 (source: …	-6.13992
27.3.32	RNA.regulation of transcription.WRKY domain transcription factor family	medtr2g075680	Transcript	(at1g66600 : 90.1) A member of WRKY Transcription Factor; Group III. Involved in the regulation of plant responses to ABA and drought stress.; ABA overly sensitive mutant 3 (ABO3); CONTAINS InterPro DOMAIN/s: DNA-binding WRKY (InterPro:IPR003657); BEST Arabidopsis thaliana protein match is: WRKY DNA-binding protein 64 (TAIR:AT1G66560.1); Has 3139 Blast hits to 2726 proteins in 156 species: Archae…	-8.38226
27.3.32	RNA.regulation of transcription.WRKY domain transcription factor family	medtr2g083870	Transcript	(at3g58710 : 191.0) member of WRKY Transcription Factor; Group II-e; WRKY DNA-binding protein 69 (WRKY69); FUNCTIONS IN: sequence-specific DNA binding transcription factor activity; INVOLVED IN: regulation of transcription, DNA-dependent, regulation of transcription; EXPRESSED IN: 16 plant structures; EXPRESSED DURING: 7 growth stages; CONTAINS InterPro DOMAIN/s: DNA-binding WRKY (InterPro:IPR003…	-2.13049
27.3.32	RNA.regulation of transcription.WRKY domain transcription factor family	medtr2g088000	Transcript	(at1g62300 : 266.0) Encodes a transcription factor WRKY6. Regulates Phosphate1 (Pho1) expression in response to low phosphate (Pi) stress.; WRKY6; CONTAINS InterPro DOMAIN/s: DNA-binding WRKY (InterPro:IPR003657); BEST Arabidopsis thaliana protein match is: WRKY family transcription factor (TAIR:AT4G04450.1); Has 3824 Blast hits to 3363 proteins in 295 species: Archae - 0; Bacteria - 33; Metazoa …	-3.9241
27.3.32	RNA.regulation of transcription.WRKY domain transcription factor family	medtr3g031220	Transcript	(at2g38470 : 283.0) Member of the plant WRKY transcription factor family. Regulates the antagonistic relationship between defense pathways mediating responses to P. syringae and necrotrophic fungal pathogens. Located in nucleus. Involved in response to various abiotic stresses - especially salt stress.; WRKY DNA-binding protein 33 (WRKY33); CONTAINS InterPro DOMAIN/s: DNA-binding WRKY (InterPro:I…	-1.27412
27.3.32	RNA.regulation of transcription.WRKY domain transcription factor family	medtr3g073260	Transcript	(at4g12020 : 162.0) Encodes a member of the A1 subgroup of the MEKK (MAPK/ERK kinase kinase) family. MEKK is another name for Mitogen-Activated Protein Kinase Kinase Kinase (MAPKKK or MAP3K). This subgroup has four members: At4g08500 (MEKK1, also known as ARAKIN, MAP3Kb1, MAPKKK8), At4g08480 (MEKK2, also known as MAP3Kb4, MAPKKK9), At4g08470 (MEKK3, also known as MAP3Kb3, MAPKKK10) and At4g12020 …	-3.4779
27.3.32	RNA.regulation of transcription.WRKY domain transcription factor family	medtr3g090860	Transcript	(at4g23810 : 155.0) member of WRKY Transcription Factor; Group III; WRKY53; FUNCTIONS IN: protein binding, DNA binding, transcription activator activity, sequence-specific DNA binding transcription factor activity; INVOLVED IN: in 6 processes; LOCATED IN: nucleus, chloroplast; EXPRESSED IN: 20 plant structures; EXPRESSED DURING: 12 growth stages; CONTAINS InterPro DOMAIN/s: DNA-binding WRKY (Inte…	-3.38398
27.3.32	RNA.regulation of transcription.WRKY domain transcription factor family	medtr3g093830	Transcript	(at3g56400 : 143.0) member of WRKY Transcription Factor; Group III. Function as activator of SA-dependent defense genes and a repressor of JA-regulated genes. WRKY70-controlled suppression of JA-signaling is partly executed by NPR1.; WRKY DNA-binding protein 70 (WRKY70); CONTAINS InterPro DOMAIN/s: DNA-binding WRKY (InterPro:IPR003657); BEST Arabidopsis thaliana protein match is: WRKY DNA-binding…	-2.23165
27.3.32	RNA.regulation of transcription.WRKY domain transcription factor family	medtr3g095040	Transcript	(at5g64810 : 112.0) member of WRKY Transcription Factor; Group II-c; WRKY DNA-binding protein 51 (WRKY51); CONTAINS InterPro DOMAIN/s: DNA-binding WRKY (InterPro:IPR003657); BEST Arabidopsis thaliana protein match is: WRKY DNA-binding protein 50 (TAIR:AT5G26170.1); Has 30201 Blast hits to 17322 proteins in 780 species: Archae - 12; Bacteria - 1396; Metazoa - 17338; Fungi - 3422; Plants - 5037; Vi…	-3.78917
27.3.32	RNA.regulation of transcription.WRKY domain transcription factor family	medtr3g104750	Transcript	(at5g26170 : 124.0) member of WRKY Transcription Factor; Group II-c; WRKY DNA-binding protein 50 (WRKY50); CONTAINS InterPro DOMAIN/s: DNA-binding WRKY (InterPro:IPR003657); BEST Arabidopsis thaliana protein match is: WRKY DNA-binding protein 51 (TAIR:AT5G64810.1); Has 30201 Blast hits to 17322 proteins in 780 species: Archae - 12; Bacteria - 1396; Metazoa - 17338; Fungi - 3422; Plants - 5037; Vi…	-4.08891
27.3.32	RNA.regulation of transcription.WRKY domain transcription factor family	medtr3g106060	Transcript	(at1g80840 : 181.0) Pathogen-induced transcription factor. Binds W-box sequences in vitro. Forms protein complexes with itself and with WRKY40 and WRKY60. Coexpression with WRKY18 or WRKY60 made plants more susceptible to both P. syringae and B. cinerea. WRKY18, WRKY40, and WRKY60 have partially redundant roles in response to the hemibiotrophic bacterial pathogen Pseudomonas syringae and the necr…	-5.90925
27.3.32	RNA.regulation of transcription.WRKY domain transcription factor family	medtr4g007060	Transcript	(at1g80840 : 225.0) Pathogen-induced transcription factor. Binds W-box sequences in vitro. Forms protein complexes with itself and with WRKY40 and WRKY60. Coexpression with WRKY18 or WRKY60 made plants more susceptible to both P. syringae and B. cinerea. WRKY18, WRKY40, and WRKY60 have partially redundant roles in response to the hemibiotrophic bacterial pathogen Pseudomonas syringae and the necr…	-1.49282
27.3.32	RNA.regulation of transcription.WRKY domain transcription factor family	medtr4g094412	Transcript	(at1g68150 : 193.0) member of WRKY Transcription Factor; Group II-b; WRKY DNA-binding protein 9 (WRKY9); CONTAINS InterPro DOMAIN/s: DNA-binding WRKY (InterPro:IPR003657); BEST Arabidopsis thaliana protein match is: WRKY DNA-binding protein 72 (TAIR:AT5G15130.1); Has 6485 Blast hits to 5077 proteins in 398 species: Archae - 3; Bacteria - 121; Metazoa - 1108; Fungi - 186; Plants - 3539; Viruses - …	-1.91784
27.3.32	RNA.regulation of transcription.WRKY domain transcription factor family	medtr4g094588	Transcript	(at4g18170 : 152.0) member of WRKY Transcription Factor; Group II-c; WRKY DNA-binding protein 28 (WRKY28); CONTAINS InterPro DOMAIN/s: DNA-binding WRKY (InterPro:IPR003657), Transcription factor, WRKY group IIc (InterPro:IPR017396); BEST Arabidopsis thaliana protein match is: WRKY DNA-binding protein 8 (TAIR:AT5G46350.1); Has 1807 Blast hits to 1807 proteins in 277 species: Archae - 0; Bacteria -…	-4.15156
27.3.32	RNA.regulation of transcription.WRKY domain transcription factor family	medtr4g094908	Transcript	(at2g23320 : 192.0) Encodes WRKY DNA-binding protein 15 (WRKY15).; WRKY DNA-binding protein 15 (WRKY15); CONTAINS InterPro DOMAIN/s: DNA-binding WRKY (InterPro:IPR003657), Transcription factor, WRKY, Zn-cluster (InterPro:IPR018872); BEST Arabidopsis thaliana protein match is: WRKY DNA-binding protein 11 (TAIR:AT4G31550.1); Has 35333 Blast hits to 34131 proteins in 2444 species: Archae - 798; Bact…	-1.0049
27.3.32	RNA.regulation of transcription.WRKY domain transcription factor family	medtr4g122530	Transcript	(at2g47260 : 128.0) Encodes a member of WRKY Transcription Factor; Group I. Involved in nematode feeding site establishment.; WRKY DNA-binding protein 23 (WRKY23); CONTAINS InterPro DOMAIN/s: DNA-binding WRKY (InterPro:IPR003657), Transcription factor, WRKY group IIc (InterPro:IPR017396); BEST Arabidopsis thaliana protein match is: WRKY family transcription factor (TAIR:AT3G62340.1); Has 3541 Bla…	-3.14758
27.3.32	RNA.regulation of transcription.WRKY domain transcription factor family	medtr4g132430	Transcript	(at1g62300 : 285.0) Encodes a transcription factor WRKY6. Regulates Phosphate1 (Pho1) expression in response to low phosphate (Pi) stress.; WRKY6; CONTAINS InterPro DOMAIN/s: DNA-binding WRKY (InterPro:IPR003657); BEST Arabidopsis thaliana protein match is: WRKY family transcription factor (TAIR:AT4G04450.1); Has 3824 Blast hits to 3363 proteins in 295 species: Archae - 0; Bacteria - 33; Metazoa …	-3.96638
27.3.32	RNA.regulation of transcription.WRKY domain transcription factor family	medtr5g016610	Transcript	(at2g23320 : 186.0) Encodes WRKY DNA-binding protein 15 (WRKY15).; WRKY DNA-binding protein 15 (WRKY15); CONTAINS InterPro DOMAIN/s: DNA-binding WRKY (InterPro:IPR003657), Transcription factor, WRKY, Zn-cluster (InterPro:IPR018872); BEST Arabidopsis thaliana protein match is: WRKY DNA-binding protein 11 (TAIR:AT4G31550.1); Has 35333 Blast hits to 34131 proteins in 2444 species: Archae - 798; Bact…	0.902597
27.3.32	RNA.regulation of transcription.WRKY domain transcription factor family	medtr5g042920	Transcript	(at1g13960 : 350.0) Encodes WRKY DNA-binding protein 4 (WRKY4).; WRKY DNA-binding protein 4 (WRKY4); FUNCTIONS IN: DNA binding, sequence-specific DNA binding transcription factor activity; INVOLVED IN: regulation of transcription, DNA-dependent; LOCATED IN: chloroplast; EXPRESSED IN: 22 plant structures; EXPRESSED DURING: 10 growth stages; CONTAINS InterPro DOMAIN/s: DNA-binding WRKY (InterPro:IP…	-0.794348
27.3.32	RNA.regulation of transcription.WRKY domain transcription factor family	medtr5g074400	Transcript	(at2g38470 : 280.0) Member of the plant WRKY transcription factor family. Regulates the antagonistic relationship between defense pathways mediating responses to P. syringae and necrotrophic fungal pathogens. Located in nucleus. Involved in response to various abiotic stresses - especially salt stress.; WRKY DNA-binding protein 33 (WRKY33); CONTAINS InterPro DOMAIN/s: DNA-binding WRKY (InterPro:I…	-2.15119
27.3.32	RNA.regulation of transcription.WRKY domain transcription factor family	medtr5g091390	Transcript	(at1g29860 : 141.0) member of WRKY Transcription Factor; Group II-c; WRKY DNA-binding protein 71 (WRKY71); FUNCTIONS IN: sequence-specific DNA binding transcription factor activity; INVOLVED IN: regulation of transcription, DNA-dependent, regulation of transcription; EXPRESSED IN: stem; CONTAINS InterPro DOMAIN/s: DNA-binding WRKY (InterPro:IPR003657), Transcription factor, WRKY group IIc (InterP…	-4.56146
27.3.32	RNA.regulation of transcription.WRKY domain transcription factor family	medtr5g094430	Transcript	(at4g26640 : 426.0) member of WRKY Transcription Factor; Group I; WRKY20; CONTAINS InterPro DOMAIN/s: DNA-binding WRKY (InterPro:IPR003657); BEST Arabidopsis thaliana protein match is: WRKY DNA-binding protein 2 (TAIR:AT5G56270.1); Has 5750 Blast hits to 3121 proteins in 204 species: Archae - 0; Bacteria - 8; Metazoa - 8; Fungi - 10; Plants - 5662; Viruses - 0; Other Eukaryotes - 62 (source: NCBI…	0.564705
27.3.32	RNA.regulation of transcription.WRKY domain transcription factor family	medtr5g097490	Transcript	(at2g04880 : 183.0) Encodes WRKY1, a member of the WRKY transcription factors in plants involved in disease resistance, abiotic stress, senescence as well as in some developmental processes. WRKY1 is involved in the salicylic acid signaling pathway. The crystal structure of the WRKY1 C-terminal domain revealed a zinc-binding site and identified the DNA-binding residues of WRKY1.; zinc-dependent a…	0.926475
27.3.32	RNA.regulation of transcription.WRKY domain transcription factor family	medtr7g011820	Transcript	(at2g03340 : 317.0) Encodes WRKY DNA-binding protein 3 (WRKY3).; WRKY DNA-binding protein 3 (WRKY3); CONTAINS InterPro DOMAIN/s: DNA-binding WRKY (InterPro:IPR003657); BEST Arabidopsis thaliana protein match is: WRKY DNA-binding protein 4 (TAIR:AT1G13960.1); Has 6486 Blast hits to 3819 proteins in 292 species: Archae - 2; Bacteria - 20; Metazoa - 337; Fungi - 90; Plants - 5675; Viruses - 3; Other…	0.577867
27.3.32	RNA.regulation of transcription.WRKY domain transcription factor family	medtr7g028415	Transcript	(at5g13080 : 166.0) WRKY75 is one of several transcription factors induced during Pi deprivation. It is nuclear localized and regulated differentially during Pi starvation. RNAi mediated suppression of WRKY75 made the plants more susceptible to Pi stress as indicated by the higher accumulation of anthocyanin during Pi starvation.; WRKY DNA-binding protein 75 (WRKY75); CONTAINS InterPro DOMAIN/s: …	-5.47177
27.3.32	RNA.regulation of transcription.WRKY domain transcription factor family	medtr7g071120	Transcript	(at2g38470 : 279.0) Member of the plant WRKY transcription factor family. Regulates the antagonistic relationship between defense pathways mediating responses to P. syringae and necrotrophic fungal pathogens. Located in nucleus. Involved in response to various abiotic stresses - especially salt stress.; WRKY DNA-binding protein 33 (WRKY33); CONTAINS InterPro DOMAIN/s: DNA-binding WRKY (InterPro:I…	-2.75209
27.3.32	RNA.regulation of transcription.WRKY domain transcription factor family	medtr7g079010	Transcript	(at1g64000 : 162.0) member of WRKY Transcription Factor; Group II-c; WRKY DNA-binding protein 56 (WRKY56); CONTAINS InterPro DOMAIN/s: DNA-binding WRKY (InterPro:IPR003657); BEST Arabidopsis thaliana protein match is: WRKY DNA-binding protein 24 (TAIR:AT5G41570.1); Has 3510 Blast hits to 3053 proteins in 190 species: Archae - 0; Bacteria - 0; Metazoa - 0; Fungi - 0; Plants - 3491; Viruses - 0; Ot…	3.86506
27.3.32	RNA.regulation of transcription.WRKY domain transcription factor family	medtr7g109600	Transcript	(at2g34830 : 117.0) member of WRKY Transcription Factor; Group II-e; WRKY DNA-binding protein 35 (WRKY35); CONTAINS InterPro DOMAIN/s: DNA-binding WRKY (InterPro:IPR003657), Transcription factor, WRKY group Iie (InterPro:IPR017412); BEST Arabidopsis thaliana protein match is: WRKY DNA-binding protein 14 (TAIR:AT1G30650.1); Has 5047 Blast hits to 3028 proteins in 237 species: Archae - 0; Bacteria …	3.31831
27.3.32	RNA.regulation of transcription.WRKY domain transcription factor family	medtr7g109800	Transcript	(at2g47260 : 158.0) Encodes a member of WRKY Transcription Factor; Group I. Involved in nematode feeding site establishment.; WRKY DNA-binding protein 23 (WRKY23); CONTAINS InterPro DOMAIN/s: DNA-binding WRKY (InterPro:IPR003657), Transcription factor, WRKY group IIc (InterPro:IPR017396); BEST Arabidopsis thaliana protein match is: WRKY family transcription factor (TAIR:AT3G62340.1); Has 3541 Bla…	-2.10388
27.3.32	RNA.regulation of transcription.WRKY domain transcription factor family	medtr7g110720	Transcript	(at4g01720 : 221.0) member of WRKY Transcription Factor; Group II-b; WRKY47; CONTAINS InterPro DOMAIN/s: DNA-binding WRKY (InterPro:IPR003657); BEST Arabidopsis thaliana protein match is: WRKY family transcription factor (TAIR:AT4G04450.1); Has 3605 Blast hits to 3148 proteins in 215 species: Archae - 2; Bacteria - 4; Metazoa - 47; Fungi - 10; Plants - 3482; Viruses - 0; Other Eukaryotes - 60 (so…	-3.73661
27.3.32	RNA.regulation of transcription.WRKY domain transcription factor family	medtr7g117200	Transcript	(at4g11070 : 169.0) member of WRKY Transcription Factor; Group III; WRKY41; FUNCTIONS IN: sequence-specific DNA binding transcription factor activity; INVOLVED IN: regulation of transcription, DNA-dependent, regulation of transcription; CONTAINS InterPro DOMAIN/s: DNA-binding WRKY (InterPro:IPR003657); BEST Arabidopsis thaliana protein match is: WRKY family transcription factor (TAIR:AT4G23810.1)…	-1.41429
27.3.32	RNA.regulation of transcription.WRKY domain transcription factor family	medtr8g007270	Transcript	(at2g44745 : 192.0) WRKY family transcription factor; CONTAINS InterPro DOMAIN/s: DNA-binding WRKY (InterPro:IPR003657); BEST Arabidopsis thaliana protein match is: WRKY DNA-binding protein 13 (TAIR:AT4G39410.1); Has 3506 Blast hits to 3049 proteins in 189 species: Archae - 0; Bacteria - 0; Metazoa - 0; Fungi - 0; Plants - 3483; Viruses - 0; Other Eukaryotes - 23 (source: NCBI BLink). & (gnl|cdd|…	2.29835
27.3.32	RNA.regulation of transcription.WRKY domain transcription factor family	medtr8g027860	Transcript	(at4g23810 : 126.0) member of WRKY Transcription Factor; Group III; WRKY53; FUNCTIONS IN: protein binding, DNA binding, transcription activator activity, sequence-specific DNA binding transcription factor activity; INVOLVED IN: in 6 processes; LOCATED IN: nucleus, chloroplast; EXPRESSED IN: 20 plant structures; EXPRESSED DURING: 12 growth stages; CONTAINS InterPro DOMAIN/s: DNA-binding WRKY (Inte…	-2.71053
27.3.32	RNA.regulation of transcription.WRKY domain transcription factor family	medtr8g028565	Transcript	(at4g01250 : 192.0) member of WRKY Transcription Factor; Group II-e; WRKY22; CONTAINS InterPro DOMAIN/s: DNA-binding WRKY (InterPro:IPR003657); BEST Arabidopsis thaliana protein match is: WRKY family transcription factor (TAIR:AT4G23550.1); Has 3274 Blast hits to 2836 proteins in 187 species: Archae - 0; Bacteria - 0; Metazoa - 0; Fungi - 3; Plants - 3256; Viruses - 0; Other Eukaryotes - 15 (sour…	-1.79079
27.3.32	RNA.regulation of transcription.WRKY domain transcription factor family	medtr8g087000	Transcript	(at1g29280 : 204.0) member of WRKY Transcription Factor; Group II-e; WRKY DNA-binding protein 65 (WRKY65); FUNCTIONS IN: sequence-specific DNA binding transcription factor activity; INVOLVED IN: regulation of transcription, DNA-dependent, regulation of transcription; EXPRESSED IN: 8 plant structures; EXPRESSED DURING: LP.06 six leaves visible, LP.04 four leaves visible, 4 anthesis; CONTAINS Inter…	-3.9444
27.3.32	RNA.regulation of transcription.WRKY domain transcription factor family	medtr8g092010	Transcript	(at5g64810 : 116.0) member of WRKY Transcription Factor; Group II-c; WRKY DNA-binding protein 51 (WRKY51); CONTAINS InterPro DOMAIN/s: DNA-binding WRKY (InterPro:IPR003657); BEST Arabidopsis thaliana protein match is: WRKY DNA-binding protein 50 (TAIR:AT5G26170.1); Has 30201 Blast hits to 17322 proteins in 780 species: Archae - 12; Bacteria - 1396; Metazoa - 17338; Fungi - 3422; Plants - 5037; Vi…	-5.35571
27.3.32	RNA.regulation of transcription.WRKY domain transcription factor family	medtr8g092140	Transcript	(at4g39410 : 159.0) member of WRKY Transcription Factor; Group II-c; WRKY DNA-binding protein 13 (WRKY13); FUNCTIONS IN: sequence-specific DNA binding transcription factor activity; INVOLVED IN: regulation of transcription, DNA-dependent; LOCATED IN: chloroplast; EXPRESSED IN: 18 plant structures; EXPRESSED DURING: 10 growth stages; CONTAINS InterPro DOMAIN/s: DNA-binding WRKY (InterPro:IPR003657…	3.80714
27.3.32	RNA.regulation of transcription.WRKY domain transcription factor family	medtr8g096730	Transcript	(at5g13080 : 125.0) WRKY75 is one of several transcription factors induced during Pi deprivation. It is nuclear localized and regulated differentially during Pi starvation. RNAi mediated suppression of WRKY75 made the plants more susceptible to Pi stress as indicated by the higher accumulation of anthocyanin during Pi starvation.; WRKY DNA-binding protein 75 (WRKY75); CONTAINS InterPro DOMAIN/s: …	-7.36409
27.3.32	RNA.regulation of transcription.WRKY domain transcription factor family	medtr8g098945	Transcript	(at4g23550 : 110.0) Encodes WRKY DNA-binding protein 29 (WRKY29).; WRKY29; CONTAINS InterPro DOMAIN/s: DNA-binding WRKY (InterPro:IPR003657); BEST Arabidopsis thaliana protein match is: WRKY family transcription factor (TAIR:AT4G01250.1); Has 3402 Blast hits to 2953 proteins in 188 species: Archae - 0; Bacteria - 0; Metazoa - 0; Fungi - 0; Plants - 3386; Viruses - 2; Other Eukaryotes - 14 (source…	-5.79373
27.3.6	RNA.regulation of transcription.bHLH,Basic Helix-Loop-Helix family	medtr1g017350	Transcript	(at1g10120 : 213.0) basic helix-loop-helix (bHLH) DNA-binding superfamily protein; FUNCTIONS IN: DNA binding, sequence-specific DNA binding transcription factor activity; INVOLVED IN: regulation of transcription; LOCATED IN: nucleus; EXPRESSED IN: 22 plant structures; EXPRESSED DURING: 13 growth stages; CONTAINS InterPro DOMAIN/s: Helix-loop-helix DNA-binding domain (InterPro:IPR001092), Helix-lo…	1.85734
27.3.6	RNA.regulation of transcription.bHLH,Basic Helix-Loop-Helix family	medtr1g019240	Transcript	(at4g36930 : 88.6) Encodes a transcription factor of the bHLH protein family. Mutants have abnormal, unfused carpels and reduced seed dormancy.; SPATULA (SPT); CONTAINS InterPro DOMAIN/s: Helix-loop-helix DNA-binding domain (InterPro:IPR001092), Helix-loop-helix DNA-binding (InterPro:IPR011598); BEST Arabidopsis thaliana protein match is: basic helix-loop-helix (bHLH) DNA-binding superfamily prot…	-6.16413
27.3.6	RNA.regulation of transcription.bHLH,Basic Helix-Loop-Helix family	medtr1g040435	Transcript	(at5g43650 : 112.0) BHLH92; FUNCTIONS IN: DNA binding, sequence-specific DNA binding transcription factor activity; INVOLVED IN: regulation of transcription; LOCATED IN: nucleus; CONTAINS InterPro DOMAIN/s: Helix-loop-helix DNA-binding domain (InterPro:IPR001092), Helix-loop-helix DNA-binding (InterPro:IPR011598); BEST Arabidopsis thaliana protein match is: basic helix-loop-helix (bHLH) DNA-bindi…	-6.18303
27.3.6	RNA.regulation of transcription.bHLH,Basic Helix-Loop-Helix family	medtr1g043430	Transcript	(at4g14410 : 167.0) basic Helix-Loop-Helix 104 (bHLH104); FUNCTIONS IN: DNA binding, sequence-specific DNA binding transcription factor activity; INVOLVED IN: regulation of transcription; LOCATED IN: nucleus; EXPRESSED IN: 24 plant structures; EXPRESSED DURING: 15 growth stages; CONTAINS InterPro DOMAIN/s: Helix-loop-helix DNA-binding domain (InterPro:IPR001092), Helix-loop-helix DNA-binding (Int…	-0.71459
27.3.6	RNA.regulation of transcription.bHLH,Basic Helix-Loop-Helix family	medtr1g059270	Transcript	(at3g57800 : 243.0) basic helix-loop-helix (bHLH) DNA-binding superfamily protein; FUNCTIONS IN: DNA binding, sequence-specific DNA binding transcription factor activity; INVOLVED IN: regulation of transcription; LOCATED IN: nucleus; EXPRESSED IN: 21 plant structures; EXPRESSED DURING: 13 growth stages; CONTAINS InterPro DOMAIN/s: Helix-loop-helix DNA-binding domain (InterPro:IPR001092), Helix-lo…	0.844842
27.3.6	RNA.regulation of transcription.bHLH,Basic Helix-Loop-Helix family	medtr1g069155	Transcript	(at2g20180 : 165.0) Encodes a novel Myc-related bHLH transcription factor that has transcriptional activation activity in the dark. It is a key negative regulator of phytochrome-mediated seed germination and acts by inhibiting chlorophyll biosynthesis, light-mediated suppression of hypocotyl elongation and far-red light-mediated suppression of seed germination, and promoting negative gravitropism…	0.639897
27.3.6	RNA.regulation of transcription.bHLH,Basic Helix-Loop-Helix family	medtr1g070180	Transcript	(at1g06150 : 405.0) basic helix-loop-helix (bHLH) DNA-binding superfamily protein; FUNCTIONS IN: sequence-specific DNA binding transcription factor activity; INVOLVED IN: regulation of transcription; LOCATED IN: nucleus; CONTAINS InterPro DOMAIN/s: Helix-loop-helix DNA-binding domain (InterPro:IPR001092), Helix-loop-helix DNA-binding (InterPro:IPR011598); BEST Arabidopsis thaliana protein match i…	1.18474
27.3.6	RNA.regulation of transcription.bHLH,Basic Helix-Loop-Helix family	medtr1g072320	Transcript	(at4g09820 : 292.0) TT8 is a regulation factor that acts in a concerted action with TT1, PAP1 and TTG1 on the regulation of flavonoid pathways, namely proanthocyanidin and anthocyanin biosynthesis. Affects dihydroflavonol 4-reductase gene expression. It is thought that a ternary complex composed of TT2, TT8 and TTG1 is necessary for correct expression of BAN in seed endothelium. Also important fo…	1.3297
27.3.6	RNA.regulation of transcription.bHLH,Basic Helix-Loop-Helix family	medtr1g080890	Transcript	(at4g02590 : 194.0) unfertilized embryo sac 12 (UNE12); FUNCTIONS IN: DNA binding, sequence-specific DNA binding transcription factor activity; INVOLVED IN: double fertilization forming a zygote and endosperm, regulation of transcription; LOCATED IN: nucleus; EXPRESSED IN: 22 plant structures; EXPRESSED DURING: 13 growth stages; CONTAINS InterPro DOMAIN/s: Helix-loop-helix DNA-binding domain (Int…	-2.72904
27.3.6	RNA.regulation of transcription.bHLH,Basic Helix-Loop-Helix family	medtr1g093750	Transcript	(at1g68810 : 199.0) basic helix-loop-helix (bHLH) DNA-binding superfamily protein; FUNCTIONS IN: DNA binding, sequence-specific DNA binding transcription factor activity; INVOLVED IN: regulation of transcription; LOCATED IN: nucleus; EXPRESSED IN: 20 plant structures; EXPRESSED DURING: 12 growth stages; CONTAINS InterPro DOMAIN/s: Helix-loop-helix DNA-binding domain (InterPro:IPR001092), Helix-lo…	-0.813846
27.3.6	RNA.regulation of transcription.bHLH,Basic Helix-Loop-Helix family	medtr1g094085	Transcript	(at1g31050 : 140.0) basic helix-loop-helix (bHLH) DNA-binding superfamily protein; FUNCTIONS IN: sequence-specific DNA binding transcription factor activity; INVOLVED IN: regulation of transcription; LOCATED IN: nucleus; EXPRESSED IN: sperm cell, hypocotyl, root; CONTAINS InterPro DOMAIN/s: Helix-loop-helix DNA-binding (InterPro:IPR011598); BEST Arabidopsis thaliana protein match is: basic helix-…	5.72441
27.3.6	RNA.regulation of transcription.bHLH,Basic Helix-Loop-Helix family	medtr1g116790	Transcript	(at1g05805 : 185.0) basic helix-loop-helix (bHLH) DNA-binding superfamily protein; FUNCTIONS IN: DNA binding, sequence-specific DNA binding transcription factor activity; INVOLVED IN: regulation of transcription; LOCATED IN: cytosol; EXPRESSED IN: 24 plant structures; EXPRESSED DURING: 13 growth stages; CONTAINS InterPro DOMAIN/s: Helix-loop-helix DNA-binding domain (InterPro:IPR001092), Helix-lo…	0.570393
27.3.6	RNA.regulation of transcription.bHLH,Basic Helix-Loop-Helix family	medtr2g010450	Transcript	(at4g37850 : 170.0) basic helix-loop-helix (bHLH) DNA-binding superfamily protein; FUNCTIONS IN: DNA binding, sequence-specific DNA binding transcription factor activity; INVOLVED IN: regulation of transcription; LOCATED IN: nucleus; CONTAINS InterPro DOMAIN/s: Helix-loop-helix DNA-binding domain (InterPro:IPR001092), Helix-loop-helix DNA-binding (InterPro:IPR011598); BEST Arabidopsis thaliana pr…	-2.17081
27.3.6	RNA.regulation of transcription.bHLH,Basic Helix-Loop-Helix family	medtr2g011070	Transcript	(at1g61660 : 179.0) basic helix-loop-helix (bHLH) DNA-binding superfamily protein; FUNCTIONS IN: DNA binding, sequence-specific DNA binding transcription factor activity; EXPRESSED IN: 22 plant structures; EXPRESSED DURING: 13 growth stages; BEST Arabidopsis thaliana protein match is: basic helix-loop-helix (bHLH) DNA-binding superfamily protein (TAIR:AT3G20640.1). & (reliability: 358.0) & (origi…	-1.67582
27.3.6	RNA.regulation of transcription.bHLH,Basic Helix-Loop-Helix family	medtr2g033880	Transcript	(at3g17100 : 116.0) sequence-specific DNA binding transcription factors; FUNCTIONS IN: sequence-specific DNA binding transcription factor activity; INVOLVED IN: regulation of transcription; LOCATED IN: chloroplast; EXPRESSED IN: 22 plant structures; EXPRESSED DURING: 13 growth stages; BEST Arabidopsis thaliana protein match is: basic helix-loop-helix (bHLH) DNA-binding superfamily protein (TAIR:A…	1.5915
27.3.6	RNA.regulation of transcription.bHLH,Basic Helix-Loop-Helix family	medtr2g038040	Transcript	(at5g57150 : 219.0) basic helix-loop-helix (bHLH) DNA-binding superfamily protein; FUNCTIONS IN: DNA binding, sequence-specific DNA binding transcription factor activity; INVOLVED IN: regulation of transcription; LOCATED IN: nucleus; EXPRESSED IN: 24 plant structures; EXPRESSED DURING: 14 growth stages; CONTAINS InterPro DOMAIN/s: Helix-loop-helix DNA-binding domain (InterPro:IPR001092), Helix-lo…	2.28528
27.3.6	RNA.regulation of transcription.bHLH,Basic Helix-Loop-Helix family	medtr2g039620	Transcript	(at5g56960 : 179.0) basic helix-loop-helix (bHLH) DNA-binding family protein; FUNCTIONS IN: DNA binding, sequence-specific DNA binding transcription factor activity; INVOLVED IN: response to chitin, regulation of transcription; LOCATED IN: nucleus; CONTAINS InterPro DOMAIN/s: Helix-loop-helix DNA-binding domain (InterPro:IPR001092), Helix-loop-helix DNA-binding (InterPro:IPR011598); BEST Arabidop…	-5.38389
27.3.6	RNA.regulation of transcription.bHLH,Basic Helix-Loop-Helix family	medtr2g082640	Transcript	(at5g54680 : 277.0) iaa-leucine resistant3 (ILR3); FUNCTIONS IN: DNA binding, sequence-specific DNA binding transcription factor activity; INVOLVED IN: regulation of transcription; LOCATED IN: nucleus; EXPRESSED IN: 24 plant structures; EXPRESSED DURING: 15 growth stages; CONTAINS InterPro DOMAIN/s: Helix-loop-helix DNA-binding domain (InterPro:IPR001092), Helix-loop-helix DNA-binding (InterPro:I…	0.88449
27.3.6	RNA.regulation of transcription.bHLH,Basic Helix-Loop-Helix family	medtr2g091190	Transcript	(at1g68810 : 119.0) basic helix-loop-helix (bHLH) DNA-binding superfamily protein; FUNCTIONS IN: DNA binding, sequence-specific DNA binding transcription factor activity; INVOLVED IN: regulation of transcription; LOCATED IN: nucleus; EXPRESSED IN: 20 plant structures; EXPRESSED DURING: 12 growth stages; CONTAINS InterPro DOMAIN/s: Helix-loop-helix DNA-binding domain (InterPro:IPR001092), Helix-lo…	-0.810823
27.3.6	RNA.regulation of transcription.bHLH,Basic Helix-Loop-Helix family	medtr2g098310	Transcript	(at1g51140 : 179.0) basic helix-loop-helix (bHLH) DNA-binding superfamily protein; FUNCTIONS IN: DNA binding, sequence-specific DNA binding transcription factor activity; INVOLVED IN: regulation of transcription; LOCATED IN: nucleus; EXPRESSED IN: 22 plant structures; EXPRESSED DURING: 13 growth stages; CONTAINS InterPro DOMAIN/s: Helix-loop-helix DNA-binding domain (InterPro:IPR001092), Helix-lo…	0.540241
27.3.6	RNA.regulation of transcription.bHLH,Basic Helix-Loop-Helix family	medtr2g104550	Transcript	(at2g22750 : 107.0) basic helix-loop-helix (bHLH) DNA-binding superfamily protein; FUNCTIONS IN: DNA binding, sequence-specific DNA binding transcription factor activity; INVOLVED IN: regulation of transcription; LOCATED IN: nucleus; EXPRESSED IN: sepal; EXPRESSED DURING: petal differentiation and expansion stage; CONTAINS InterPro DOMAIN/s: Helix-loop-helix DNA-binding domain (InterPro:IPR001092…	3.89522
27.3.6	RNA.regulation of transcription.bHLH,Basic Helix-Loop-Helix family	medtr2g104490	Transcript	(at4g37850 : 124.0) basic helix-loop-helix (bHLH) DNA-binding superfamily protein; FUNCTIONS IN: DNA binding, sequence-specific DNA binding transcription factor activity; INVOLVED IN: regulation of transcription; LOCATED IN: nucleus; CONTAINS InterPro DOMAIN/s: Helix-loop-helix DNA-binding domain (InterPro:IPR001092), Helix-loop-helix DNA-binding (InterPro:IPR011598); BEST Arabidopsis thaliana pr…	1.89303
27.3.6	RNA.regulation of transcription.bHLH,Basic Helix-Loop-Helix family	medtr3g027650	Transcript	(at2g42280 : 141.0) basic helix-loop-helix (bHLH) DNA-binding superfamily protein; BEST Arabidopsis thaliana protein match is: basic helix-loop-helix (bHLH) DNA-binding superfamily protein (TAIR:AT1G51140.1); Has 35333 Blast hits to 34131 proteins in 2444 species: Archae - 798; Bacteria - 22429; Metazoa - 974; Fungi - 991; Plants - 531; Viruses - 0; Other Eukaryotes - 9610 (source: NCBI BLink). &…	0.87051
27.3.6	RNA.regulation of transcription.bHLH,Basic Helix-Loop-Helix family	medtr3g070970	Transcript	(at2g40200 : 156.0) basic helix-loop-helix (bHLH) DNA-binding superfamily protein; FUNCTIONS IN: DNA binding, sequence-specific DNA binding transcription factor activity; INVOLVED IN: regulation of transcription; LOCATED IN: nucleus; EXPRESSED IN: 21 plant structures; EXPRESSED DURING: 13 growth stages; CONTAINS InterPro DOMAIN/s: Helix-loop-helix DNA-binding domain (InterPro:IPR001092), Helix-lo…	1.75702
27.3.6	RNA.regulation of transcription.bHLH,Basic Helix-Loop-Helix family	medtr3g498825	Transcript	(at5g50915 : 159.0) basic helix-loop-helix (bHLH) DNA-binding superfamily protein; FUNCTIONS IN: DNA binding, sequence-specific DNA binding transcription factor activity; INVOLVED IN: response to gibberellin stimulus; LOCATED IN: nucleus; EXPRESSED IN: 23 plant structures; EXPRESSED DURING: 13 growth stages; CONTAINS InterPro DOMAIN/s: Helix-loop-helix DNA-binding domain (InterPro:IPR001092), Hel…	1.80467
27.3.6	RNA.regulation of transcription.bHLH,Basic Helix-Loop-Helix family	medtr3g116770	Transcript	(at4g34530 : 179.0) Encodes a transcription factor CIB1 (cryptochrome-interacting basic-helix-loop-helix). CIB1 interacts with CRY2 (cryptochrome 2) in a blue light-specific manner in yeast and Arabidopsis cells, and it acts together with additional CIB1-related proteins to promote CRY2-dependent floral initiation. CIB1 positively regulates FT expression.; cryptochrome-interacting basic-helix-loo…	2.94836
27.3.6	RNA.regulation of transcription.bHLH,Basic Helix-Loop-Helix family	medtr4g009540	Transcript	(at4g37850 : 134.0) basic helix-loop-helix (bHLH) DNA-binding superfamily protein; FUNCTIONS IN: DNA binding, sequence-specific DNA binding transcription factor activity; INVOLVED IN: regulation of transcription; LOCATED IN: nucleus; CONTAINS InterPro DOMAIN/s: Helix-loop-helix DNA-binding domain (InterPro:IPR001092), Helix-loop-helix DNA-binding (InterPro:IPR011598); BEST Arabidopsis thaliana pr…	4.54186
27.3.6	RNA.regulation of transcription.bHLH,Basic Helix-Loop-Helix family	medtr4g033295	Transcript	(at1g35460 : 126.0) basic helix-loop-helix (bHLH) DNA-binding superfamily protein; FUNCTIONS IN: DNA binding, sequence-specific DNA binding transcription factor activity; INVOLVED IN: regulation of transcription; LOCATED IN: nucleus; CONTAINS InterPro DOMAIN/s: Helix-loop-helix DNA-binding domain (InterPro:IPR001092), Helix-loop-helix DNA-binding (InterPro:IPR011598); BEST Arabidopsis thaliana pr…	-1.75641
27.3.6	RNA.regulation of transcription.bHLH,Basic Helix-Loop-Helix family	medtr4g051565	Transcript	(at2g27230 : 358.0) Encodes a nuclear-localized transcriptional activator with weak sequence similarity to basic helix-loop-helix(bHLH)-domain proteins. It promotes the production of stele cells in root meristems and is required to establish and maintain the normal vascular cell number and pattern in primary and lateral roots.; LONESOME HIGHWAY (LHW); CONTAINS InterPro DOMAIN/s: Helix-loop-helix …	-0.545644
27.3.6	RNA.regulation of transcription.bHLH,Basic Helix-Loop-Helix family	medtr4g065870	Transcript	(at1g51140 : 202.0) basic helix-loop-helix (bHLH) DNA-binding superfamily protein; FUNCTIONS IN: DNA binding, sequence-specific DNA binding transcription factor activity; INVOLVED IN: regulation of transcription; LOCATED IN: nucleus; EXPRESSED IN: 22 plant structures; EXPRESSED DURING: 13 growth stages; CONTAINS InterPro DOMAIN/s: Helix-loop-helix DNA-binding domain (InterPro:IPR001092), Helix-lo…	1.06896
27.3.6	RNA.regulation of transcription.bHLH,Basic Helix-Loop-Helix family	medtr4g070320	Transcript	(at4g34530 : 178.0) Encodes a transcription factor CIB1 (cryptochrome-interacting basic-helix-loop-helix). CIB1 interacts with CRY2 (cryptochrome 2) in a blue light-specific manner in yeast and Arabidopsis cells, and it acts together with additional CIB1-related proteins to promote CRY2-dependent floral initiation. CIB1 positively regulates FT expression.; cryptochrome-interacting basic-helix-loo…	2.23197
27.3.6	RNA.regulation of transcription.bHLH,Basic Helix-Loop-Helix family	medtr4g078350	Transcript	(at4g20970 : 107.0) basic helix-loop-helix (bHLH) DNA-binding superfamily protein; FUNCTIONS IN: DNA binding, sequence-specific DNA binding transcription factor activity; INVOLVED IN: defense response to fungus, regulation of transcription; LOCATED IN: nucleus; CONTAINS InterPro DOMAIN/s: Helix-loop-helix DNA-binding domain (InterPro:IPR001092), Helix-loop-helix DNA-binding (InterPro:IPR011598); …	-8.26556
27.3.6	RNA.regulation of transcription.bHLH,Basic Helix-Loop-Helix family	medtr4g092700	Transcript	(at4g37850 : 143.0) basic helix-loop-helix (bHLH) DNA-binding superfamily protein; FUNCTIONS IN: DNA binding, sequence-specific DNA binding transcription factor activity; INVOLVED IN: regulation of transcription; LOCATED IN: nucleus; CONTAINS InterPro DOMAIN/s: Helix-loop-helix DNA-binding domain (InterPro:IPR001092), Helix-loop-helix DNA-binding (InterPro:IPR011598); BEST Arabidopsis thaliana pr…	-2.92363
27.3.6	RNA.regulation of transcription.bHLH,Basic Helix-Loop-Helix family	medtr5g014520	Transcript	(at4g37850 : 147.0) basic helix-loop-helix (bHLH) DNA-binding superfamily protein; FUNCTIONS IN: DNA binding, sequence-specific DNA binding transcription factor activity; INVOLVED IN: regulation of transcription; LOCATED IN: nucleus; CONTAINS InterPro DOMAIN/s: Helix-loop-helix DNA-binding domain (InterPro:IPR001092), Helix-loop-helix DNA-binding (InterPro:IPR011598); BEST Arabidopsis thaliana pr…	4.00394
27.3.6	RNA.regulation of transcription.bHLH,Basic Helix-Loop-Helix family	medtr5g014600	Transcript	(at4g37850 : 157.0) basic helix-loop-helix (bHLH) DNA-binding superfamily protein; FUNCTIONS IN: DNA binding, sequence-specific DNA binding transcription factor activity; INVOLVED IN: regulation of transcription; LOCATED IN: nucleus; CONTAINS InterPro DOMAIN/s: Helix-loop-helix DNA-binding domain (InterPro:IPR001092), Helix-loop-helix DNA-binding (InterPro:IPR011598); BEST Arabidopsis thaliana pr…	2.35503
27.3.6	RNA.regulation of transcription.bHLH,Basic Helix-Loop-Helix family	medtr5g030770	Transcript	(at5g65640 : 251.0) beta HLH protein 93 (bHLH093); FUNCTIONS IN: DNA binding, sequence-specific DNA binding transcription factor activity; INVOLVED IN: regulation of transcription; LOCATED IN: nucleus; EXPRESSED IN: 22 plant structures; EXPRESSED DURING: 13 growth stages; CONTAINS InterPro DOMAIN/s: Helix-loop-helix DNA-binding domain (InterPro:IPR001092), Helix-loop-helix DNA-binding (InterPro:I…	-3.41233
27.3.6	RNA.regulation of transcription.bHLH,Basic Helix-Loop-Helix family	medtr5g037250	Transcript	(at1g59640 : 227.0) A basic helix-loop-helix encoding gene (BIGPETAL, BPE) involved in the control of petal size. BPE is expressed via two mRNAs derived from an alternative splicing event. The BPEub (AT1G59640.1)transcript is expressed ubiquitously, whereas the BPEp (AT1G59640.2) transcript is preferentially expressed in petals. Plants that lack the petal-expressed variant BPEp have larger petals…	1.9796
27.3.6	RNA.regulation of transcription.bHLH,Basic Helix-Loop-Helix family	medtr5g048350	Transcript	(at1g69010 : 301.0) BES1-interacting Myc-like protein 2 (BIM2); FUNCTIONS IN: DNA binding, sequence-specific DNA binding transcription factor activity; INVOLVED IN: dTDP-rhamnose biosynthetic process, regulation of transcription; LOCATED IN: nucleus; EXPRESSED IN: 22 plant structures; EXPRESSED DURING: 13 growth stages; CONTAINS InterPro DOMAIN/s: Helix-loop-helix DNA-binding domain (InterPro:IPR…	0.3519
27.3.6	RNA.regulation of transcription.bHLH,Basic Helix-Loop-Helix family	medtr5g048860	Transcript	(at1g68920 : 275.0) basic helix-loop-helix (bHLH) DNA-binding superfamily protein; FUNCTIONS IN: sequence-specific DNA binding transcription factor activity; INVOLVED IN: regulation of transcription; LOCATED IN: nucleus; EXPRESSED IN: 22 plant structures; EXPRESSED DURING: 13 growth stages; CONTAINS InterPro DOMAIN/s: Helix-loop-helix DNA-binding domain (InterPro:IPR001092), Helix-loop-helix DNA-…	1.2022
27.3.6	RNA.regulation of transcription.bHLH,Basic Helix-Loop-Helix family	medtr5g065670	Transcript	(at5g09460 : 95.5) sequence-specific DNA binding transcription factors;transcription regulators; CONTAINS InterPro DOMAIN/s: Helix-loop-helix DNA-binding domain (InterPro:IPR001092); BEST Arabidopsis thaliana protein match is: sequence-specific DNA binding transcription factors;transcription regulators (TAIR:AT5G64340.1); Has 178 Blast hits to 178 proteins in 26 species: Archae - 0; Bacteria - 2;…	1.22548
27.3.6	RNA.regulation of transcription.bHLH,Basic Helix-Loop-Helix family	medtr6g011670	Transcript	(at1g26945 : 87.0) Encodes a basic helix-loop-helix (bHLH) protein involved in blue/far-red light signaling. Physically interacts with HFR1 and negatively regulates its activity.; KIDARI (KDR); FUNCTIONS IN: transcription regulator activity; INVOLVED IN: response to light stimulus; LOCATED IN: nucleus, chloroplast; CONTAINS InterPro DOMAIN/s: Helix-loop-helix DNA-binding domain (InterPro:IPR00109…	3.69364
27.3.6	RNA.regulation of transcription.bHLH,Basic Helix-Loop-Helix family	medtr7g017320	Transcript	(at5g38860 : 154.0) BES1-interacting Myc-like protein 3 (BIM3); FUNCTIONS IN: DNA binding, sequence-specific DNA binding transcription factor activity; INVOLVED IN: regulation of transcription; LOCATED IN: nucleus; CONTAINS InterPro DOMAIN/s: Helix-loop-helix DNA-binding domain (InterPro:IPR001092), Helix-loop-helix DNA-binding (InterPro:IPR011598); BEST Arabidopsis thaliana protein match is: BES…	-0.662811
27.3.6	RNA.regulation of transcription.bHLH,Basic Helix-Loop-Helix family	medtr7g039110	Transcript	(at4g00050 : 185.0) unfertilized embryo sac 10 (UNE10); FUNCTIONS IN: DNA binding, sequence-specific DNA binding transcription factor activity; INVOLVED IN: double fertilization forming a zygote and endosperm, regulation of transcription; LOCATED IN: nucleus; EXPRESSED IN: 20 plant structures; EXPRESSED DURING: 13 growth stages; CONTAINS InterPro DOMAIN/s: Helix-loop-helix DNA-binding domain (Int…	1.84704
27.3.6	RNA.regulation of transcription.bHLH,Basic Helix-Loop-Helix family	medtr7g063470	Transcript	(at2g31280 : 164.0) Upstream open reading frames (uORFs) are small open reading frames found in the 5' UTR of a mature mRNA, and can potentially mediate translational regulation of the largest, or major, ORF (mORF). CPuORF7 represents a conserved upstream opening reading frame relative to major ORF AT2G31280.1 ; conserved peptide upstream open reading frame 7 (CPUORF7); FUNCTIONS IN: sequence-spe…	-0.644779
27.3.6	RNA.regulation of transcription.bHLH,Basic Helix-Loop-Helix family	medtr7g092510	Transcript	(at3g57800 : 239.0) basic helix-loop-helix (bHLH) DNA-binding superfamily protein; FUNCTIONS IN: DNA binding, sequence-specific DNA binding transcription factor activity; INVOLVED IN: regulation of transcription; LOCATED IN: nucleus; EXPRESSED IN: 21 plant structures; EXPRESSED DURING: 13 growth stages; CONTAINS InterPro DOMAIN/s: Helix-loop-helix DNA-binding domain (InterPro:IPR001092), Helix-lo…	1.69782
27.3.6	RNA.regulation of transcription.bHLH,Basic Helix-Loop-Helix family	medtr7g096650	Transcript	(at2g31280 : 370.0) Upstream open reading frames (uORFs) are small open reading frames found in the 5' UTR of a mature mRNA, and can potentially mediate translational regulation of the largest, or major, ORF (mORF). CPuORF7 represents a conserved upstream opening reading frame relative to major ORF AT2G31280.1 ; conserved peptide upstream open reading frame 7 (CPUORF7); FUNCTIONS IN: sequence-spe…	0.33701
27.3.6	RNA.regulation of transcription.bHLH,Basic Helix-Loop-Helix family	medtr7g099540	Transcript	(at2g20180 : 129.0) Encodes a novel Myc-related bHLH transcription factor that has transcriptional activation activity in the dark. It is a key negative regulator of phytochrome-mediated seed germination and acts by inhibiting chlorophyll biosynthesis, light-mediated suppression of hypocotyl elongation and far-red light-mediated suppression of seed germination, and promoting negative gravitropism…	1.52494
27.3.6	RNA.regulation of transcription.bHLH,Basic Helix-Loop-Helix family	medtr8g024210	Transcript	(at3g61950 : 213.0) basic helix-loop-helix (bHLH) DNA-binding superfamily protein; FUNCTIONS IN: DNA binding, sequence-specific DNA binding transcription factor activity; INVOLVED IN: regulation of transcription; LOCATED IN: nucleus; EXPRESSED IN: 15 plant structures; EXPRESSED DURING: 10 growth stages; CONTAINS InterPro DOMAIN/s: Helix-loop-helix DNA-binding domain (InterPro:IPR001092), Helix-lo…	3.78591
27.3.6	RNA.regulation of transcription.bHLH,Basic Helix-Loop-Helix family	medtr8g024790	Transcript	(at1g32640 : 166.0) Encodes a MYC-related transcriptional activator with a typical DNA binding domain of a basic helix-loop-helix leucine zipper motif. Binds to an extended G-Box promoter motif. Its transcription is induced by dehydration stress and ABA treatment. Negative regulator of blue light??mediated photomorphogenic growth and blue and far-red-light??regulated gene expression. Positive reg…	2.00043
27.3.6	RNA.regulation of transcription.bHLH,Basic Helix-Loop-Helix family	medtr8g036235	Transcript	(at2g42280 : 109.0) basic helix-loop-helix (bHLH) DNA-binding superfamily protein; BEST Arabidopsis thaliana protein match is: basic helix-loop-helix (bHLH) DNA-binding superfamily protein (TAIR:AT1G51140.1); Has 35333 Blast hits to 34131 proteins in 2444 species: Archae - 798; Bacteria - 22429; Metazoa - 974; Fungi - 991; Plants - 531; Viruses - 0; Other Eukaryotes - 9610 (source: NCBI BLink). &…	2.5666
27.3.6	RNA.regulation of transcription.bHLH,Basic Helix-Loop-Helix family	medtr8g062240	Transcript	(at1g59640 : 240.0) A basic helix-loop-helix encoding gene (BIGPETAL, BPE) involved in the control of petal size. BPE is expressed via two mRNAs derived from an alternative splicing event. The BPEub (AT1G59640.1)transcript is expressed ubiquitously, whereas the BPEp (AT1G59640.2) transcript is preferentially expressed in petals. Plants that lack the petal-expressed variant BPEp have larger petals…	1.32288
27.3.6	RNA.regulation of transcription.bHLH,Basic Helix-Loop-Helix family	medtr8g099880	Transcript	(at5g50915 : 152.0) basic helix-loop-helix (bHLH) DNA-binding superfamily protein; FUNCTIONS IN: DNA binding, sequence-specific DNA binding transcription factor activity; INVOLVED IN: response to gibberellin stimulus; LOCATED IN: nucleus; EXPRESSED IN: 23 plant structures; EXPRESSED DURING: 13 growth stages; CONTAINS InterPro DOMAIN/s: Helix-loop-helix DNA-binding domain (InterPro:IPR001092), Hel…	1.67352
27.3.6	RNA.regulation of transcription.bHLH,Basic Helix-Loop-Helix family	medtr0011s0210	Transcript	(at4g37850 : 124.0) basic helix-loop-helix (bHLH) DNA-binding superfamily protein; FUNCTIONS IN: DNA binding, sequence-specific DNA binding transcription factor activity; INVOLVED IN: regulation of transcription; LOCATED IN: nucleus; CONTAINS InterPro DOMAIN/s: Helix-loop-helix DNA-binding domain (InterPro:IPR001092), Helix-loop-helix DNA-binding (InterPro:IPR011598); BEST Arabidopsis thaliana pr…	3.67524
27.3.6	RNA.regulation of transcription.bHLH,Basic Helix-Loop-Helix family	medtr0011s0260	Transcript	(at4g37850 : 122.0) basic helix-loop-helix (bHLH) DNA-binding superfamily protein; FUNCTIONS IN: DNA binding, sequence-specific DNA binding transcription factor activity; INVOLVED IN: regulation of transcription; LOCATED IN: nucleus; CONTAINS InterPro DOMAIN/s: Helix-loop-helix DNA-binding domain (InterPro:IPR001092), Helix-loop-helix DNA-binding (InterPro:IPR011598); BEST Arabidopsis thaliana pr…	4.37904
27.3.6	RNA.regulation of transcription.bHLH,Basic Helix-Loop-Helix family	medtr0246s0020	Transcript	(at2g22750 : 135.0) basic helix-loop-helix (bHLH) DNA-binding superfamily protein; FUNCTIONS IN: DNA binding, sequence-specific DNA binding transcription factor activity; INVOLVED IN: regulation of transcription; LOCATED IN: nucleus; EXPRESSED IN: sepal; EXPRESSED DURING: petal differentiation and expansion stage; CONTAINS InterPro DOMAIN/s: Helix-loop-helix DNA-binding domain (InterPro:IPR001092…	5.06763
27.3.25	RNA.regulation of transcription.MYB domain transcription factor family	medtr1g021520	Transcript	(at5g42630 : 191.0) Encodes a member of the KANADI family of putative transcription factors. Involved in integument formation during ovule development and expressed at the boundary between the inner and outer integuments. It is essential for directing laminar growth of the inner integument.Along with KAN1 and KAN2, KAN4 is involved in proper localization of PIN1 in early embryogenesis.; ABERRANT …	2.09691
27.3.25	RNA.regulation of transcription.MYB domain transcription factor family	medtr1g043050	Transcript	(q7xbh4|myb4_orysa : 222.0) Myb-related protein Myb4 (OsMyb4) (Transcription factor RLTR1) - Oryza sativa (Rice) & (at3g23250 : 218.0) Member of the R2R3 factor gene family.; myb domain protein 15 (MYB15); CONTAINS InterPro DOMAIN/s: SANT, DNA-binding (InterPro:IPR001005), Homeodomain-like (InterPro:IPR009057), Myb, DNA-binding (InterPro:IPR014778), HTH transcriptional regulator, Myb-type, DNA-bi…	-3.46571
27.3.25	RNA.regulation of transcription.MYB domain transcription factor family	medtr1g043080	Transcript	(at3g23250 : 232.0) Member of the R2R3 factor gene family.; myb domain protein 15 (MYB15); CONTAINS InterPro DOMAIN/s: SANT, DNA-binding (InterPro:IPR001005), Homeodomain-like (InterPro:IPR009057), Myb, DNA-binding (InterPro:IPR014778), HTH transcriptional regulator, Myb-type, DNA-binding (InterPro:IPR017930), Homeodomain-related (InterPro:IPR012287), Myb transcription factor (InterPro:IPR015495)…	-4.75467
27.3.25	RNA.regulation of transcription.MYB domain transcription factor family	medtr1g045610	Transcript	(at3g24310 : 248.0) snapdragon myb protein 305 homolog (myb); myb domain protein 305 (MYB305); CONTAINS InterPro DOMAIN/s: SANT, DNA-binding (InterPro:IPR001005), Homeodomain-like (InterPro:IPR009057), Myb, DNA-binding (InterPro:IPR014778), HTH transcriptional regulator, Myb-type, DNA-binding (InterPro:IPR017930), Homeodomain-related (InterPro:IPR012287), Myb transcription factor (InterPro:IPR015…	2.73658
27.3.25	RNA.regulation of transcription.MYB domain transcription factor family	medtr1g080330	Transcript	(at5g29000 : 225.0) Homeodomain-like superfamily protein; FUNCTIONS IN: DNA binding, sequence-specific DNA binding transcription factor activity; INVOLVED IN: regulation of transcription; LOCATED IN: nucleus; EXPRESSED IN: 16 plant structures; EXPRESSED DURING: 9 growth stages; CONTAINS InterPro DOMAIN/s: Homeodomain-like (InterPro:IPR009057), Myb, DNA-binding (InterPro:IPR014778), Myb-like DNA-b…	0.702665
27.3.25	RNA.regulation of transcription.MYB domain transcription factor family	medtr1g085640	Transcript	(at4g01680 : 272.0) Encodes a putative transcription factor (MYB55).; myb domain protein 55 (MYB55); CONTAINS InterPro DOMAIN/s: SANT, DNA-binding (InterPro:IPR001005), Homeodomain-like (InterPro:IPR009057), Myb, DNA-binding (InterPro:IPR014778), HTH transcriptional regulator, Myb-type, DNA-binding (InterPro:IPR017930), Homeodomain-related (InterPro:IPR012287), Myb transcription factor (InterPro:…	1.27116
27.3.25	RNA.regulation of transcription.MYB domain transcription factor family	medtr1g086510	Transcript	(at1g48000 : 225.0) Encodes a putative transcription factor (MYB112).; myb domain protein 112 (MYB112); CONTAINS InterPro DOMAIN/s: SANT, DNA-binding (InterPro:IPR001005), Homeodomain-like (InterPro:IPR009057), Myb, DNA-binding (InterPro:IPR014778), HTH transcriptional regulator, Myb-type, DNA-binding (InterPro:IPR017930), Homeodomain-related (InterPro:IPR012287), Myb transcription factor (InterP…	-2.83904
27.3.25	RNA.regulation of transcription.MYB domain transcription factor family	medtr1g086590	Transcript	(at2g47210 : 426.0) myb-like transcription factor family protein; FUNCTIONS IN: DNA binding, sequence-specific DNA binding transcription factor activity; INVOLVED IN: N-terminal protein myristoylation, negative regulation of transcription, regulation of transcription, DNA-dependent; LOCATED IN: nucleus; CONTAINS InterPro DOMAIN/s: SANT, DNA-binding (InterPro:IPR001005), Homeodomain-like (InterPro…	0.516094
27.3.25	RNA.regulation of transcription.MYB domain transcription factor family	medtr1g095570	Transcript	(at3g52250 : 465.0) Encodes a protein with a putative role in mRNA splicing.; Duplicated homeodomain-like superfamily protein; FUNCTIONS IN: DNA binding, sequence-specific DNA binding transcription factor activity; INVOLVED IN: RNA splicing; CONTAINS InterPro DOMAIN/s: SANT, DNA-binding (InterPro:IPR001005), Myb, DNA-binding (InterPro:IPR014778), Homeodomain-like (InterPro:IPR009057), SANT, eukar…	-0.597005
27.3.25	RNA.regulation of transcription.MYB domain transcription factor family	medtr1g110460	Transcript	(at1g68320 : 244.0) putative transcription factor: R2R3-MYB transcription family. Involved in regulation of phosphate starvation responses and gibberellic acid biosynthesis.; myb domain protein 62 (MYB62); CONTAINS InterPro DOMAIN/s: SANT, DNA-binding (InterPro:IPR001005), Homeodomain-like (InterPro:IPR009057), Myb, DNA-binding (InterPro:IPR014778), HTH transcriptional regulator, Myb-type, DNA-bi…	-5.29724
27.3.25	RNA.regulation of transcription.MYB domain transcription factor family	medtr1g112370	Transcript	(at2g02060 : 117.0) Homeodomain-like superfamily protein; CONTAINS InterPro DOMAIN/s: Homeodomain-like (InterPro:IPR009057), Myb, DNA-binding (InterPro:IPR014778), HTH transcriptional regulator, Myb-type, DNA-binding (InterPro:IPR017930), Myb-like DNA-binding domain, SHAQKYF class (InterPro:IPR006447), Homeodomain-related (InterPro:IPR012287); BEST Arabidopsis thaliana protein match is: Homeodoma…	-1.18707
27.3.25	RNA.regulation of transcription.MYB domain transcription factor family	medtr2g011660	Transcript	(at4g05100 : 254.0) Member of the R2R3 factor gene family.; myb domain protein 74 (MYB74); CONTAINS InterPro DOMAIN/s: SANT, DNA-binding (InterPro:IPR001005), Homeodomain-like (InterPro:IPR009057), Myb, DNA-binding (InterPro:IPR014778), HTH transcriptional regulator, Myb-type, DNA-binding (InterPro:IPR017930), Homeodomain-related (InterPro:IPR012287), Myb transcription factor (InterPro:IPR015495)…	-1.79929
27.3.25	RNA.regulation of transcription.MYB domain transcription factor family	medtr2g033170	Transcript	(at5g49620 : 241.0) Member of the R2R3 factor gene family.; myb domain protein 78 (MYB78); CONTAINS InterPro DOMAIN/s: SANT, DNA-binding (InterPro:IPR001005), Homeodomain-like (InterPro:IPR009057), Myb, DNA-binding (InterPro:IPR014778), Myb transcription factor (InterPro:IPR015495), Homeodomain-related (InterPro:IPR012287), HTH transcriptional regulator, Myb-type, DNA-binding (InterPro:IPR017930)…	-8.46529
27.3.25	RNA.regulation of transcription.MYB domain transcription factor family	medtr2g067420	Transcript	(at1g79180 : 213.0) Member of the R2R3 factor gene family.; myb domain protein 63 (MYB63); CONTAINS InterPro DOMAIN/s: SANT, DNA-binding (InterPro:IPR001005), Homeodomain-like (InterPro:IPR009057), Myb, DNA-binding (InterPro:IPR014778), HTH transcriptional regulator, Myb-type, DNA-binding (InterPro:IPR017930), Homeodomain-related (InterPro:IPR012287), Myb transcription factor (InterPro:IPR015495)…	-2.10325
27.3.25	RNA.regulation of transcription.MYB domain transcription factor family	medtr2g089450	Transcript	(q7xbh4|myb4_orysa : 184.0) Myb-related protein Myb4 (OsMyb4) (Transcription factor RLTR1) - Oryza sativa (Rice) & (at4g21440 : 180.0) Encodes a MYB transcription factor involved in wounding and osmotic stress response. Member of the R2R3 factor gene family.; MYB-like 102 (MYB102); CONTAINS InterPro DOMAIN/s: SANT, DNA-binding (InterPro:IPR001005), Homeodomain-like (InterPro:IPR009057), Myb, DNA-…	-7.3091
27.3.25	RNA.regulation of transcription.MYB domain transcription factor family	medtr2g089620	Transcript	(at4g28110 : 248.0) Member of the R2R3 factor gene family. Expression is induced in response to dessication, ABA and salt treatment. Overexpression of Myb41 results in abnormal cuticle development and decreased cell expansion.; myb domain protein 41 (MYB41); CONTAINS InterPro DOMAIN/s: SANT, DNA-binding (InterPro:IPR001005), Homeodomain-like (InterPro:IPR009057), Myb, DNA-binding (InterPro:IPR014…	-2.26192
27.3.25	RNA.regulation of transcription.MYB domain transcription factor family	medtr2g095520	Transcript	(at5g65790 : 212.0) Encodes a putative MYB transcription factor.; myb domain protein 68 (MYB68); CONTAINS InterPro DOMAIN/s: SANT, DNA-binding (InterPro:IPR001005), Homeodomain-like (InterPro:IPR009057), Myb, DNA-binding (InterPro:IPR014778), HTH transcriptional regulator, Myb-type, DNA-binding (InterPro:IPR017930), Homeodomain-related (InterPro:IPR012287), Myb transcription factor (InterPro:IPR0…	-4.79391
27.3.25	RNA.regulation of transcription.MYB domain transcription factor family	medtr2g096380	Transcript	(at3g46130 : 233.0) Encodes a putative transcription factor (MYB48) that functions to regulate flavonol biosynthesis primarily in cotyledons.; myb domain protein 48 (MYB48); CONTAINS InterPro DOMAIN/s: SANT, DNA-binding (InterPro:IPR001005), Myb, DNA-binding (InterPro:IPR014778), Homeodomain-like (InterPro:IPR009057), Myb transcription factor (InterPro:IPR015495), HTH transcriptional regulator, M…	1.92714
27.3.25	RNA.regulation of transcription.MYB domain transcription factor family	medtr3g011610	Transcript	(at3g11440 : 283.0) Member of the R2R3-MYB gene family. Similar to GA-induced Barley myb gene. May be induced during germination in response to GA. Double mutants with MYB33 are male sterile, showing defects in pollen development and anther development. Contains a binding site for miRNA159 and may be spatially regulated by this micro RNA. The male sterile phenotype of the MYB33/MYB65 double mutan…	0.636766
27.3.25	RNA.regulation of transcription.MYB domain transcription factor family	medtr3g023780	Transcript	(at1g26580 : 204.0) FUNCTIONS IN: molecular_function unknown; INVOLVED IN: biological_process unknown; LOCATED IN: cellular_component unknown; EXPRESSED IN: 24 plant structures; EXPRESSED DURING: 15 growth stages; BEST Arabidopsis thaliana protein match is: ELM2 domain-containing protein (TAIR:AT2G03470.1); Has 161 Blast hits to 161 proteins in 17 species: Archae - 0; Bacteria - 0; Metazoa - 1; F…	-0.710063
27.3.25	RNA.regulation of transcription.MYB domain transcription factor family	medtr3g450310	Transcript	(at2g02060 : 90.9) Homeodomain-like superfamily protein; CONTAINS InterPro DOMAIN/s: Homeodomain-like (InterPro:IPR009057), Myb, DNA-binding (InterPro:IPR014778), HTH transcriptional regulator, Myb-type, DNA-binding (InterPro:IPR017930), Myb-like DNA-binding domain, SHAQKYF class (InterPro:IPR006447), Homeodomain-related (InterPro:IPR012287); BEST Arabidopsis thaliana protein match is: Homeodomai…	-10.8739
27.3.25	RNA.regulation of transcription.MYB domain transcription factor family	medtr3g065440	Transcript	(at1g66230 : 265.0) Encodes a putative transcription factor (MYB20).; myb domain protein 20 (MYB20); CONTAINS InterPro DOMAIN/s: SANT, DNA-binding (InterPro:IPR001005), Homeodomain-like (InterPro:IPR009057), Myb, DNA-binding (InterPro:IPR014778), HTH transcriptional regulator, Myb-type, DNA-binding (InterPro:IPR017930), Homeodomain-related (InterPro:IPR012287), Myb transcription factor (InterPro:…	-4.15394
[truncated: 273 more rows]

## Sheet: Abiotic stress
BinCode	BinName	id	type	description	Log2 value
Abiotic stress
[truncated: 238 more rows]

## Sheet: Phytohormones
BinCode	BinName	id	type	description	Log2 value
Auxin
[truncated: 401 more rows]
