# Supplementary material for: The down‐regulation of MsWOX13‐2 promotes enhanced waterlogging resilience in alfalfa
Source: Plant J. 2025 Aug 20;123(4):e70411. doi: 10.1111/tpj.70411 (PMC12368323; doi:10.1111/tpj.70411)
Supplement: Supplementary file 4 — Data S3. GO term enrichment analysis of ‘blue’ and ‘midnight blue’ WGCNA modules. [file TPJ-123-0-s001.xlsx]

## Sheet: Blue
Enriched GO Terms for Blue Module
GO Term	Annotation	p-value (adjusted)
Biological Process (BP)
GO:0009987	cellular process	6.68243e-14
GO:0015979	photosynthesis	2.40388e-10
GO:0009765	photosynthesis, light harvesting	1.33041e-08
GO:0009768	photosynthesis, light harvesting in photosystem I	1.33041e-08
GO:0044281	small molecule metabolic process	4.65312e-08
GO:0009314	response to radiation	5.4804e-08
GO:0008150	biological_process	1.91049e-07
GO:0008152	metabolic process	3.22757e-07
GO:0009416	response to light stimulus	6.28553e-07
GO:0019637	organophosphate metabolic process	1.53436e-06
GO:0044283	small molecule biosynthetic process	6.76892e-06
GO:0006091	generation of precursor metabolites and energy	1.49341e-05
GO:0005996	monosaccharide metabolic process	0.0001094
GO:0006163	purine nucleotide metabolic process	0.0001094
GO:0019318	hexose metabolic process	0.000126889
GO:1901135	carbohydrate derivative metabolic process	0.000168288
GO:0009117	nucleotide metabolic process	0.000855588
GO:0009628	response to abiotic stimulus	0.00114887
GO:0019752	carboxylic acid metabolic process	0.00121378
GO:0046271	phenylpropanoid catabolic process	0.00121928
GO:0046274	lignin catabolic process	0.00121928
GO:0046364	monosaccharide biosynthetic process	0.00172376
GO:0043436	oxoacid metabolic process	0.00178094
GO:0006082	organic acid metabolic process	0.0017947
GO:0019693	ribose phosphate metabolic process	0.00185417
GO:0006094	gluconeogenesis	0.00185417
GO:0019319	hexose biosynthetic process	0.00185417
GO:0033013	tetrapyrrole metabolic process	0.00196043
GO:0090407	organophosphate biosynthetic process	0.00198138
GO:0072524	pyridine-containing compound metabolic process	0.0028315
GO:0033014	tetrapyrrole biosynthetic process	0.0028315
GO:0009150	purine ribonucleotide metabolic process	0.0028315
GO:0046394	carboxylic acid biosynthetic process	0.0029948
GO:0016053	organic acid biosynthetic process	0.0029948
GO:0010207	photosystem II assembly	0.00300961
GO:0006006	glucose metabolic process	0.00303933
GO:0006081	aldehyde metabolic process	0.00446903
GO:0006779	porphyrin-containing compound biosynthetic process	0.00529597
GO:0006793	phosphorus metabolic process	0.00529597
GO:0006796	phosphate-containing compound metabolic process	0.00529597
GO:0046148	pigment biosynthetic process	0.00570738
GO:0009058	biosynthetic process	0.00626041
GO:0032787	monocarboxylic acid metabolic process	0.00653073
GO:0006753	nucleoside phosphate metabolic process	0.00656677
GO:0006000	fructose metabolic process	0.00790283
GO:0016051	carbohydrate biosynthetic process	0.00790283
GO:0034599	cellular response to oxidative stress	0.00886745
GO:0062197	cellular response to chemical stress	0.00886745
GO:0009259	ribonucleotide metabolic process	0.00921393
GO:0055086	nucleobase-containing small molecule metabolic process	0.00936117
GO:0072521	purine-containing compound metabolic process	0.0106759
GO:0010143	cutin biosynthetic process	0.0109235
GO:0006164	purine nucleotide biosynthetic process	0.0114957
GO:0019362	pyridine nucleotide metabolic process	0.0139168
GO:0009199	ribonucleoside triphosphate metabolic process	0.0145521
GO:0044238	primary metabolic process	0.0149046
GO:0006778	porphyrin-containing compound metabolic process	0.0157563
GO:0009832	plant-type cell wall biogenesis	0.01646
GO:0010027	thylakoid membrane organization	0.0175409
GO:0006633	fatty acid biosynthetic process	0.019336
GO:0043039	tRNA aminoacylation	0.0197179
GO:0055085	transmembrane transport	0.0235777
GO:0009668	plastid membrane organization	0.0235905
GO:0009205	purine ribonucleoside triphosphate metabolic process	0.0238186
GO:0042440	pigment metabolic process	0.0248463
GO:0009141	nucleoside triphosphate metabolic process	0.024964
GO:0070887	cellular response to chemical stimulus	0.024964
GO:0019682	glyceraldehyde-3-phosphate metabolic process	0.0255379
GO:0046496	nicotinamide nucleotide metabolic process	0.0263606
GO:0006107	oxaloacetate metabolic process	0.0276504
GO:0043038	amino acid activation	0.0292327
GO:0006520	amino acid metabolic process	0.0296283
GO:0006629	lipid metabolic process	0.031245
GO:0071478	cellular response to radiation	0.0379693
GO:0071214	cellular response to abiotic stimulus	0.0379693
GO:0104004	cellular response to environmental stimulus	0.0379693
GO:0170038	proteinogenic amino acid biosynthetic process	0.03893
GO:0009144	purine nucleoside triphosphate metabolic process	0.03893
GO:0005975	carbohydrate metabolic process	0.0394986
GO:0072522	purine-containing compound biosynthetic process	0.045741
GO:0045454	cell redox homeostasis	0.0481103
GO:0051128	regulation of cellular component organization	0.0495703
GO:0045491	xylan metabolic process	0.0527381
GO:0006418	tRNA aminoacylation for protein translation	0.0557808
GO:1901607	alpha-amino acid biosynthetic process	0.0595682
GO:1901293	nucleoside phosphate biosynthetic process	0.0665945
Cellular Component (CC)
GO:0009536	plastid	1.05152e-20
GO:0009507	chloroplast	5.3204e-20
GO:0110165	cellular anatomical structure	9.09411e-16
GO:0034357	photosynthetic membrane	8.71402e-15
GO:0042651	thylakoid membrane	8.71402e-15
GO:0009535	chloroplast thylakoid membrane	5.4179e-14
GO:0055035	plastid thylakoid membrane	5.4179e-14
GO:0005575	cellular_component	7.40452e-14
GO:0042170	plastid membrane	2.62896e-12
GO:0009521	photosystem	1.33321e-10
GO:0031968	organelle outer membrane	1.2693e-09
GO:0019867	outer membrane	2.71992e-09
GO:0009654	photosystem II oxygen evolving complex	8.45928e-08
GO:0009523	photosystem II	1.0866e-07
GO:0009941	chloroplast envelope	3.68664e-06
GO:0010287	plastoglobule	3.73506e-06
GO:0009526	plastid envelope	6.68599e-06
GO:0031967	organelle envelope	7.12037e-05
GO:0098588	bounding membrane of organelle	9.27188e-05
GO:0009532	plastid stroma	0.00022992
GO:0009570	chloroplast stroma	0.00022992
GO:1990204	oxidoreductase complex	0.000231106
GO:0043227	membrane-bounded organelle	0.000587567
GO:0043231	intracellular membrane-bounded organelle	0.000819715
GO:0031090	organelle membrane	0.000986452
GO:0009579	thylakoid	0.0028315
GO:0009522	photosystem I	0.0052081
GO:0043229	intracellular organelle	0.0052081
GO:0043226	organelle	0.00529597
GO:0005829	cytosol	0.00595448
GO:0009538	photosystem I reaction center	0.00936566
GO:0009706	chloroplast inner membrane	0.0109235
GO:0009528	plastid inner membrane	0.0109235
GO:0016020	membrane	0.0116828
GO:0048046	apoplast	0.0170976
GO:0005737	cytoplasm	0.0179955
GO:0031976	plastid thylakoid	0.0201624
GO:0009534	chloroplast thylakoid	0.0201624
GO:0019898	extrinsic component of membrane	0.0527381
GO:0031464	Cul4A-RING E3 ubiquitin ligase complex	0.0593874
Molecular Function (MF)
GO:0003824	catalytic activity	3.12073e-06
GO:0052716	hydroquinone:oxygen oxidoreductase activity	0.00121928
GO:0016740	transferase activity	0.00157555
GO:0005507	copper ion binding	0.00250995
GO:0016811	hydrolase activity, acting on carbon-nitrogen (but not peptide) bonds, in linear amides	0.00262391
GO:0016859	cis-trans isomerase activity	0.00510123
GO:0003755	peptidyl-prolyl cis-trans isomerase activity	0.00529597
GO:1901681	sulfur compound binding	0.0104129
GO:0016810	hydrolase activity, acting on carbon-nitrogen (but not peptide) bonds	0.0109235
GO:0019203	carbohydrate phosphatase activity	0.0109235
GO:0035639	purine ribonucleoside triphosphate binding	0.0144892
GO:0042578	phosphoric ester hydrolase activity	0.0162339
GO:0070566	adenylyltransferase activity	0.0173603
GO:0051537	2 iron, 2 sulfur cluster binding	0.019336
GO:0005244	voltage-gated monoatomic ion channel activity	0.022954
GO:0022832	voltage-gated channel activity	0.022954
GO:0008374	O-acyltransferase activity	0.0253242
GO:0030976	thiamine pyrophosphate binding	0.0255379
GO:0016791	phosphatase activity	0.026935
GO:0019001	guanyl nucleotide binding	0.026935
GO:0050308	sugar-phosphatase activity	0.0291142
GO:0016874	ligase activity	0.0383713
GO:0016772	transferase activity, transferring phosphorus-containing groups	0.0429755
GO:0005372	water transmembrane transporter activity	0.0430667
GO:0015250	water channel activity	0.0430667
GO:0005525	GTP binding	0.0439597
GO:0032561	guanyl ribonucleotide binding	0.0439597
GO:0016615	malate dehydrogenase activity	0.0481103
GO:0008237	metallopeptidase activity	0.0498136
GO:0051287	NAD binding	0.0535717
GO:0016875	ligase activity, forming carbon-oxygen bonds	0.0557808
GO:0004812	aminoacyl-tRNA ligase activity	0.0557808
GO:0022803	passive transmembrane transporter activity	0.0579277
GO:0015267	channel activity	0.0579277
GO:0030060	L-malate dehydrogenase (NAD+) activity	0.0593874

## Sheet: Midnightblue
Enriched GO Terms for Midnightblue Module
GO Term	Annotation	p-value (adjusted)
Biological Process (BP)
GO:0009451	RNA modification	5.00721e-58
GO:0016070	RNA metabolic process	3.03592e-54
GO:0090304	nucleic acid metabolic process	2.76984e-44
GO:0006139	nucleobase-containing compound metabolic process	3.49314e-41
GO:0006396	RNA processing	2.75883e-21
GO:0006364	rRNA processing	3.13766e-19
GO:0016072	rRNA metabolic process	1.01762e-18
GO:0043170	macromolecule metabolic process	9.89353e-13
GO:0044238	primary metabolic process	7.67266e-11
GO:0043412	macromolecule modification	7.68134e-11
GO:0001510	RNA methylation	5.92812e-08
GO:0008152	metabolic process	9.38078e-07
GO:0022613	ribonucleoprotein complex biogenesis	1.89883e-06
GO:0043414	macromolecule methylation	1.90781e-06
GO:0071826	protein-RNA complex organization	2.50407e-06
GO:0000154	rRNA modification	2.60529e-06
GO:0022618	protein-RNA complex assembly	1.11726e-05
GO:0000479	endonucleolytic cleavage of tricistronic rRNA transcript (SSU-rRNA, 5.8S rRNA, LSU-rRNA)	1.62462e-05
GO:0009987	cellular process	2.81495e-05
GO:0042254	ribosome biogenesis	0.000127843
GO:0001522	pseudouridine synthesis	0.000332717
GO:0000470	maturation of LSU-rRNA	0.000465918
GO:0016556	mRNA modification	0.000600657
GO:0031167	rRNA methylation	0.000600657
GO:0006400	tRNA modification	0.000815071
GO:0008033	tRNA processing	0.000968715
GO:0030488	tRNA methylation	0.00139405
GO:0000027	ribosomal large subunit assembly	0.00255271
GO:0000463	maturation of LSU-rRNA from tricistronic rRNA transcript (SSU-rRNA, 5.8S rRNA, LSU-rRNA)	0.00255271
GO:0007005	mitochondrion organization	0.00323926
GO:0006399	tRNA metabolic process	0.00482153
GO:0032259	methylation	0.00482153
GO:0051096	positive regulation of helicase activity	0.00530582
GO:0000959	mitochondrial RNA metabolic process	0.00667243
GO:0000491	small nucleolar ribonucleoprotein complex assembly	0.00675885
GO:0043933	protein-containing complex organization	0.00754075
GO:0065003	protein-containing complex assembly	0.0103929
GO:0031123	RNA 3'-end processing	0.0110071
GO:0000447	endonucleolytic cleavage in ITS1 to separate SSU-rRNA from 5.8S rRNA and LSU-rRNA from tricistronic rRNA transcript (SSU-rRNA, 5.8S rRNA, LSU-rRNA)	0.0130201
GO:0000480	endonucleolytic cleavage in 5'-ETS of tricistronic rRNA transcript (SSU-rRNA, 5.8S rRNA, LSU-rRNA)	0.0151117
GO:0000472	endonucleolytic cleavage to generate mature 5'-end of SSU-rRNA from (SSU-rRNA, 5.8S rRNA, LSU-rRNA)	0.0151117
GO:0016180	snRNA processing	0.0160124
GO:0015931	nucleobase-containing compound transport	0.0216927
GO:0042273	ribosomal large subunit biogenesis	0.0216927
GO:0016073	snRNA metabolic process	0.0216927
GO:0008150	biological_process	0.0230237
GO:1990481	mRNA pseudouridine synthesis	0.0253485
GO:0006264	mitochondrial DNA replication	0.0253485
GO:0000492	box C/D snoRNP assembly	0.0253485
GO:0032042	mitochondrial DNA metabolic process	0.0253485
GO:0019725	cellular homeostasis	0.0361438
GO:0016071	mRNA metabolic process	0.0433336
GO:0070476	rRNA (guanine-N7)-methylation	0.0469071
GO:0006405	RNA export from nucleus	0.0548131
GO:0022607	cellular component assembly	0.0550977
GO:0030490	maturation of SSU-rRNA	0.0582553
Cellular Component (CC)
GO:0030684	preribosome	7.34891e-18
GO:1990904	ribonucleoprotein complex	3.38743e-09
GO:0032040	small-subunit processome	4.07e-08
GO:0005730	nucleolus	7.42946e-08
GO:0005732	sno(s)RNA-containing ribonucleoprotein complex	6.98864e-07
GO:0030687	preribosome, large subunit precursor	1.89883e-06
GO:0140513	nuclear protein-containing complex	5.20999e-06
GO:0005759	mitochondrial matrix	1.50081e-05
GO:0032991	protein-containing complex	1.75187e-05
GO:0005739	mitochondrion	3.99997e-05
GO:0005575	cellular_component	3.99997e-05
GO:0031428	box C/D methylation guide snoRNP complex	6.00237e-05
GO:0170049	box C/D RNP complex	6.00237e-05
GO:0005685	U1 snRNP	0.000105504
GO:0031966	mitochondrial membrane	0.000106355
GO:0005686	U2 snRNP	0.000182768
GO:0009295	nucleoid	0.000277053
GO:0120114	Sm-like protein family complex	0.00045509
GO:0070013	intracellular organelle lumen	0.00052307
GO:0043233	organelle lumen	0.00052307
GO:0031974	membrane-enclosed lumen	0.00052307
GO:0043229	intracellular organelle	0.000600657
GO:0043226	organelle	0.000667964
GO:0043228	membraneless organelle	0.000851205
GO:0043232	intracellular membraneless organelle	0.000851205
GO:0030686	90S preribosome	0.000853072
GO:0005687	U4 snRNP	0.000921265
GO:0030532	small nuclear ribonucleoprotein complex	0.00221524
GO:0097525	spliceosomal snRNP complex	0.00221524
GO:0005743	mitochondrial inner membrane	0.00530582
GO:0042645	mitochondrial nucleoid	0.00530582
GO:0019866	organelle inner membrane	0.0120988
GO:0034388	Pwp2p-containing subcomplex of 90S preribosome	0.0130201
GO:0031080	nuclear pore outer ring	0.0130201
GO:0005682	U5 snRNP	0.0215762
GO:0005643	nuclear pore	0.032959
GO:0097526	spliceosomal tri-snRNP complex	0.0404325
GO:0098798	mitochondrial protein-containing complex	0.0420922
GO:0034715	pICln-Sm protein complex	0.0469071
Molecular Function (MF)
GO:0003723	RNA binding	1.64746e-43
GO:0003676	nucleic acid binding	9.89353e-13
GO:0030515	snoRNA binding	3.42125e-07
GO:0017056	structural constituent of nuclear pore	6.00237e-05
GO:0008173	RNA methyltransferase activity	0.000227128
GO:0008649	rRNA methyltransferase activity	0.000767311
GO:0140102	catalytic activity, acting on a rRNA	0.00100939
GO:0005515	protein binding	0.0011012
GO:0005488	binding	0.00282739
GO:0009982	pseudouridine synthase activity	0.0124255
GO:0016779	nucleotidyltransferase activity	0.0363545
GO:0120531	prenyl diphosphate synthase activity	0.0444448
GO:0016435	rRNA (guanine) methyltransferase activity	0.0469071
GO:0016887	ATP hydrolysis activity	0.0584708
