# Supplementary material for: The down‐regulation of MsWOX13‐2 promotes enhanced waterlogging resilience in alfalfa
Source: Plant J. 2025 Aug 20;123(4):e70411. doi: 10.1111/tpj.70411 (PMC12368323; doi:10.1111/tpj.70411)
Supplement: Supplementary file 5 — Data S4. List of top 30 hub genes in ‘blue’ and ‘midnight blue’ WGCNA modules. [file TPJ-123-0-s006.xlsx]

## Sheet: Top_30_HubGenes_blue
Gene	gene_biotype	gene_description
Medtr7g023290	protein_coding	oxygen-evolving complex/thylakoid lumenal 25.6 kDa protein
Medtr7g103020	protein_coding	triosephosphate isomerase
Medtr4g075040	protein_coding	photosystem II stability/assembly factor HCF136
Medtr4g088350	protein_coding	triose phosphate/phosphate translocator
Medtr1g024840	protein_coding	protein disulfide-isomerase LQY1
Medtr3g491890	protein_coding	thylakoid lumenal 17.4 kDa protein
Medtr3g099140	protein_coding	thylakoid lumenal 17.9 kDa protein
Medtr5g022670	protein_coding	MID1-complementing activity-like protein
Medtr1g045510	protein_coding	RNA-binding (RRM/RBD/RNP motif) family protein
Medtr2g089510	protein_coding	cytochrome b6-F complex iron-sulfur subunit
Medtr5g030020	protein_coding	RNA-binding (RRM/RBD/RNP motif) family protein
Medtr2g461290	protein_coding	adenylate kinase
Medtr2g089795	protein_coding	photosystem II biogenesis protein
Medtr1g022450	protein_coding	50S ribosomal protein L31
Medtr4g122090	protein_coding	hypothetical protein
Medtr5g054910	protein_coding	transmembrane protein%2C putative
Medtr1g072170	protein_coding	ribosome recycling factor
Medtr3g116770	protein_coding	BHLH transcription factor
Medtr1g018030	protein_coding	acyl-CoA N-acyltransferase domain protein
Medtr3g115920	protein_coding	glyceraldehyde-3-phosphate dehydrogenase B
Medtr3g076660	protein_coding	elongation factor Tu protein
Medtr1g047370	protein_coding	pectate lyase family protein
Medtr4g121070	protein_coding	tyrosyl-tRNA synthetase
Medtr4g132360	protein_coding	glycine cleavage system T protein
Medtr6g048050	protein_coding	integral membrane protein%2C putative
Medtr8g070830	protein_coding	membrane protein%2C putative
Medtr5g020640	protein_coding	aldose 1-epimerase family protein
Medtr7g062470	protein_coding	transmembrane protein%2C putative
Medtr4g071190	protein_coding	hypothetical protein
Medtr3g115970	protein_coding	FKBP-type peptidyl-prolyl cis-trans isomerase

## Sheet: Top_30_HubGenes_midnightblue
Gene	gene_biotype	gene_description
Medtr7g022870	protein_coding	sulfate/bicarbonate/oxalate exchanger and transporter sat-1
Medtr2g078090	protein_coding	plastid developmental protein DAG
Medtr2g097700	protein_coding	translocon at the outer envelope membrane ofs protein 75-III
Medtr3g040400	protein_coding	nucleosome/chromatin assembly factor group protein
Medtr3g114070	protein_coding	glutathione S-transferase-related protein
Medtr8g105890	protein_coding	small nuclear ribonucleoprotein
Medtr8g063940	protein_coding	spermidine synthase
Medtr3g067695	protein_coding	DegP protease-like protein
Medtr5g097320	protein_coding	heat shock protein 81-2
Medtr8g043760	protein_coding	SWIM zinc finger protein
Medtr4g123597	protein_coding	transducin family protein/WD-40 repeat protein
Medtr5g092370	protein_coding	U3 small nucleolar RNA-associated protein
Medtr8g008640	protein_coding	FKBP-type peptidyl-prolyl cis-trans isomerase
Medtr4g108570	protein_coding	nucleosome/chromatin assembly factor group protein
Medtr8g092060	protein_coding	UPF0202 plant-like protein
Medtr1g031820	protein_coding	exosome complex exonuclease RRP41
Medtr7g406870	protein_coding	TCP-1/cpn60 chaperonin family protein
Medtr7g063520	protein_coding	glycoprotein family protein
Medtr1g050750	protein_coding	DNA-binding protein
Medtr4g117370	protein_coding	ribonucleoside-diphosphate reductase small chain
Medtr4g125330	protein_coding	hypothetical protein
Medtr4g114360	protein_coding	nucleotide/sugar transporter family protein
Medtr3g075460	protein_coding	rRNA processing/ribosome biogenesis protein
Medtr7g099170	protein_coding	transducin/WD40 repeat protein
Medtr2g103370	protein_coding	nucleoporin interacting component%2C putative
Medtr7g113360	protein_coding	zinc finger (Ran-binding) family protein
Medtr8g012340	protein_coding	peptidyl-prolyl cis-trans isomerase FKBP62-like protein
Medtr4g111750	protein_coding	single-stranded DNA-binding protein
Medtr2g098510	protein_coding	DNA topoisomerase VI%2C B subunit
Medtr1g007490	protein_coding	hypothetical protein
